# Supplementary material for: Developmental single-cell transcriptomics of hypothalamic POMC neurons reveal the genetic trajectories of multiple neuropeptidergic phenotypes
Source: eLife. 2022 Jan 19;11:e72883. doi: 10.7554/eLife.72883 (PMC8806186; doi:10.7554/eLife.72883)
Supplement: Figure 2—source data 1. [file elife-72883-fig2-data1.xlsx]

## Sheet: Cluster-1
Figure 2 - Source Data 1 (corresponding to Figures 2 and 3 and Figure2-figure supplement 1 and Figure3-figure supplement 1).
Average gene expression [exp(logNormalized counts)-1)] obtained from the Seurat
analysis of six developmental stages of each cluster.
Gene expression data are sorted based on highest to lowest for E11.5 starting with Tuba1a.
			Developmental Age
Gene	E11.5	E13.5	E15.5	E17.5	P5	P12
Tuba1a	164.1	157.265	107.305	66.2987	56.0658	14.6523
Malat1	132.109	136.313	186.389	305.181	89.6993	55.873
Eef1a1	78.9229	71.9038	65.1783	42.3127	41.8292	42.0219
Tmsb10	78.6803	98.8046	84.4104	115.766	71.9434	36.6302
mt-Atp6	72.2041	84.2318	90.965	92.1396	137.62	171.922
Actg1	67.6724	57.3831	43.3485	23.7743	27.8728	14.8325
Tubb5	66.2456	64.4301	53.0923	36.4601	27.4635	9.91682
Tmsb4x	63.1564	64.2469	54.9968	42.4466	49.9306	41.0956
Tubb2b	62.6974	70.5509	60.1245	38.5453	36.2866	9.19793
Actb	55.8061	49.2452	44.7194	46.8941	52.4434	22.5036
Ftl1	54.4848	53.6834	42.6522	36.8528	14.7037	8.06663
Stmn1	53.6851	67.6916	62.3789	46.8213	44.3987	16.6912
Nnat	51.572	106.968	108.359	64.1584	25.8923	11.0102
mt-Co3	48.3821	64.1456	66.8782	60.5312	86.2475	103.355
Ptma	47.9525	41.4728	43.6172	33.7883	19.0592	9.11526
Stmn2	43.7474	42.7442	29.606	24.9733	34.7736	23.536
mt-Nd1	40.6931	45.9341	50.1929	46.6556	22.3654	28.1901
Rpl41	38.5221	35.2953	41.2898	56.8964	35.1719	27.9099
Hspa8	37.6799	34.234	36.2597	30.0533	24.1672	19.4371
Tubb3	37.5457	36.9505	30.2801	20.3012	21.7037	9.92962
Hsp90ab1	37.3557	29.9557	27.5568	23.155	23.909	18.6468
Rpl32	35.6489	29.5526	27.4747	31.5274	16.1297	13.2038
Ubb	35.5494	40.7518	51.682	47.0102	41.3928	26.5299
Ppia	34.2308	32.3163	33.2007	28.4684	35.4739	27.0986
mt-Co1	33.2375	39.6868	42.6578	44.689	74.3003	94.0712
mt-Cytb	32.0675	39.4861	44.5798	42.4244	70.1749	95.9294
Rpl13a	31.9577	27.9077	25.2504	26.2686	0.703733	0.761325
mt-Co2	29.7198	32.541	32.3862	27.5282	80.8192	111.731
Rps27a	29.2435	23.4818	24.0385	27.6145	18.5172	19.4266
Rpl10	28.8475	29.478	26.3499	28.7632	8.53292	7.46145
Rps8	28.7544	24.7608	24.0912	24.5937	15.6012	11.4225
Rps18	28.5852	23.0046	21.6404	25.1933	12.0749	10.0709
Rps2	28.4554	21.8658	20.6122	20.7582	22.3908	19.0591
Rpl13	28.2381	26.9071	26.2391	32.4158	21.2781	20.8833
Rps3a1	27.7044	22.4349	18.9039	17.3199	15.5601	16.8196
H3f3a	27.6106	30.1685	33.4043	24.4221	17.9834	7.94134
Rpl11	27.5512	23.4531	23.4172	24.108	14.7783	14.5389
Rps19	27.308	24.3852	24.5284	29.0738	15.058	13.5792
Rtn1	26.922	40.4079	44.5238	61.3529	36.9995	22.3753
Rps3	26.7982	21.52	19.3566	18.395	13.0755	12.5998
Rps14	26.596	25.0472	27.1657	31.2143	9.01538	7.22587
Rps4x	25.9814	21.8235	19.9527	19.2695	15.1567	15.0086
Rpl8	25.8371	20.5777	19.7646	19.7375	13.7789	12.1788
Eef2	25.8316	26.4982	21.9706	17.412	7.35926	5.74368
Gapdh	25.5094	19.4354	14.0113	8.4449	14.3197	13.8185
Rpl14	25.3446	21.3594	20.1195	22.0534	8.51525	8.55137
Rpl21	25.2408	22.0488	19.7804	19.4045	16.3207	17.7896
Rps5	25.222	23.4943	22.3822	26.8102	14.7308	11.5443
Hbb-y	25.0961	6.32277	0.633889	0	0	0
Rpl9	25.0399	22.323	22.6667	22.3647	18.7513	19.9059
Rps23	24.8917	20.6353	21.173	23.9092	10.2357	9.86227
Rps7	24.8317	25.012	24.415	26.8214	15.4769	13.5758
Rpl23	24.5298	22.7819	21.2481	20.4626	19.5039	17.9331
Map1b	24.4848	23.8327	18.6235	14.0212	11.9468	9.69168
Marcksl1	24.4134	28.4684	25.6709	18.8517	11.4271	9.5749
Rps11	24.409	20.723	18.8721	19.3902	12.0073	12.7985
Rpl3	24.2509	19.824	18.5345	21.0738	18.042	22.5966
Rps24	23.9674	21.4943	22.1293	24.1899	24.5598	21.3608
Pomc	23.8851	25.1576	31.2087	19.646	41.3693	45.2764
Rpl6	23.8575	20.8141	22.1027	28.9569	16.7448	14.2416
Tpt1	23.6753	20.7496	21.2836	14.3502	16.7707	15.7288
Rpl26	23.4438	20.6061	19.9778	22.3246	11.1545	10.5403
Rps6	23.3075	19.1767	18.1295	19.5652	6.11647	5.75168
Rpl17	23.0647	21.7662	20.1554	22.0728	8.29255	6.56412
Rps15a	22.8911	19.6869	21.0955	22.5289	12.0855	10.0933
Rplp0	22.684	21.9931	19.2194	21.3451	15.5189	10.987
Rpl19	22.5016	19.9683	20.1785	20.6476	16.9937	18.6184
Rpl37a	22.3986	22.6405	28.1862	38.7134	19.4268	15.1496
Rpl18a	22.127	21.07	21.9769	24.5856	10.1116	8.99897
Cfl1	22.117	22.953	21.4528	15.6404	12.584	11.0867
Rpl38	21.6324	20.4563	21.9889	25.1772	18.6414	11.955
Ybx1	21.5426	18.2253	15.6239	14.5804	11.9953	5.17969
Rps9	21.2238	18.3495	17.4702	16.6341	8.47395	9.00732
Meg3	21.0445	34.9261	46.8733	46.1338	56.4873	37.4791
Eif1	20.74	19.5246	20.2434	15.4637	16.9809	17.4651
Calm2	20.4008	22.9695	24.1932	23.4493	27.9334	19.5712
Rpl37	20.3363	20.5701	23.1699	32.7986	19.7748	16.7694
Rps29	20.1284	22.0029	26.1789	34.0934	18.8843	14.6868
Rpl39	19.8484	18.9922	19.9904	24.32	17.4742	12.31
mt-Nd4	19.7695	23.701	24.6568	21.1971	28.4021	39.049
Sox11	19.7593	19.1696	13.7858	11.2457	0.971604	0.26114
Rpl4	19.6686	17.2085	17.3293	17.8245	6.55258	5.7761
Rplp2	19.6101	17.2345	19.9783	20.8338	9.81919	8.45087
Rps16	19.5677	17.4306	18.4485	19.7588	11.2214	10.8018
Rpl29	19.2758	17.9201	16.872	17.2148	11.0701	9.17744
Gnas	18.9722	21.9877	19.3274	17.6828	26.8021	29.7342
Eef1g	18.8356	16.1426	14.117	12.9835	4.44091	4.06923
H3f3b	18.6284	24.9673	30.8764	28.9334	17.7251	12.286
Rps17	18.6239	16.2481	16.4443	17.004	5.81252	4.01241
Rplp1	18.5922	15.6896	15.1693	15.1808	11.8074	9.40676
Rpl7	18.3272	16.3039	15.6181	13.4636	7.8783	6.93004
Rps10	18.0521	14.9622	14.7008	12.5898	12.4962	10.9088
Rpl31	17.8401	16.5866	17.213	18.194	4.96238	4.76603
Fau	17.6096	18.3043	19.4244	23.9866	15.3898	13.3636
Rpl24	17.498	17.3576	17.504	21.0922	12.7051	11.8067
Rpl27a	17.2758	15.3426	16.4089	18.1765	15.4484	15.1943
Sepw1	17.2717	21.0851	16.3212	17.966	0	0
Rpl10a	17.2024	13.5404	12.55	12.5941	8.95707	7.64529
Rps27	17.1701	18.4756	23.9378	36.2097	13.3582	10.4591
Rpl34	16.8751	15.6212	16.9873	20.4686	11.1545	9.67114
Stmn3	16.8458	22.5153	18.0453	16.9333	26.0232	21.9499
Rps13	16.6172	15.7261	17.4169	19.4676	12.4178	10.194
Rpsa	16.5793	15.5841	14.8339	12.4385	22.0603	18.6092
Rps26	16.4691	16.1275	15.1004	20.2068	8.24985	6.28685
Rpl36	16.3652	14.5442	17.2282	22.082	13.5403	11.0869
Mif	16.2996	13.4829	10.0742	8.58446	6.48479	6.19201
Mllt11	16.0457	15.7778	12.0149	11.3677	11.9094	10.9151
Rps15	15.8122	15.0095	16.2376	17.4771	3.80372	3.04829
Ina	15.4443	15.3386	6.58473	2.82287	1.85008	1.3525
Rpl18	15.3082	13.7899	12.9982	12.7135	10.9292	8.82006
Eif4a1	15.2866	13.0024	11.9037	7.79404	5.18368	2.84395
Cd24a	15.1709	16.9225	10.9005	4.55678	0.366371	0.407845
Fabp5	15.1069	14.0306	11.0803	7.85763	15.2434	7.28276
Rpl35	15.023	14.5422	15.6374	24.3584	10.1788	6.17865
Rpl35a	14.9834	14.1897	17.1667	22.2013	15.6676	15.2332
Hnrnpa1	14.8927	11.7255	11.4002	7.74455	5.03229	3.32332
Slc25a4	14.8013	13.5498	12.048	10.6755	14.8836	13.869
Rps12	14.1683	11.5122	11.2379	9.06903	6.53106	5.97693
Pfn2	14.1052	11.0194	9.41403	7.44709	9.6406	8.10974
Rps25	14.087	12.1878	13.1852	14.6759	5.44707	4.79905
Gap43	13.9615	18.2711	15.4487	14.8591	20.0659	15.4407
Hn1	13.9286	15.9812	13.476	11.33	0	0
Rps28	13.7395	13.1112	17.3487	25.9234	12.6961	8.27198
Pfn1	13.5345	9.83593	6.55433	5.54286	3.9993	4.37656
Rpl7a	13.4107	11.758	10.9675	8.59384	6.05506	5.65288
Slc25a5	13.4104	7.57005	11.7702	7.00654	2.14694	1.53664
Prdx2	13.4035	16.0475	15.4894	9.77368	8.26772	3.86962
Rps20	13.3506	11.2949	11.2811	10.6259	11.151	11.7404
Chchd2	13.1949	12.8899	13.5658	13.002	15.2207	19.8159
Ywhae	13.0375	14.1734	14.8824	11.8003	13.4145	10.6028
Eif5a	12.8488	9.24114	7.14696	5.50673	7.13789	7.19409
Sumo2	12.7432	13.3919	15.422	13.9119	11.9054	8.42061
Cox4i1	12.7114	14.2709	13.6251	13.0032	6.56275	7.34937
Basp1	12.7003	11.5737	10.9534	10.8782	28.8564	15.4835
Naca	12.6557	11.3494	11.4579	10.6199	9.27267	7.45106
Calm1	12.507	11.8063	12.8113	12.7716	21.9426	17.4118
Pcsk1n	12.4115	20.682	22.9366	34.832	54.7052	50.1305
Pebp1	12.1679	12.8826	11.8204	9.55243	10.6049	7.94156
Npm1	12.1013	9.27781	10.207	8.14787	6.92928	6.18472
Rpl28	11.9336	10.9303	12.1296	11.8331	8.14957	7.21966
Fth1	11.9283	10.9131	9.82179	11.6548	13.6319	22.8819
Ywhaq	11.8229	11.6753	10.2739	7.82787	9.86947	7.8561
Pkm	11.813	7.43027	5.80404	3.42894	3.91454	3.53104
Rpl12	11.6308	8.38141	7.52607	6.63097	6.8543	5.58846
Dpysl2	11.5299	11.0531	10.0376	16.1346	9.09537	7.831
Atpif1	11.4001	13.6544	14.2677	15.0043	12.2432	10.6477
Vim	11.3956	5.89856	3.66903	1.38074	0.610878	0.364088
Gnb2	11.3862	11.8642	10.7129	8.91377	8.60009	7.46484
Ptov1	11.2144	10.0971	9.74948	8.48848	6.03643	5.63643
Btf3	11.1624	10.2584	10.0331	7.67462	7.20052	5.66964
Rpl23a	11.0195	11.3339	12.7781	18.2634	2.5524	2.45844
Calm3	10.7566	11.2712	8.25005	7.3631	9.5608	9.33961
Dynll1	10.7311	8.0441	7.59698	5.9423	7.88109	8.90412
Gnb1	10.6722	10.4411	9.72297	12.4638	11.0964	9.14377
Atp5b	10.4693	8.80877	9.34022	6.38835	5.28612	4.06843
Hsp90aa1	10.2973	9.05414	10.9812	7.32604	9.35213	7.39555
Ttc3	10.0797	11.9313	11.828	11.3919	17.7416	22.0779
Nme1	10.0554	10.3107	9.85203	8.3764	7.70874	5.9132
Rpl22l1	10.0236	7.34361	7.68223	9.82795	13.2704	14.2453
Ptms	9.9202	13.2806	10.8114	8.45223	9.86987	8.32215
Eif4g2	9.88824	9.87688	9.62557	7.62329	4.5846	5.40224
Fkbp1a	9.87201	7.5646	5.79348	5.4248	4.48983	6.80141
Uchl1	9.79429	12.457	13.7021	9.78369	16.8742	8.50613
Cox8a	9.77349	10.1934	11.2948	12.644	12.74	15.5771
Oaz1	9.69062	8.02775	9.0835	9.64846	10.228	13.6859
Cdkn1c	9.66053	3.61972	1.76396	0.717506	0.124324	0.0416071
mt-Nd2	9.54465	10.7239	11.833	9.43759	24.0786	32.3664
Gnb2l1	9.4801	8.07007	7.22723	5.28943	0	0
Dpysl3	9.3679	7.86904	5.70029	3.38889	4.31908	1.02681
Ran	9.21943	7.21624	6.77847	5.25912	5.62097	5.55557
Hint1	9.18149	10.829	10.8551	12.1044	13.9163	12.0292
Ngfrap1	9.16125	10.241	12.0083	12.7639	0	0
Aldoa	8.9609	5.57191	3.34874	2.49824	4.20613	6.13266
Rpl30	8.93263	8.04893	9.86953	9.50769	12.3873	12.8239
Ndn	8.80382	10.9344	19.5581	17.2147	16.3054	11.1661
Rps21	8.7888	8.67007	10.748	11.8714	13.2046	12.0758
Eef1b2	8.69211	7.10708	6.99916	6.04949	7.5046	6.64573
Cox7c	8.69187	9.34729	11.863	13.896	10.9603	10.6037
Tuba1b	8.68648	7.16834	7.39475	7.50646	8.9058	5.84949
H2afz	8.68455	7.99164	8.81613	8.58526	10.1996	6.82846
Tceb2	8.67867	9.61983	11.0391	12.9601	0	0
Cox6b1	8.65447	9.89166	10.4387	11.8419	8.22165	8.05885
Gng5	8.62646	5.86154	3.50332	2.61881	1.02891	1.14651
Mapt	8.47765	11.3543	8.9252	8.31139	9.66011	4.40738
Rpl36a	8.45138	7.70168	7.81142	9.66353	6.00555	5.15067
Fscn1	8.41959	6.58746	5.05275	2.75301	3.04841	1.62989
Sox4	8.38558	9.35757	9.19735	9.68787	1.53746	0.351084
Ddx5	8.36877	7.59018	8.36462	6.0596	5.67318	4.92929
Sub1	8.29954	7.75699	9.83643	11.2264	8.66877	8.91546
Xist	8.17576	4.15716	10.8699	6.81168	6.69324	4.63352
Erh	8.13111	8.48321	9.09864	8.64532	2.44004	1.5779
S100a10	8.09096	9.29835	3.87346	0.989762	1.77167	1.41279
Rpl15	8.09055	9.34813	10.1564	15.663	16.1856	12.3086
Rpl5	7.93468	6.81679	6.58543	5.03583	3.43495	2.6729
Crmp1	7.86603	8.1756	5.79664	3.54292	4.91074	2.04207
Hnrnpk	7.8506	7.61214	9.49831	6.61266	5.14976	4.20674
Atp6v1g1	7.84105	7.30903	6.6298	6.02571	5.21143	5.19631
Psma7	7.79547	6.34932	6.86367	6.4027	4.91312	3.89429
Hmgb3	7.68967	9.55514	8.35258	5.48755	3.5606	1.77166
Sec61g	7.66251	7.82283	8.77683	10.1047	6.55835	5.20093
Atp5e	7.50602	8.25273	9.7102	11.0482	10.2891	8.72774
Ncam1	7.49852	8.31172	8.45582	10.9482	14.3234	8.47819
Nefl	7.4912	2.84102	1.45146	1.12121	3.32691	3.033
Hmgn1	7.45363	7.13106	8.34153	8.02583	3.00487	2.88947
Cox6c	7.4082	8.12819	9.31412	10.0165	8.6155	9.27683
Rnf187	7.39579	7.93289	7.32445	5.077	6.56453	6.11283
Elavl3	7.38622	6.93336	5.30909	4.31757	3.99715	2.56256
Mtch1	7.38105	8.73283	4.52117	5.09527	9.38427	10.5067
Eif3f	7.33832	8.12587	7.54742	6.90151	3.56496	3.10871
Rpl27	7.25549	7.50716	9.3376	13.0885	4.69863	3.66564
Marcks	7.18984	7.13119	7.14316	7.26032	8.3621	5.69649
Dnaja1	7.03224	6.84914	7.18753	5.57901	5.93989	5.35074
Tma7	7.02088	6.95391	6.5303	7.59375	7.03208	6.80311
Gng3	6.99882	7.34833	5.77805	7.09409	11.0949	13.8704
Nkx2-1	6.98665	7.31421	5.25359	3.85058	1.68433	1.49797
Gm1673	6.95525	8.47233	9.61802	13.4834	12.1477	10.6313
Ppp1ca	6.92022	5.095	4.22902	3.51052	3.09112	2.47375
Morf4l1	6.91543	6.77413	7.99356	9.20381	7.51491	6.12641
Rpl36al	6.8403	5.36774	5.70294	6.39504	2.66651	2.7003
Bex2	6.82225	10.2566	17.1036	17.5257	26.6914	29.3747
Serf2	6.77976	5.77496	4.92306	4.3661	1.87512	2.80038
Srsf3	6.77425	6.69356	7.75707	5.4804	4.34056	3.17564
Chchd10	6.75924	4.98167	2.92725	1.72879	2.17574	4.3805
Ap2m1	6.75511	6.77076	6.37386	4.86704	4.22872	4.73683
Snrpn	6.74191	8.23192	8.59545	9.49645	13.1433	17.0154
Selk	6.67907	5.46954	5.42238	5.75027	0	0
Cox5a	6.66197	6.46344	5.5969	4.40564	7.48468	6.80057
Cox6a1	6.66191	8.23259	8.51736	8.70964	3.1782	3.26488
Atp5j2	6.59877	7.20411	8.02619	8.76465	8.87048	7.35432
Cox7a2	6.56824	7.46218	8.28008	9.40504	7.98389	7.83683
Pcbp1	6.43762	4.45333	3.16293	1.94712	2.45006	2.07526
Elavl4	6.41963	6.38539	5.5431	4.82399	3.72083	3.32328
Cdk4	6.33848	5.15554	4.61046	2.68606	0.913418	0.937249
Atp5a1	6.30441	5.92089	5.84094	4.02874	4.08861	3.6725
Pgrmc1	6.3019	7.84452	10.1192	10.0629	9.67397	8.24318
Arf5	6.28674	6.79821	5.79429	5.24656	5.53709	5.98687
Hnrnpa2b1	6.28466	5.77384	7.51234	4.96262	3.24421	3.50054
Ndufa4	6.27789	7.07505	8.43336	8.9591	13.7984	14.6761
Serf1	6.27134	7.39868	5.30389	5.29718	2.69252	1.16019
Atp5f1	6.2605	6.34889	6.33881	4.84368	6.06037	5.04988
Hist3h2ba	6.24821	6.45203	6.12473	3.87245	1.62606	0.96243
Ranbp1	6.24191	5.15195	4.49886	4.17526	4.15204	2.92985
Tomm20	6.20579	5.0712	5.20258	4.75461	5.03081	5.85772
Set	6.12316	5.68972	3.8171	6.23312	4.58473	4.4385
Ywhah	6.08629	6.75609	7.08049	7.29606	11.5394	14.7541
Isl1	6.06776	5.84762	4.92844	4.03121	3.19462	2.14774
Atp5l	6.06696	7.04237	8.37983	9.17035	7.48211	7.59612
Arpc2	6.06387	4.6693	3.79861	3.7255	3.32429	3.15846
Morf4l2	6.06312	6.55634	6.6994	6.56248	5.63813	5.57752
Serbp1	6.0311	4.45977	4.90756	4.61722	3.89104	2.98609
Gsk3b	6.02244	5.63914	5.6215	5.94466	7.2243	5.85005
Slc25a3	6.01129	5.58721	5.37109	3.85036	6.36998	6.01792
Gabarap	6.00358	6.29156	5.29347	5.47835	4.62425	5.31093
Ldha	5.98192	2.56818	1.34488	1.11392	2.47548	2.15014
Atp5j	5.98039	6.26308	6.69826	7.74313	6.51979	7.31406
Arpc5	5.93309	4.94186	3.77627	2.87194	2.63669	1.95885
Tbca	5.93228	5.05751	5.69435	6.13051	5.49933	5.65137
Akr1a1	5.93011	5.95645	5.47867	4.23997	4.43435	4.99304
Cox5b	5.92839	6.56786	7.31884	7.95922	8.42696	7.8806
Tecr	5.90334	6.05626	6.44668	6.47315	8.61433	5.53283
Ctbp1	5.87826	5.93006	4.95939	3.81884	3.01575	3.14534
Bri3	5.86417	5.48944	3.94551	3.59885	2.39385	2.92056
Ube2d3	5.86258	5.14207	4.74517	3.80805	2.7856	3.45527
Klc1	5.85784	5.99717	4.51913	3.13107	4.06133	5.1588
Nsg1	5.83018	7.73837	8.0086	6.87413	8.9548	7.91772
Tagln3	5.8098	5.24701	4.61591	3.77069	3.16345	5.93043
Ppp1r14b	5.80142	4.23927	2.50709	1.62894	1.47858	0.791039
Atxn7l3b	5.74189	6.41198	7.17007	6.90142	5.6089	5.93556
Hnrnpab	5.7377	4.01615	3.53676	2.29796	1.7096	1.30123
Cdc42	5.71756	6.34129	7.66762	6.26215	7.23813	4.73824
Hmgb1	5.6965	6.26241	7.13168	8.47669	6.15342	3.8768
Dynlrb1	5.68909	6.8903	7.10106	6.67256	4.58191	4.65428
Uqcrh	5.67031	6.09927	6.5028	6.96466	4.82931	5.80717
Atp5g2	5.62864	5.25958	5.87972	6.05687	6.00998	7.05226
Pcbp4	5.61284	4.7502	3.3136	2.12543	1.94501	1.48962
Atp5h	5.59945	5.93253	6.54532	6.4798	6.71683	6.6622
Sms	5.55138	4.04667	3.28352	3.19445	2.73456	2.31366
Arhgdia	5.54877	4.05058	2.88052	1.7922	2.85775	4.12557
Rpl22	5.52904	4.66008	4.70504	3.90073	2.70855	2.34334
Gpx4	5.51998	5.21885	4.88114	4.88343	5.9649	6.89371
Pafah1b3	5.49207	6.73904	5.71211	4.66681	3.94352	1.97776
Pcbp2	5.48396	4.65454	4.39267	2.80384	2.2158	2.85498
6330403K07Rik	5.47882	7.90929	9.03661	8.47068	10.9612	14.6425
Eno1	5.47378	3.4874	2.52013	2.17247	1.2394	0.935891
Rab6a	5.41105	4.84987	3.97294	3.7016	4.10727	5.52359
Smdt1	5.35493	4.67891	4.4521	4.77996	4.15294	5.18001
Hspe1	5.32364	4.42913	4.88891	5.03488	4.83838	6.4042
Eif3h	5.29501	5.49698	5.33842	5.54953	3.70196	3.32133
Rbm3	5.27081	4.69657	5.13075	3.28264	6.20352	3.5982
Ptn	5.24767	3.9898	3.58162	2.52529	2.66614	2.04325
Atp5g1	5.22092	5.34673	5.15003	6.27109	8.99827	11.2889
Arpc1a	5.18134	4.65231	4.22095	3.70903	3.27412	2.53504
Rtn3	5.17961	5.5457	5.84314	4.40883	4.94216	5.33509
Pfdn5	5.1768	6.33078	6.90673	8.55848	7.09124	6.35697
Ywhab	5.14778	4.96484	4.63082	4.20477	6.10937	6.23616
Usmg5	5.13666	5.94202	8.16795	10.5366	7.57251	6.65823
Eif4a2	5.11313	6.82708	7.8701	8.99767	4.02064	6.17237
Evl	5.10562	6.00912	4.62066	4.92697	3.61642	2.85303
Tmeff1	5.06543	5.9572	2.59433	2.37386	1.10227	0.618601
Hbb-bh1	5.05453	0.0594747	0.00149272	0	0	0
Swi5	5.04487	4.94771	5.06317	4.57285	5.19609	5.12596
Rac3	5.01675	6.82959	4.15314	3.44297	6.38787	3.22387
2700060E02Rik	4.99321	4.30895	3.66035	3.19098	0	0
Tcp1	4.97154	3.92937	3.65831	2.2327	1.97968	1.71111
Hba-x	4.96047	0.35336	0.128611	0	0.000440181	0.00044885
Gdi2	4.94917	4.29221	3.82935	2.62215	2.35583	2.39992
Tpi1	4.94482	4.41995	2.72659	2.45421	2.97717	3.37625
Dstn	4.93439	4.96612	5.02774	4.17302	3.39815	2.84291
Ly6h	4.9315	8.41586	11.2135	16.8597	31.1121	36.8319
Hba-a1	4.86283	1.90809	0.427599	0.0825211	0.000327767	0.00245722
2010107E04Rik	4.85907	4.939	5.24693	5.46161	4.84778	4.56363
Srsf2	4.84686	4.75043	4.8898	3.99257	3.06649	2.85492
Atp5c1	4.83497	4.7192	5.19746	4.42253	5.4196	4.3604
Ywhaz	4.83465	4.42815	4.14589	3.32651	6.45899	6.48797
Atp5g3	4.82556	5.13873	5.12262	4.7779	6.28805	7.00816
Ywhag	4.82279	5.15687	4.903	4.07378	5.49448	7.21675
Cpe	4.81438	5.07782	4.91648	4.19175	4.63833	4.4138
Map1lc3b	4.79978	4.18773	3.51314	2.62727	2.62181	2.61353
D930028M14Rik	4.76441	2.3042	1.30551	0.877928	0.640327	0.263731
Rbx1	4.72639	4.93253	5.40053	4.79775	4.7112	4.86719
Hdac2	4.70307	4.72674	4.0776	2.94708	1.22707	1.04775
Gdi1	4.67868	4.7204	4.59169	3.10858	2.67845	3.28456
Gpi1	4.67378	3.21468	1.92498	1.6463	2.75768	2.54392
Anapc5	4.66559	4.50532	3.10893	2.6049	2.73467	2.0252
Vapa	4.63977	4.14236	4.21324	4.40946	5.51495	4.37649
Rbm39	4.63743	3.83865	4.9871	4.93095	2.63489	2.55065
Cct4	4.62762	3.6195	3.23829	2.42407	2.26007	1.49109
Rnf7	4.61748	4.09335	3.50109	2.99709	3.20801	3.67835
Ckb	4.60845	4.64437	3.69871	2.39637	4.71441	4.22449
Maged1	4.55985	5.20896	6.61789	5.27517	6.14486	6.2219
Txn1	4.54319	4.17765	4.22871	4.09516	3.91659	4.00272
Ube2d2a	4.53751	4.32572	4.15525	3.57443	2.97017	3.50775
Gnai2	4.5289	4.42834	3.02206	4.83847	4.08396	5.74493
Pabpc1	4.52702	3.82611	3.44094	2.78204	1.85556	1.51568
Prmt1	4.51548	4.82964	5.51472	4.06966	2.80215	1.25291
Cct5	4.51326	3.90591	3.9613	3.24022	2.70891	1.85854
Islr2	4.50444	4.61103	2.48534	0.743461	0.226103	0.0525356
Kif5c	4.4911	5.03357	3.68173	2.97967	3.14246	2.69533
Hmgcs1	4.4887	3.82534	2.66859	2.29725	3.69987	2.57319
Shfm1	4.47512	3.68356	5.00941	5.94986	0	0
Rala	4.473	3.45349	2.68078	2.30847	1.92076	1.62533
Clta	4.46485	5.1908	6.33831	5.52923	6.56097	5.46889
Nedd8	4.4517	4.60454	4.43202	4.75412	4.93112	5.42736
Sumo1	4.42777	4.47737	4.75875	4.80557	4.01311	4.20484
Ndufa7	4.42394	4.61107	4.96596	6.14467	4.94612	5.76126
Srp14	4.41663	4.02244	3.62621	3.34142	3.90784	5.79976
Hnrnpdl	4.39271	3.73938	3.6979	2.4961	2.40601	1.87181
Rufy3	4.38011	4.1376	3.50158	4.28544	4.20569	3.67905
Zwint	4.34974	4.54457	5.2949	4.37109	9.09153	11.707
Arf4	4.34404	3.86517	3.95792	2.86075	2.51676	1.92
Hsbp1	4.32212	5.43733	6.23617	6.29478	8.80079	8.70823
Minos1	4.30733	4.38066	4.98303	4.752	3.45458	3.61836
Vdac1	4.30347	4.07726	3.66092	2.69114	4.58231	3.9145
Ubl5	4.29067	4.78161	5.5934	6.36399	5.52879	5.75471
H2afy	4.28601	3.53251	2.86158	2.91205	3.0483	3.60863
Calr	4.28011	2.93267	2.78095	2.04529	3.12568	3.67105
Prelid1	4.27472	3.11055	2.58645	2.17466	2.0414	2.52498
Atp5o	4.27319	4.40598	4.02305	3.99633	0	0
Tubb2a	4.27214	9.25889	11.8945	10.9719	31.2407	12.6651
Mlf2	4.26995	4.50244	3.90449	3.00664	2.40353	2.98332
Nedd4	4.26101	3.28461	2.7396	2.15223	3.25396	4.138
Ube2n	4.25213	3.57715	3.24444	2.67618	3.26064	3.55405
Rtn4	4.22358	3.55346	2.97659	2.42955	4.91431	3.07109
Fkbp4	4.21768	3.90571	3.8644	3.37746	2.49221	2.58067
Sec61b	4.18915	3.52762	3.39732	3.5693	3.36726	3.6842
Psmb1	4.18524	3.63283	3.69865	3.7187	4.71995	3.94767
Psmb6	4.18183	4.3372	4.61059	3.9166	4.47308	3.07626
Myl6	4.17447	5.75561	6.40498	6.2039	6.6609	5.57235
Cycs	4.16871	3.67534	3.6641	3.63035	3.31733	4.15807
Rab2a	4.16256	4.15433	4.28387	3.86965	3.86262	4.14439
Gabarapl2	4.1559	4.36054	5.02453	4.86351	6.38136	6.93123
Nefm	4.15573	0.855513	0.408494	0.231457	0.275281	0.377526
Cct2	4.14912	3.41501	3.22615	2.34303	3.09497	2.89809
Cct7	4.13727	3.63596	4.35386	3.10498	3.09381	1.92628
Snrpe	4.13513	4.05833	5.00396	4.04963	3.13592	2.45844
Eif3e	4.13369	3.53663	3.51442	3.81725	1.97803	1.75643
Vdac2	4.13182	3.43606	3.54542	3.07823	5.00133	3.6378
Six3	4.1262	4.22212	3.47856	2.61694	4.05328	3.87442
Map1lc3a	4.11567	5.91739	5.77722	6.13843	9.61973	10.6701
Cox7a2l	4.0658	4.97986	4.95202	5.40851	2.91822	3.06405
Eif1b	4.05661	4.17138	4.27816	4.15923	4.53605	4.12563
Glrx3	4.0552	2.9063	2.14082	1.55379	2.18983	1.71281
Mpped2	4.05463	4.81026	3.57506	2.88865	2.50533	2.0868
Ube2s	4.04255	4.50983	4.0797	4.35064	2.97428	2.38373
Psma3	4.04208	3.99877	4.27743	3.57976	4.57867	3.78229
Wbp5	4.03787	4.79781	5.99975	5.77557	0	0
Jund	4.02103	5.3972	5.32407	8.96441	11.5828	10.6423
Celf2	4.00631	4.32365	3.72317	2.4488	1.59342	1.46728
Atp5k	3.98992	4.73606	5.46356	6.50586	5.42146	4.20737
Fxyd6	3.98639	6.94781	9.65883	11.759	20.8021	15.1919
Cotl1	3.98167	3.13331	1.96356	1.49754	1.65631	0.784802
Arf1	3.98089	3.7727	3.96291	2.71699	3.49424	3.55182
Uqcrb	3.97354	4.30734	5.03786	5.44557	5.55702	4.82972
Csnk1e	3.9668	3.37209	2.74185	2.21651	2.38287	1.5376
Raly	3.96238	3.87164	2.68584	1.49893	1.09749	1.09568
Eif3k	3.94227	3.90464	3.61495	3.67122	2.18156	1.81049
Cox7b	3.94098	4.13493	4.65294	5.40799	4.89823	4.63642
Bex1	3.93153	4.94041	5.09412	5.20443	7.76642	7.40526
Atp5d	3.92728	4.16645	4.22364	3.60218	3.76203	3.64056
Nono	3.91827	3.55036	3.64819	2.69398	1.42227	1.14788
Fdps	3.91099	3.11035	2.64539	2.81169	3.152	0.925645
Ppdpf	3.89693	4.30205	3.77012	3.66141	1.95298	2.1427
Pea15a	3.8888	4.48418	3.44938	2.6136	2.24416	3.01418
Cirbp	3.8801	4.7108	6.80419	6.91628	6.90729	5.55675
Cnbp	3.87514	3.10687	3.56413	2.63996	3.66504	3.79155
Pdap1	3.86449	3.40691	3.34559	3.74417	2.25597	1.25909
Uqcrq	3.84723	4.39072	4.67603	5.01918	5.52192	8.01926
Ppp1cc	3.84217	2.96089	2.44185	1.71729	1.10065	1.22753
Bsg	3.82514	3.94179	4.37671	4.28097	8.18933	8.93029
Ube2e1	3.79139	3.24594	2.6911	2.12881	1.91619	2.04285
Rnf5	3.78766	3.0723	2.31325	1.9062	1.33204	1.32405
Prdx1	3.75475	3.10887	3.19282	2.91476	4.07088	3.78373
Ndufb7	3.6998	3.41893	3.31664	3.30949	2.46974	2.30958
Snhg11	3.69699	5.56213	5.07378	8.64634	24.49	24.8301
Sh3bgrl3	3.68613	3.20883	2.27135	2.14161	2.44906	3.06017
Trappc4	3.67412	3.3271	2.9707	2.77299	2.8163	2.56469
Ap1s2	3.67243	4.25488	2.71962	1.91356	2.4615	2.77547
Dctn2	3.67014	3.72131	3.13186	2.44688	2.97795	1.90459
Cbx3	3.66559	3.68272	4.01179	5.20434	4.28814	3.14669
Sf3b6	3.65998	3.42062	3.7173	3.45172	2.90756	2.89635
Ndufb5	3.647	3.92029	4.17995	4.63935	4.50643	4.84671
Aes	3.64327	3.57851	2.80791	2.32882	4.47175	7.0099
Paip2	3.62662	3.73163	4.42029	4.94874	4.30291	4.11851
Pgam1	3.62424	3.11932	2.69065	1.81962	5.16633	5.87506
Eif5	3.61815	2.88126	2.96161	2.28323	2.50972	3.08559
Ubc	3.59916	3.78046	4.8842	2.98637	6.47576	4.18978
Tsc22d1	3.59783	4.85232	6.15984	6.20616	4.76774	4.28463
Ncl	3.59659	2.75875	2.96104	2.32752	2.79383	2.18923
Pfdn2	3.57641	3.7683	4.01215	4.24307	4.32097	4.22872
Capzb	3.57041	2.99044	2.70514	1.89835	1.71641	1.99815
Pou2f2	3.56966	2.86113	2.67148	2.78509	2.3909	1.43023
Ndufb9	3.55945	3.88996	4.2522	4.45325	4.44784	4.48214
Mrfap1	3.53875	3.5955	4.50969	4.34913	7.03234	9.15111
Zfp706	3.5182	2.72743	3.08657	3.21047	3.48544	3.62764
Uqcr11	3.51666	4.09544	4.96133	5.68258	5.38211	6.07409
Dnajb6	3.5073	4.04688	4.83806	5.00365	4.56439	2.94793
Phb2	3.47832	2.87124	2.475	2.55827	2.09116	1.78199
Rab10	3.47182	3.33922	2.86787	2.53249	1.89571	1.67823
Cct3	3.46735	2.7328	3.15897	2.14956	2.21827	1.40344
Cfl2	3.46582	4.15808	4.16694	3.9653	3.1802	3.02703
Klf7	3.45693	3.27622	2.08548	1.70334	1.7577	1.01523
Rab14	3.45426	3.32854	3.34508	3.31499	3.11906	2.89253
Aplp1	3.4502	5.29748	4.53627	4.86159	5.70097	5.6461
Vcp	3.44413	2.60255	2.7755	1.95455	3.07868	2.79773
Arl2bp	3.4437	2.80352	2.21775	1.82991	1.66508	2.85614
Mdh2	3.44299	3.55842	3.70605	2.91723	3.44059	2.53137
Edf1	3.43994	3.35064	3.1872	3.31649	3.92952	5.0301
Peg3	3.42898	3.78001	4.75379	6.35945	9.20898	13.8862
Scd2	3.42496	2.57988	1.88231	1.64088	2.08341	2.77412
Ube2e3	3.42171	3.77323	3.47895	3.29727	2.90748	2.84433
Myeov2	3.41872	4.04015	4.58345	5.99181	0	0
Nop10	3.41823	3.11822	3.77428	5.83958	5.02043	6.03231
Polr2m	3.41028	2.84143	2.87195	2.57492	3.04275	3.96343
Map2k2	3.40243	2.80163	2.50563	2.06512	2.15876	1.70712
Hnrnpa3	3.39468	3.63233	4.21261	4.07164	2.07228	2.28528
Sbk1	3.39092	4.15454	3.75847	3.33131	0.642813	0.145656
Actr3	3.38881	2.82337	2.19619	1.89985	1.81224	1.68142
Six6	3.38779	3.59401	3.42399	2.40842	1.81972	1.19995
Txndc17	3.37395	2.84895	2.13053	2.24982	2.3837	2.06556
Mapre1	3.36778	3.49497	3.40196	2.56011	2.37682	1.84056
Tkt	3.34525	2.08767	1.62106	1.46321	1.99474	1.54256
Tsg101	3.32402	3.29025	2.96969	2.24404	1.91205	1.69232
Atxn10	3.31753	3.28154	3.64684	2.74244	3.67733	2.74849
Ndufa2	3.30833	3.40371	4.04609	5.03575	3.48004	4.43198
Uqcc2	3.29142	3.12449	2.87026	3.16355	3.71863	2.63545
Ddah2	3.29053	3.29012	2.30153	1.71441	1.29692	0.271714
Ndufs5	3.28477	3.74802	4.13682	5.16345	5.59012	5.64933
Rab3a	3.27882	5.21046	4.70556	4.28674	8.50532	8.79617
Nap1l1	3.25666	2.77942	2.98259	2.87861	2.73106	2.70224
Ap2s1	3.25444	4.22235	4.57728	4.05907	3.2542	3.64623
Gng2	3.25263	3.96564	3.32085	2.93219	3.25824	3.5972
Ndufb8	3.2452	3.46496	3.55122	4.06796	5.65838	4.9501
Ndufv3	3.23476	3.63652	4.07594	5.06475	4.28638	4.6865
Khdrbs1	3.22553	2.63688	2.42728	1.6949	1.15095	1.21714
Stmn4	3.21775	6.18114	7.31848	6.84734	6.4459	2.10225
Snrpg	3.21217	3.9344	5.6992	7.01698	2.15549	1.29904
Nhlh2	3.21109	2.46401	2.82934	2.50632	0.779113	0.73113
Carhsp1	3.20982	2.84245	1.6106	0.93386	0.25287	0.104252
Timm13	3.17971	3.08612	3.09324	3.45451	2.76601	2.80451
Snrpd2	3.17872	3.22481	4.03271	4.64735	4.35797	3.33592
Cct8	3.1787	2.74658	2.89594	1.76294	2.58197	2.02974
Sep15	3.17184	3.12191	3.66564	3.51052	0	0
Rps27l	3.16903	2.04414	2.36798	2.52167	1.36928	1.52647
Brk1	3.13911	3.03643	3.00652	2.92417	2.58756	2.73227
Atp6v1f	3.12871	3.33518	3.70146	4.39001	4.22265	4.66287
Fkbp3	3.12403	3.11244	3.42391	2.93843	5.42866	4.40926
Polr1d	3.12354	2.78953	2.60068	2.49717	2.20405	2.67714
Psmb7	3.11762	3.35504	3.61764	2.8646	2.2438	2.04502
Sfpq	3.11655	2.54188	2.65243	2.10224	2.41323	1.71978
Park7	3.11648	3.17675	3.46019	3.37544	4.30715	4.25231
Hba-a2	3.10817	1.17322	0.233472	0.0835509	0.00145512	0.0030626
Myl12b	3.10401	3.0318	2.59564	1.96992	3.77694	3.50215
Sdhb	3.10394	3.2503	3.42839	3.61598	2.97423	2.70703
Arpc3	3.09647	3.05299	2.58584	1.99311	2.14839	1.61341
Acot7	3.09403	3.03086	2.7198	2.7016	2.6098	2.41222
Tspan3	3.08669	3.5497	4.03828	2.98387	3.5833	4.51738
Bag1	3.08058	2.47255	1.60088	1.13873	1.30071	2.25652
Bax	3.08014	3.1032	3.21493	3.32717	1.87384	1.32288
Fis1	3.07936	3.46509	3.42272	3.26759	3.11703	4.00747
Rab11b	3.06553	3.58849	4.11693	3.3458	2.31873	2.05996
Caprin1	3.05839	2.83315	2.67445	2.22711	1.40356	1.88335
Fkbp8	3.05743	3.06971	2.61409	2.07221	2.25958	2.93916
Xpr1	3.04808	3.40636	2.69651	2.22348	1.57435	1.56099
Mrpl34	3.03425	2.8205	2.36942	2.0738	1.78207	1.50132
Npdc1	3.02799	3.57631	3.418	3.01705	4.45158	5.63271
Dazap1	3.02772	2.57444	2.14781	1.57227	1.07061	0.890667
Matr3	3.02072	3.49652	3.94568	4.27914	3.63848	3.38584
Strap	3.00469	2.54569	2.51933	1.92421	2.00962	2.13082
Psmb3	2.99881	2.96732	3.45778	2.90688	2.95196	2.23033
Fez1	2.99867	3.82845	4.20839	3.28407	3.70918	2.76694
Rbfox2	2.99286	3.20655	2.51429	2.8824	2.09973	1.51822
Eid1	2.98165	4.64936	3.55651	5.20612	8.59282	4.96835
Calb1	2.97896	1.7272	2.7017	2.1748	2.69662	5.24418
Crabp2	2.97748	0.577434	0.249937	0.0632075	0.0217456	0.0314944
Pomp	2.97694	3.27804	3.31951	3.27042	3.49842	3.59762
Dynll2	2.97377	4.05507	4.51181	4.76708	3.54334	4.47027
Hspd1	2.95663	1.89138	2.1296	1.705	2.44748	2.44991
Mrpl20	2.95623	2.80521	2.8784	2.58335	2.93377	2.73801
Rsrp1	2.95205	4.21285	4.38318	4.10172	2.69395	2.78692
Psma4	2.95011	2.47663	2.5763	2.02719	1.89919	1.12705
Ndufa3	2.94973	3.56581	4.77032	6.20454	3.73292	3.72116
Uqcrfs1	2.94888	3.07724	3.07725	2.63134	3.06787	3.01615
Ndufc1	2.94859	3.13055	3.42481	4.17908	4.40937	4.65756
Tomm22	2.94557	2.50788	2.5349	2.10443	2.17036	1.72712
2310036O22Rik	2.93831	3.03525	3.06511	2.82585	0	0
Hnrnph1	2.9343	2.84547	3.17595	2.40264	1.95517	1.78569
Psmb2	2.92456	3.23125	3.80189	3.38972	3.61087	2.51708
Reep5	2.9218	4.20472	3.53003	3.07558	4.11485	4.39169
Atox1	2.90186	2.29871	1.70692	1.42009	1.51743	2.26199
Tspan17	2.90153	1.91458	0.751972	0.70883	1.61361	1.87092
Pdia3	2.90073	2.35091	2.26471	1.48165	1.55847	1.78773
Stard3nl	2.89792	2.66675	2.09564	2.10991	2.25488	2.79332
Nhp2l1	2.89669	2.94787	3.27555	3.0729	0	0
Snrpd1	2.89382	3.26308	3.9566	3.63213	3.53197	3.06617
Uba1	2.88568	2.74868	1.91665	1.08804	1.06148	0.835131
H2afy2	2.8856	3.32868	3.00377	2.52386	1.65597	0.542899
Tspan13	2.88171	4.19826	4.0379	4.01379	3.16605	3.58067
Tmeff2	2.8774	1.61757	2.28323	2.24373	2.69879	3.05216
1110004F10Rik	2.87207	3.28384	4.26492	4.36244	4.45214	2.89739
Hnrnpf	2.86655	1.78825	1.91004	1.40469	1.18931	0.856086
Mapk3	2.86558	2.63499	1.36155	1.00792	1.29072	1.43465
Ube2b	2.85865	3.19775	3.69573	3.81861	3.72842	4.03121
Cyb5a	2.85337	2.59212	1.87135	1.74996	2.3744	1.92448
Snrpb	2.84944	2.45309	2.80725	2.30537	2.0392	1.47495
Dda1	2.84302	2.5303	2.09828	1.8193	2.52012	2.44511
Dcx	2.8417	3.55569	2.87641	2.48422	1.11324	0.279158
Coro1c	2.83991	1.96835	1.78699	1.10149	0.842668	1.05594
Dbn1	2.82238	3.44949	3.82509	2.77301	3.13868	2.09902
Sox14	2.80751	2.3811	1.17276	0.27261	0.103081	0.0368678
Ndufa11	2.80647	2.82921	3.22643	3.46692	4.17106	3.55355
Igfbpl1	2.79995	2.02671	1.64042	0.877127	0.0327454	0.00848296
Ldhb	2.79257	2.00421	2.21028	1.31622	1.54822	1.11895
Tmed2	2.79062	2.62074	2.63097	2.7675	2.24832	2.40811
Dlgap4	2.77208	2.89115	2.69305	2.03532	1.39857	1.03964
Tbcb	2.76729	3.34515	3.26625	2.80514	3.66054	2.5733
Smarce1	2.7649	2.45857	2.00942	1.40796	0.799189	0.508366
Erp29	2.75539	2.69293	2.89886	2.88606	3.75189	5.30087
Tcf25	2.75204	2.9868	2.70576	3.07953	4.21126	5.23203
Psip1	2.74913	2.79655	2.92301	3.17718	2.9963	2.58773
Eef1e1	2.74182	2.48929	2.31701	2.40365	2.29452	1.55652
Son	2.73354	2.13173	2.65987	2.71471	1.5955	1.34956
Higd1a	2.73333	1.84124	1.86393	1.87254	2.91547	3.33079
Idh1	2.72989	2.93268	2.61306	1.91263	1.42094	0.762646
D8Ertd738e	2.72913	2.50239	2.25927	2.70111	2.37005	3.11367
Tppp3	2.71686	1.72764	1.60229	1.77696	2.06516	2.8667
Meis3	2.71598	2.23161	1.27009	0.917891	0.488423	0.560064
Pgls	2.70798	2.46137	2.32256	2.40664	2.51806	2.10925
Acat2	2.70565	2.61222	1.82498	1.42259	1.36802	0.613409
Mff	2.68034	2.9838	3.01718	2.59363	2.56205	3.23377
Ndufc2	2.67941	3.51869	4.76276	4.88581	6.9007	6.20033
Csnk1a1	2.678	2.34144	2.60646	2.60302	2.62672	3.0008
Nell2	2.66818	3.01654	1.69363	0.753017	1.02167	0.818526
Srrm2	2.66786	2.66155	3.00802	3.33501	3.112	2.70553
Syt1	2.66096	1.32573	0.940431	1.01834	0.599775	0.470729
Trim35	2.65978	2.515	2.31648	1.75446	1.66178	1.62322
Hnrnpu	2.659	2.47996	2.54652	1.9355	2.20102	2.52765
Aprt	2.65743	1.97674	1.90456	2.17357	2.30758	2.02989
Gpx1	2.65575	2.16641	1.59317	1.02388	1.10627	1.64186
Mgst3	2.64975	3.63193	2.23964	1.40835	1.55208	0.77287
Btf3l4	2.64907	2.77886	2.95196	2.39478	0.335168	0.329324
Hras	2.6482	2.99203	1.68402	2.26987	4.026	4.75327
Fdft1	2.64709	2.25658	1.68525	1.18836	1.20327	0.8728
Npc2	2.64418	1.76406	1.33179	1.00596	0.945573	1.21203
Zfp428	2.63281	3.88787	3.70368	3.18433	3.05391	1.89179
Ppp2r1a	2.63122	2.768	2.95043	1.88553	1.82999	1.93155
Ndufab1	2.6299	3.17547	3.56438	3.7852	4.9331	5.60604
Cxx1a	2.62785	3.54291	3.98725	4.6085	0	0
Ube3a	2.62279	2.40622	3.02753	4.32327	3.64984	3.82863
Svbp	2.6218	2.52707	1.79528	1.54273	0.971184	0.579838
Mrpl52	2.61749	2.93978	3.59509	4.5743	3.34817	2.60111
Mapk8ip1	2.6121	2.86749	2.38274	1.92106	2.65636	2.44001
Timm8b	2.60107	2.80629	3.3847	3.6849	3.75688	3.93015
Prr13	2.5988	1.8624	1.24856	1.05431	0.705065	1.23708
Cmpk1	2.59635	2.94643	2.83299	2.75542	2.73526	2.4682
Crip2	2.58426	3.43321	2.57797	2.62316	2.20359	1.59592
Sqle	2.58286	1.64927	1.41066	1.11867	1.22707	0.905008
0610012G03Rik	2.58157	2.38113	1.88754	1.93102	2.01836	2.11286
Eif3i	2.58082	2.33787	2.54506	2.23483	2.41986	2.06727
Rnps1	2.57622	2.07265	1.95623	1.53097	1.35271	1.37229
Psma2	2.57029	2.64316	2.99476	2.22762	3.28349	2.75546
Txn2	2.57004	2.0803	1.71328	1.27216	1.27199	1.6531
Dlk1	2.56939	2.67079	6.77387	7.89965	4.37976	5.19324
Ube2d1	2.56796	2.38072	1.96851	1.66436	0.818143	0.567473
Hnrnpc	2.56469	2.73167	3.17756	2.5152	1.57732	1.64663
Pdcd5	2.56179	2.89286	3.15689	3.57811	3.7058	2.91734
Ptp4a1	2.55258	2.51235	2.9294	3.26602	1.53775	1.51437
Metap2	2.55172	2.25648	2.3959	2.71815	2.47856	2.14148
Mzt1	2.54534	1.95582	1.71352	1.58022	1.10586	0.999741
BC031181	2.53465	2.72513	2.8651	2.85896	3.72126	4.2452
Uqcr10	2.53443	2.96001	3.59578	4.42983	4.38551	5.2706
Romo1	2.53136	3.14507	4.23942	5.80861	4.76528	4.42012
Capns1	2.52759	2.17123	1.91478	1.75029	1.51523	2.17014
Ube2i	2.52258	2.13555	2.38197	1.92789	1.5344	1.46033
Ndufb10	2.50683	2.58145	2.95366	3.35135	3.2811	2.9288
Stub1	2.49736	2.22057	2.35589	2.54428	3.32963	5.02951
Rab11a	2.49704	2.41687	2.32971	2.00708	1.22599	1.32482
Syt4	2.49605	3.96912	3.78144	2.84129	6.70401	6.82257
Yeats4	2.49121	2.44801	2.14639	1.65665	1.79805	1.56039
Mtch2	2.48732	2.18905	1.84124	1.41049	0.861806	0.860488
Parp6	2.46607	2.51837	1.9174	1.31566	0.906957	0.77529
Nisch	2.46267	2.33343	2.22076	2.1508	2.48363	2.44148
1810058I24Rik	2.46144	1.56807	1.07124	0.988403	0.569878	1.07233
Rnf10	2.46065	2.57947	2.54127	2.10701	1.67279	1.77911
Psmb5	2.45585	2.90555	3.54774	2.69331	4.5845	2.79083
Psmd8	2.45436	2.36879	2.2218	1.82687	1.95873	1.48212
Vdac3	2.45331	2.88918	3.4397	3.26784	5.74212	3.60039
Ndufa13	2.45279	2.7941	3.73033	4.40291	4.68638	4.45295
Rheb	2.45001	2.34039	2.58193	2.54881	4.19015	4.97805
Snrpf	2.44483	2.54657	3.30059	4.03772	2.19065	2.02698
Tceb1	2.43972	2.75247	3.05127	2.88232	0	0
Fam195b	2.43908	2.30874	2.22462	1.82853	0	0
Atp6v0b	2.43692	3.56283	4.25104	4.5906	7.5534	7.68481
Eif2s2	2.43682	2.36216	2.59801	2.88743	2.28896	1.65439
Ndufa1	2.4363	2.58798	3.2574	3.85975	3.56133	3.75358
Cmas	2.43227	2.14857	1.90797	1.6886	2.01283	2.32036
Rwdd1	2.43052	1.88951	1.59848	1.67263	1.60219	1.67944
Dctn3	2.42865	2.76672	3.02339	2.99017	3.46169	2.8126
mt-Nd3	2.42535	3.01934	3.3724	2.71651	9.76073	7.63875
Mien1	2.42531	2.48616	1.87568	1.61637	2.02156	1.95042
Csde1	2.42175	2.35281	2.23848	2.47798	1.79427	2.09959
Pbx1	2.42043	2.55602	2.25453	1.86296	1.54568	1.17241
Bcas2	2.41975	2.93015	3.03726	2.75927	3.49393	3.00692
Pja1	2.41371	2.36148	2.50915	2.00629	2.61004	2.20703
Cyth2	2.40965	2.17046	1.87546	1.40553	1.00088	0.643192
Pafah1b2	2.40804	2.58993	2.75797	2.34182	1.79221	2.26749
Stx7	2.40518	2.79674	2.28018	2.35706	1.98545	1.73757
Prmt2	2.40514	2.92407	3.18732	3.54448	3.96534	3.41663
Anp32b	2.40085	1.57663	1.76751	1.9042	1.69856	1.85362
2700094K13Rik	2.38613	2.15037	2.14118	2.39835	0	0
Sh3glb1	2.38544	2.16435	1.83482	1.69833	1.33978	0.762179
Smim14	2.385	2.46761	2.33874	2.34576	2.18034	2.97628
Srsf11	2.38335	2.19188	2.38421	2.44355	1.57416	1.5927
Fam96b	2.38273	2.01894	2.07824	2.30579	1.78402	1.63266
Srsf7	2.37798	2.45781	3.01819	2.56762	1.52924	1.42082
Prdx6	2.37235	1.47345	0.987811	0.586795	0.531933	0.605893
Ndufb11	2.37227	2.55396	3.4739	3.64831	3.63461	3.38648
Srsf6	2.37142	2.32663	2.43774	1.78904	1.48307	1.40739
Tmem234	2.36969	2.14018	1.76878	1.95352	2.40407	1.90507
C1qbp	2.36699	1.80004	1.86117	1.44051	1.66993	1.80063
Guk1	2.36695	2.2926	1.83537	1.91349	2.54909	2.84185
Cacybp	2.36407	2.51812	3.01984	2.8552	4.13461	3.73893
Lamp1	2.36268	2.25299	1.96493	1.77946	1.97017	2.87633
Fam49b	2.35641	2.14002	1.76228	1.47172	1.69609	2.05862
Kif1b	2.34739	2.13988	2.04935	2.53764	3.33166	2.89791
Clic1	2.34704	1.16055	0.43165	0.108262	0.0516916	0.10521
Rac1	2.33831	2.51785	2.26719	1.59144	1.60407	2.23185
Traf4	2.33626	1.73134	1.17457	0.785025	0.233608	0.094212
Cript	2.33494	2.13114	1.73723	1.60245	1.25963	1.29803
Zc3h15	2.33217	1.90658	1.82251	1.76046	1.82115	1.74587
Dync1i2	2.33088	2.47975	2.61581	3.30702	2.14825	1.2445
Ddx39b	2.3284	2.07066	2.55168	2.11767	2.04008	1.45311
Ap3s1	2.32629	2.54645	1.57478	1.6664	1.31021	1.59148
Fus	2.31979	2.38643	3.1198	3.59534	1.94776	1.66983
Pafah1b1	2.31418	2.15748	2.00159	2.16467	3.52913	4.44817
Dclk1	2.31161	2.7829	2.80884	2.82823	2.46777	2.35721
U2af1	2.31022	2.41709	2.89854	3.11905	1.6588	1.17164
Mbd3	2.29816	2.22851	1.95264	2.05016	1.46484	1.51974
Sept7	2.29803	1.91151	1.80978	1.68454	2.15688	2.40228
Dcun1d5	2.29739	1.66911	1.57463	1.51641	1.53796	1.86379
Pbrm1	2.28969	1.75649	1.61201	1.54065	1.3389	1.45444
Apbb1	2.28956	2.3123	2.12634	2.04716	2.67899	2.62766
Cnih2	2.28116	5.01188	5.65116	7.62941	7.3694	6.57257
Rnf165	2.27712	2.03078	1.61456	1.0078	0.33632	0.362019
Atp6v0d1	2.27008	2.64079	2.5407	2.03389	2.58715	2.06483
Pfdn1	2.25585	2.54477	2.66571	3.04922	2.804	2.40339
Hdgf	2.25486	2.06106	2.10359	1.77081	2.00755	2.28007
Psmb4	2.25447	2.42948	3.08542	2.67421	2.85465	2.1757
Zcrb1	2.25296	2.19724	2.19545	2.56436	2.27329	2.80365
Ssb	2.25272	2.25816	2.90227	2.15067	2.47689	1.53455
Rab7	2.24599	2.23409	2.39477	1.94179	2.33213	2.48964
Bnip3l	2.24358	1.64434	1.59715	1.41477	1.41442	1.10585
Fubp1	2.24051	1.93809	1.85637	1.70584	1.14153	0.824273
Mettl9	2.23729	2.29263	2.42059	1.87803	1.60663	1.29032
Mrpl54	2.23473	1.43144	1.60696	1.81691	1.72185	1.97958
Trp53i11	2.22455	2.04003	1.21038	0.501436	0.0574237	0.126684
Pin1	2.2195	1.84414	1.93024	1.996	2.33197	2.40869
Bex4	2.21351	2.75164	3.24825	3.15786	5.00883	3.71544
Trim28	2.21185	1.99315	2.02479	1.32538	0.938408	0.738676
Cmip	2.21064	2.11655	1.9011	2.43617	2.14819	2.24909
Cdk5r1	2.2087	2.96457	2.93534	2.72116	1.5972	1.59006
Med28	2.20663	2.15639	2.18963	2.05035	0.938238	1.24775
Vbp1	2.20609	2.47865	3.15259	2.91929	2.27766	1.5771
Zfand5	2.20227	2.4159	2.34055	1.96263	1.95926	1.93866
St13	2.1969	2.01015	2.14173	3.19189	2.58436	2.12926
Dpysl4	2.19115	2.22266	1.5447	0.62383	0.711346	0.401786
Hpcal1	2.18301	1.91178	1.01829	0.596759	0.906839	1.1254
Pfdn4	2.17991	1.93103	2.19714	2.3322	2.01764	1.58041
Dnaja2	2.17832	1.94968	1.89551	1.43021	1.75197	1.82168
Mkrn1	2.17693	2.33456	2.19216	1.92617	1.73597	1.80867
Tmem167	2.17532	1.55869	1.41462	1.46279	1.09047	1.4375
Ppp2ca	2.17481	3.01136	2.66469	3.81721	3.75503	4.3027
Syt11	2.17448	1.86046	2.30084	2.0757	4.26871	5.77051
Srsf5	2.17162	2.24233	2.95839	2.33906	2.85314	2.71435
Lsm4	2.1636	1.82689	1.98157	2.0544	1.55145	2.03148
Gm16286	2.16208	1.73343	1.55194	1.23276	1.60425	2.14681
Manf	2.16185	1.90254	1.80442	1.78111	1.76703	2.2774
Tmod2	2.15886	2.31496	1.9406	2.15377	2.46724	2.21166
Top1	2.15824	2.44858	2.58273	2.10724	1.55787	1.29115
Nudt21	2.15589	1.65144	1.37957	1.11347	0.95406	0.960523
Prkaca	2.15368	2.25	1.86923	1.91067	2.21302	4.00251
Gnao1	2.15146	2.83508	2.10007	1.80202	4.60139	4.3119
Thra	2.15052	5.58696	5.46101	5.07346	6.37941	5.85045
Acly	2.14592	1.66821	1.0299	0.747327	0.828947	0.929695
Ier3ip1	2.13463	2.52039	2.61735	2.85745	1.54612	1.36261
Arpp19	2.12779	2.20653	2.1807	2.31207	1.71355	1.73008
Cfdp1	2.12599	2.17041	2.22456	2.10907	2.84799	2.19562
Tle4	2.1224	2.46552	1.85774	2.19181	1.90147	1.94985
Tax1bp3	2.12147	1.49927	0.917684	0.439093	0.126799	0.0737435
Eif3a	2.11778	1.78335	1.79522	1.61541	1.70262	1.87693
Smarcb1	2.1155	2.18895	2.49558	1.56377	1.19331	0.565385
Nipsnap3b	2.11269	1.96149	1.4117	1.07956	1.60055	0.684642
Akirin2	2.10735	2.42975	2.36397	2.14082	1.29007	1.17905
Ndufs6	2.1044	2.46481	2.7609	3.05834	3.13149	3.33095
Rad23b	2.09773	1.80679	1.88928	1.52536	1.26826	1.70736
Trappc6b	2.09573	2.13703	2.2247	2.29182	3.25886	4.1544
Gtf2h5	2.08965	2.39397	2.43872	2.82161	3.10018	2.9374
Ctxn1	2.08782	3.01505	3.36255	3.82875	3.44542	3.67509
Gm2694	2.08729	3.01115	1.23782	0.262658	0.138025	0.0269832
Bzw2	2.08718	1.93295	2.12111	1.66681	1.3061	0.582584
Ssu72	2.08679	1.95366	1.79613	1.51633	1.53301	1.43867
Uchl3	2.08369	2.05627	1.67613	1.34741	2.24547	1.48623
G3bp1	2.08301	1.57104	1.76612	1.41803	1.1169	1.13699
Ndufa6	2.07652	2.80678	3.49465	4.94493	2.95272	4.18286
Cdh2	2.07523	1.83983	1.80897	1.74936	1.60579	1.30639
Ndufa12	2.07427	2.54828	3.09399	3.34902	2.90057	2.75965
Gabarapl1	2.07081	2.30768	2.23355	1.92834	2.6721	4.92384
Sumo3	2.06668	2.00579	2.21059	2.01242	2.18427	2.18365
Dgcr6	2.06341	2.21136	1.67127	1.54154	1.19006	1.36145
Ptp4a2	2.06213	1.76206	1.38685	1.64585	1.22031	1.73994
Glrx5	2.06011	1.76677	1.67976	1.41565	2.00864	2.51383
Dad1	2.05553	2.53596	3.18428	3.29909	3.91565	4.31545
Polr2f	2.05314	2.01448	2.6724	2.64386	2.30868	1.51018
Cst3	2.05182	2.76807	3.32018	3.62728	7.79815	10.51
Tubb4a	2.04467	2.45746	2.03697	1.71697	1.50965	1.5346
Smap1	2.04072	1.48645	1.26484	1.22395	1.79009	1.82371
Coa3	2.03968	2.20622	2.22189	2.47448	2.9351	3.57781
Map2	2.03831	2.14913	2.24207	2.43121	2.05944	2.08098
Tpm3	2.03333	2.28678	2.30187	1.39147	1.8899	1.54701
4833439L19Rik	2.03204	1.74551	1.43551	1.14681	0.731531	0.946425
Klhdc2	2.03105	1.9838	1.88162	1.78737	2.02297	2.34041
Fam32a	2.02953	1.6737	1.89818	1.68807	1.80101	1.37121
Psma5	2.02838	2.09183	2.54097	2.40882	2.82261	2.50772
Gm10076	2.02406	2.34051	2.88359	5.40927	1.43281	1.33404
Psenen	2.01909	2.19748	2.03225	2.08334	1.87427	1.91575
Sptssa	2.01884	2.16573	2.00035	2.29769	1.93359	1.31815
Ssbp3	2.01592	1.95939	1.76572	1.5528	2.10538	1.76443
Vat1	2.0147	2.02041	1.53815	1.44467	3.74645	5.58065
Cnih1	2.01426	1.86318	1.64003	1.21456	0.933274	0.92359
Ubxn1	2.0112	1.84016	1.87307	2.00317	1.98472	2.08151
Chchd1	2.0099	2.00404	1.8658	1.79821	2.00932	2.0802
Rabac1	2.00815	2.38146	2.45342	2.72396	4.08844	3.1055
Pfdn6	2.00645	1.78131	1.78318	1.68591	1.78494	1.49113
Tprgl	2.003	2.01281	1.42533	1.54043	2.17243	2.27243
Srsf1	2.0011	1.70171	1.88159	1.84795	0.97716	1.10375
Psmd4	1.99593	1.92952	2.17899	1.89645	1.91315	1.67019
Vapb	1.99469	1.63241	1.31229	0.979074	1.18117	1.61117
Gars	1.98811	1.53973	1.16922	0.669121	0.986411	0.78382
Mrps21	1.98761	2.09645	2.04695	2.32948	1.71158	1.7749
Grina	1.98641	2.17966	1.65305	1.27877	2.00261	2.63094
L1cam	1.98616	1.8886	1.23854	1.10984	1.58451	1.23174
Sncg	1.98534	1.15274	0.488597	0.252909	0.320909	0.469359
Nabp2	1.98266	1.94689	1.77082	1.96041	1.39956	1.41301
Ostc	1.98129	1.67407	1.67708	1.76731	1.39827	2.06068
Serinc1	1.9812	2.11657	2.48353	2.26742	3.77984	5.16192
Higd2a	1.98103	2.22339	2.61084	2.93221	2.50684	2.79712
Ubald2	1.98068	1.98438	1.99388	1.5974	0.54102	0.355272
Tsn	1.97935	2.21953	2.77102	2.66784	2.89755	2.37558
Brwd1	1.97584	2.21777	2.10299	2.09877	1.02319	1.11978
Mea1	1.97238	1.93102	1.88941	1.97159	1.50488	1.50563
Ap1s1	1.97029	2.16426	2.0757	1.81939	2.11756	2.37491
Ank2	1.97022	2.39192	1.70718	1.95609	3.43304	3.62403
Polr3k	1.96438	1.73818	1.1932	1.04944	0.790304	0.626114
Rcn2	1.96101	1.97863	2.27668	2.24522	1.44693	1.63666
Cnn3	1.959	1.31692	1.07604	0.318695	0.0405259	0.0487215
Prkar1a	1.95734	2.22933	2.81763	2.66914	2.71058	5.24059
Ankrd11	1.95216	1.42485	1.18086	1.03561	1.22677	1.42846
Ndufv2	1.9512	2.27786	2.69201	2.36875	3.37755	3.25418
Tmem256	1.95086	1.93793	1.70831	2.41666	2.17831	1.97349
Arl3	1.93966	2.14519	2.26236	2.49069	2.00925	1.70288
Brd3	1.93869	1.84483	1.79764	1.54711	1.26655	0.957967
Mrpl30	1.93859	1.82779	1.86715	2.1324	1.70574	2.03399
Tmem258	1.93854	2.15441	2.78652	3.12507	1.70787	1.36519
Denr	1.93814	1.9066	1.84397	1.92083	1.86143	2.03631
Ewsr1	1.93688	2.01301	2.11121	1.64549	1.27704	1.23537
Vamp2	1.93452	2.59772	2.83409	3.08405	5.58585	9.41663
Snrpd3	1.93389	2.25616	2.23932	2.2542	2.05517	1.68495
Gstm5	1.93227	2.13133	2.13456	2.06874	2.19596	1.87715
G3bp2	1.9312	1.68511	1.62448	1.24006	1.7443	2.34607
Krtcap2	1.92674	2.06398	1.99609	2.36627	1.80596	1.66863
Smarca4	1.92587	1.87233	1.40522	1.03406	0.90533	0.67676
Ndufs4	1.92425	2.12066	2.58765	2.6245	2.85966	1.90871
Arl8a	1.92354	2.30875	1.59011	2.24838	3.40847	3.52922
Efna5	1.92236	1.5253	2.24374	3.73515	1.06841	1.12794
Nsg2	1.92111	3.19051	3.30944	2.96179	4.60516	4.85685
Nt5dc2	1.92061	1.88097	0.942428	1.05078	0.306624	0.148802
Tdg	1.91956	1.45379	1.33711	0.877795	0.456025	0.348893
Nras	1.91945	1.53746	1.09207	1.0223	0.506832	0.284946
Atp6v1e1	1.9177	1.80938	1.88811	1.49816	2.06143	2.05203
Rundc3a	1.90792	2.56283	2.16361	2.09031	1.89075	2.22262
Mat2a	1.90715	1.64439	1.62509	2.07994	1.779	1.72059
Esd	1.90535	1.86022	1.8225	1.71825	2.05036	1.91543
Hist3h2a	1.90355	1.53216	1.36804	0.801233	0.196518	0.100454
Stx12	1.89625	2.00196	2.10924	1.71839	1.91444	1.82121
Got2	1.88963	1.3699	1.16304	0.733787	0.967761	1.20172
Eif3c	1.88222	1.39644	1.34854	1.20072	1.33639	1.01269
Ncan	1.87935	2.19655	1.83513	1.83271	0.847503	0.318655
Oaz2	1.87087	2.47461	2.64364	2.70158	1.54233	2.49235
Rbm25	1.86976	1.76885	2.14159	2.10785	1.52457	1.27594
Lrrc59	1.8696	1.24035	0.777163	0.477201	0.484573	0.347071
Palm	1.86259	2.04378	1.70685	1.25626	1.40269	1.10231
Psma1	1.85868	1.97359	2.47788	1.94115	2.07509	1.52018
Mmd	1.85351	1.50723	1.23376	1.17564	0.400539	0.65036
Tm2d2	1.85228	1.81336	1.65326	1.41565	1.50208	1.63382
Mrpl12	1.85178	1.93512	1.6953	1.63856	1.92424	1.91585
Bbip1	1.8494	1.69635	1.7087	1.9808	2.34026	1.92504
Mcrs1	1.84904	1.60262	1.29034	1.07192	0.878216	0.470377
Rnf14	1.83829	1.82957	1.86727	1.44029	2.39282	2.92957
C1d	1.83641	2.22789	2.78028	3.37921	4.31128	3.63684
Emc6	1.83596	1.73343	1.67799	1.67335	2.20881	2.36192
Ube2l3	1.83575	1.66182	1.72886	1.35435	1.7285	1.85777
Myef2	1.83557	1.66256	1.75758	2.44252	2.00438	1.27478
Ube2r2	1.83485	1.48244	1.44808	1.23628	2.02987	2.24022
Ilf2	1.83253	1.86872	2.1468	1.62326	0.987426	0.629437
Atat1	1.83085	2.53536	1.98408	1.22475	0.720026	0.539974
Mdh1	1.82844	2.14535	2.90217	2.65649	4.94932	4.18945
Spcs1	1.82264	1.96894	2.35516	2.39105	2.95638	4.55552
Ptges3	1.82188	1.73155	2.01706	2.35472	2.89482	3.24538
Rrp1	1.82098	1.94159	2.3777	2.09927	3.14025	2.89374
Ndufb6	1.82032	2.03803	2.2337	2.07654	2.21902	2.52812
Tmem147	1.8198	1.76713	1.62793	1.59611	1.55726	1.66449
Sh3bgrl	1.81739	1.60317	1.7134	1.57108	0.752913	0.457374
Uqcrc1	1.81717	1.90029	2.15789	1.75751	1.86629	1.2762
Tmem59	1.8064	1.77535	2.15081	2.15051	2.53268	2.45834
Hnrnpa0	1.80585	1.99996	1.47053	1.77983	2.79416	2.5154
Cetn3	1.80472	2.02747	2.42022	2.45404	2.69858	2.23085
Fam103a1	1.80276	1.68235	1.80173	1.85041	1.59519	1.74897
Dcakd	1.8016	1.9339	1.91745	1.21194	0.770487	0.498832
App	1.80033	2.03648	1.86434	2.35274	5.15976	6.38697
Tra2b	1.79985	1.88005	2.99521	2.88882	1.09655	0.911784
Phip	1.79806	1.77095	2.0289	2.35612	0.86461	0.985375
Arhgdig	1.79515	2.04232	1.43805	1.47372	5.19815	5.33016
Cyc1	1.79255	1.83334	1.85774	1.63415	1.94258	1.82997
Rhoa	1.79176	1.49164	1.61176	1.73262	2.11803	1.72713
Rab1a	1.7874	1.81413	2.02951	1.52767	1.46915	1.8573
Nenf	1.78705	2.21967	2.66214	3.93404	6.58101	10.1254
Kctd13	1.78255	1.75314	1.40771	1.14514	1.03935	1.05734
Canx	1.78129	1.43712	1.57168	1.75131	2.24679	3.88844
Scand1	1.7811	1.9128	2.17246	2.27059	3.04367	3.20254
Golga7	1.78054	1.63704	1.3219	1.08271	0.783235	1.03741
Arl6ip5	1.77973	2.24528	2.07842	1.75633	2.01555	1.84142
Podxl2	1.77533	3.34029	3.3549	3.03677	5.28105	5.30402
Psap	1.77489	1.59855	1.98908	1.44708	4.08112	4.57496
Eif4e	1.77078	1.612	2.22521	2.00237	1.54359	1.76357
Samd10	1.76926	2.12534	1.36031	1.05393	1.05829	0.769994
Cwc15	1.76785	1.73582	1.7039	1.57428	1.44288	1.41395
Tmem50a	1.76682	1.79277	1.98123	1.6212	1.90725	1.62461
Rbm4b	1.76674	2.02415	2.33502	2.26602	0.99237	0.641743
Smarcc1	1.76594	1.4751	1.40318	1.39372	0.932742	0.784535
Lamtor5	1.76471	1.60231	1.38796	1.10126	1.23515	1.11116
Rab6b	1.76419	1.83373	1.58044	1.59345	3.44474	3.31208
Pink1	1.76416	1.81477	1.08275	0.940308	0.758379	0.839686
Celf4	1.75902	3.07642	4.00165	5.3725	7.70137	8.08167
Plppr3	1.75868	2.22013	1.95473	1.36171	1.51439	0.911192
Hmgcr	1.7578	1.54676	1.3046	1.67867	3.35232	1.89602
Atf4	1.7557	1.76408	1.51121	0.934131	1.56748	1.53593
Anapc11	1.75504	2.08433	2.27985	2.47689	1.78629	2.02596
Eif3l	1.75361	1.4964	1.46868	1.31026	0.999811	0.706587
Ndufb2	1.75273	2.22467	2.97628	4.03059	4.85783	4.78096
Chmp5	1.75263	1.6629	1.96928	1.7688	1.79203	1.69992
Ppib	1.75154	1.66946	1.62667	1.35341	1.71874	1.00583
H1f0	1.75119	1.58889	1.57653	1.15326	0.331746	0.428948
Klf6	1.7508	1.80118	1.20567	0.838234	1.07615	0.816581
Laptm4a	1.74918	2.34037	2.92502	2.51995	1.91377	1.93272
Hnrnpr	1.74887	1.9306	2.2318	2.17372	1.49525	1.27071
Cuedc2	1.7458	2.01684	2.42835	2.14567	2.06292	1.22002
Isyna1	1.74548	1.21791	1.01621	0.83226	0.672037	0.541892
Ctnnbip1	1.74189	1.93695	1.62671	1.39145	1.80427	1.65812
Gamt	1.74133	0.368271	0.106764	0.0783289	0.0863104	0.193505
Trappc1	1.74127	1.83487	1.64718	1.32722	0.832477	0.57427
Polr2k	1.74052	1.64803	2.07378	2.38497	1.87279	1.9153
Gtf2a2	1.73935	1.98923	2.25064	2.16543	2.24875	2.06494
Wtap	1.73919	1.5817	1.73311	1.86179	1.08127	0.942989
Tomm7	1.73759	2.20908	3.06988	4.3606	3.93442	4.03014
Srm	1.73687	1.0729	0.797454	0.597451	0.612168	0.557336
Cdv3	1.73603	1.21397	0.921997	1.22935	1.20042	1.14919
Usp22	1.73541	2.04541	2.15433	1.7679	2.85923	2.59564
Mpnd	1.72859	1.5563	1.18021	0.989055	0.541223	0.723526
Psma6	1.72793	1.84734	2.58689	1.84329	2.16461	1.5821
Gabbr1	1.72694	2.5623	1.98498	2.18342	3.74042	4.85196
Tomm5	1.72434	1.39959	1.22149	1.27673	1.54635	1.7572
Psmd7	1.72321	1.58543	2.02016	1.65321	2.1923	2.01442
Tsen34	1.71892	2.02731	2.23964	2.39211	2.6632	1.58547
Dnajc2	1.71821	1.08189	0.807196	0.647513	0.841661	0.859099
Rbm17	1.71584	1.42415	1.42057	1.1339	1.151	1.17513
Ppp4c	1.71113	1.56049	1.43715	1.17419	0.572138	0.720306
Ube2v2	1.71093	2.2687	2.52284	2.37184	2.61559	2.1269
Fam104a	1.70974	1.41243	1.38969	1.46035	1.26706	1.38886
Prdx5	1.70902	2.087	2.09923	2.24614	2.87308	4.04251
Chtop	1.70773	1.63556	1.67027	1.29896	0.949418	1.26286
Mex3a	1.70604	1.29933	1.09667	0.820261	0.248886	0.0701854
Ndufs2	1.70593	1.63997	1.69536	1.60026	1.80332	1.59231
Sfxn1	1.7038	1.87822	1.81531	2.11199	1.97115	2.15629
Drap1	1.70267	1.99814	1.77601	2.12657	2.4823	3.08218
H2afv	1.70091	1.97014	2.40408	2.22998	0.749957	0.797169
Ndufa5	1.70065	2.25262	3.12488	4.22962	5.34695	4.06143
Spag7	1.70041	1.51538	1.70661	1.7276	1.09951	0.960845
Btbd1	1.69944	1.5412	1.39137	1.42233	0.938977	1.16022
Ccdc88a	1.69821	1.86718	1.55395	1.98824	2.07312	1.37261
Pak1	1.69661	1.80668	1.30845	1.0074	1.16174	1.81825
Wdr6	1.6956	1.77876	2.01109	1.63606	3.0179	2.74867
Nrxn2	1.69047	2.48735	2.4132	2.79308	6.0166	5.40145
Dync1li1	1.68904	1.36551	1.31148	1.0569	1.32346	1.04704
Eif4h	1.6879	1.76741	2.06394	1.41484	1.58944	1.58485
Spcs2	1.68754	1.89677	2.59978	2.58713	3.35149	3.26734
March5	1.68702	1.45743	1.17765	0.873592	0.778096	0.808384
2410015M20Rik	1.68397	1.85399	2.28156	2.92084	2.99134	3.49291
Hcfc1r1	1.68309	2.17959	2.15735	2.15106	2.66659	3.54125
Rer1	1.682	1.551	1.43973	1.37998	2.06249	2.03266
Fnbp1l	1.68117	2.30281	2.42543	2.3134	1.96368	1.04379
Limd2	1.68021	1.74822	1.25232	1.02202	0.504733	0.562762
Dner	1.67878	1.89553	1.79217	1.44356	1.85665	1.70447
Mapre2	1.67862	1.54078	1.16798	1.08411	1.5528	1.75755
Fam171b	1.67725	1.28478	0.918035	1.27705	2.05526	2.33367
Trim2	1.67571	1.54532	1.44056	1.47259	1.37115	1.63686
Brd2	1.67285	1.64302	1.29975	0.987592	0.940672	1.13579
Snrpc	1.67203	1.75275	2.20068	1.7997	1.24728	1.02771
Ube2j2	1.67036	1.55107	1.43451	1.38982	1.27538	1.26432
Chn1	1.66822	1.54979	1.00732	1.12513	1.02358	2.15352
Reep1	1.66674	2.46416	2.11251	1.98763	2.11384	1.72446
Ubqln2	1.66629	1.77051	2.09967	1.97084	1.84018	2.01001
Ivns1abp	1.66608	1.44331	1.31319	1.11201	0.562109	0.610647
Tia1	1.66593	1.89189	2.20781	2.64906	1.20303	0.954671
Nxf1	1.66541	1.52232	1.689	1.50934	1.52275	1.35531
Zfos1	1.6647	2.24218	2.76237	3.71117	0	0
Wdr89	1.66419	1.60611	2.30382	3.72016	0.313992	0.390031
Ctnnb1	1.66296	1.38903	1.25808	0.612718	0.662755	0.81609
Cd81	1.66175	1.94538	2.52165	2.67364	4.02777	4.47669
Fam136a	1.6613	1.36024	1.09358	0.962476	0.765264	0.753384
1110008F13Rik	1.66125	1.44859	1.22698	0.885839	1.2839	1.04636
Ndufa8	1.66083	2.13553	2.41498	2.56706	3.43407	3.60125
Grb10	1.65962	1.02426	0.659723	0.499739	0.77006	1.72255
Tonsl	1.65928	2.32297	2.64746	2.58242	0.0671466	0.0348392
Akap9	1.6589	1.80126	1.50248	1.65085	1.54711	1.42639
Ppp1r2	1.6588	1.37134	1.39053	1.42276	1.41125	1.85082
Tbpl1	1.65821	1.47237	1.59035	1.31174	0.894848	0.906342
Ppp3ca	1.65817	1.9367	1.8885	2.16446	2.75455	2.93925
Cs	1.65644	1.28273	0.99474	0.65724	0.766437	0.762814
Cyp51	1.65576	1.41439	1.16582	1.0299	1.44329	0.943225
Snap25	1.65528	1.67557	1.79539	1.66393	3.25631	5.22147
Csnk2b	1.65425	1.73418	2.08537	1.56458	1.42736	1.00719
Cdc37	1.6535	1.40342	1.4901	1.08633	0.993736	1.05047
Nhp2	1.65341	1.11449	0.764768	0.651166	0.481574	0.342761
Tceal8	1.65315	1.76251	1.88015	1.57911	1.28831	1.05783
Papola	1.65177	1.37736	1.49366	1.5521	0.994601	1.33123
Sfr1	1.65001	1.41186	1.4722	1.4215	2.13224	2.09301
Hspa5	1.64979	1.28725	1.64494	1.10377	2.16956	2.96552
Sptbn1	1.64929	1.70798	1.48215	1.64598	2.94968	3.23657
Celf3	1.64705	1.94034	2.11716	1.6473	1.19346	1.40888
Epn1	1.64204	1.82278	1.66638	1.30114	1.18452	1.46379
Taldo1	1.64169	1.92884	2.01857	1.33908	1.19023	0.579626
1110008P14Rik	1.63801	1.19349	0.981065	0.90445	1.20685	1.94974
Mrpl42	1.63471	1.58319	1.68293	1.71716	1.25763	1.29793
Mrps36	1.63333	1.17737	0.990035	1.07251	0.984828	1.20323
Aurkaip1	1.63296	1.37778	1.62448	1.6215	1.61121	2.25975
Gramd1a	1.63216	1.71655	1.3991	0.922602	0.871686	0.730744
Prkar2a	1.62937	1.64517	1.74431	2.08678	1.53374	1.70519
Pak3	1.62514	2.04367	2.08199	2.35527	3.28791	3.36471
Bzw1	1.62382	1.66052	2.1718	1.73596	1.78817	1.34997
Skp1a	1.62331	1.93805	2.11989	1.91553	2.02105	2.01658
Pam16	1.62251	1.7973	2.12024	2.54413	2.65609	2.74774
Dpysl5	1.61914	1.7529	1.43418	1.10851	1.15132	0.523918
Arl6ip1	1.61304	2.24883	2.82961	2.76716	4.45436	3.78293
Tnrc6c	1.61271	1.78119	1.81258	2.67142	1.52603	1.13548
H1fx	1.6107	2.2406	1.85122	3.2157	2.71154	2.67267
Apba2	1.60719	1.09418	0.82348	0.590289	0.934829	0.683895
Bud31	1.60684	1.44888	1.49286	1.38734	0.871197	0.757429
Mrpl23	1.6068	1.63447	1.48344	1.60643	1.17084	1.24746
Enah	1.60669	1.62407	1.48928	1.81978	1.1206	1.47442
Smc6	1.60617	1.23294	0.991615	0.955283	0.97032	1.1565
Pcmt1	1.60288	1.69169	1.85837	1.71619	2.30557	2.74077
Ndfip2	1.60168	1.63416	1.50255	1.5575	1.99739	2.24521
Psmc5	1.59999	1.52816	1.72468	1.24077	1.89192	1.61472
Ubxn4	1.59427	1.37844	1.35846	1.43892	1.30783	1.48099
Ppp1r1a	1.59411	2.73014	2.22189	2.66619	2.57392	2.30905
Sf3b2	1.5925	1.60814	1.77428	1.77557	1.7885	1.64385
Capza2	1.59212	1.70056	1.8992	1.7385	2.17908	2.24399
Acp1	1.589	1.45548	1.5929	2.07238	2.14128	2.32259
Rsrc2	1.58677	1.6263	2.01039	2.17527	1.27114	1.02586
Uba52	1.58559	2.22533	2.58131	5.18487	1.54734	1.06871
Eif6	1.58528	1.39956	1.56869	1.82761	1.0757	0.906181
H13	1.58303	1.50539	1.44462	1.23621	1.33396	1.1106
Lxn	1.58278	1.67835	0.491246	0.179955	0.134903	0.0924509
Ndufb3	1.57336	1.82872	2.24224	2.72055	2.9162	3.0926
Psmd14	1.57234	1.33428	1.70047	1.32538	1.11528	0.873418
Emc10	1.57212	1.71374	2.081	2.25495	1.64531	2.29772
Txnl1	1.57161	1.48444	1.83133	1.57678	2.47507	2.29756
Lsm6	1.57106	1.25684	1.48885	1.44522	1.2585	1.73001
Psmc2	1.57007	1.2182	1.41364	0.989462	1.9794	1.13264
2810428I15Rik	1.56994	1.59683	1.60994	1.9273	0	0
Cnot7	1.56873	1.32396	1.53919	1.62909	1.0292	1.4292
Nap1l4	1.56795	1.75371	1.92269	1.35124	1.29122	1.27303
Polr2j	1.56788	1.91943	2.30761	2.17799	2.00859	1.58679
Chd4	1.56623	1.37649	1.31992	1.17783	1.34057	1.2947
Prkar2b	1.56545	1.21361	0.898203	0.810576	0.785264	0.726395
Ssna1	1.5647	1.53583	1.34923	1.38794	1.23997	1.2035
Cops6	1.5638	1.52362	1.55506	1.37192	1.39217	1.21433
H2afj	1.55757	1.34312	1.01751	0.936639	0.856411	0.885941
Cops5	1.55744	1.22229	1.26269	0.999485	1.02793	0.831014
Eif3m	1.55723	1.47888	1.60335	1.29665	1.07812	0.885969
Nudc	1.55423	1.53238	1.89506	1.93735	2.16653	2.17707
Hdgfrp3	1.55414	2.1408	2.03233	2.56839	0	0
Ckap4	1.5505	1.22339	0.816462	0.695359	0.532614	0.44465
Slirp	1.54933	1.66182	2.12118	2.34953	0.989987	0.875493
Rbm8a	1.54818	1.47026	1.6482	1.74501	1.01993	0.834298
Ppp1cb	1.54492	1.43952	1.53197	1.65374	1.21681	1.474
Sod2	1.5437	1.50871	1.3766	1.41817	1.42263	1.7285
Luc7l3	1.54122	1.81608	1.7265	1.98196	1.84456	1.65755
Ergic3	1.53773	1.79883	2.24699	2.41411	1.68259	1.70069
Apex1	1.53311	1.10182	1.12505	0.980129	0.814604	0.583812
Npepps	1.53212	1.46217	1.31235	1.07446	1.13306	1.44637
Maged2	1.53177	1.77961	2.40486	2.05375	4.23575	2.28786
Tmem63b	1.52993	1.31752	1.07604	0.798714	1.19955	1.13387
Snf8	1.52949	1.35248	1.152	1.06587	0.922948	1.1855
Akirin1	1.52918	1.24272	1.2985	1.26712	1.02589	1.17778
Akt1	1.52875	1.54191	0.908441	0.792962	1.1288	1.07597
Fam57b	1.52784	2.82292	1.98406	1.55789	0.763882	0.532098
Mrps24	1.52624	1.75644	1.6145	1.80591	1.75325	1.70384
Kif5b	1.52622	1.34435	1.59189	1.68977	1.53955	2.19629
Ddb1	1.52608	1.28074	1.03835	0.634309	0.82794	0.871665
Kmt2e	1.52568	1.87046	2.00994	2.24691	1.59592	1.30519
Araf	1.52382	1.96146	2.1202	2.30047	4.05791	5.49524
Hypk	1.52296	1.18794	1.52766	2.58066	1.99795	1.70812
Snrpb2	1.52211	1.39702	1.82932	1.82294	0.844753	0.77003
Tmem183a	1.52104	1.46947	1.25163	1.08851	0.728945	0.836322
Pmvk	1.52047	1.95091	2.03718	2.00857	2.23637	1.53055
Tmem120a	1.51884	1.11371	0.522335	0.235394	0.150829	0.125752
Ciapin1	1.51728	1.34032	1.16917	0.770142	0.955876	0.73697
Sox3	1.51589	1.06357	0.694136	0.378101	0.467612	0.872226
Arxes2	1.5125	2.67869	2.96564	2.56429	2.64555	1.7398
Klhdc8b	1.51104	2.04693	2.25543	1.97625	1.59071	2.12409
Arl4c	1.50977	1.65796	1.40242	1.34339	1.17789	1.11635
Eif1ax	1.50826	1.0992	1.06209	0.75307	0.657484	0.577895
Eif5b	1.50428	1.43294	1.57012	1.58213	1.05973	0.822768
Mtpn	1.50387	1.22623	1.10969	1.21946	1.29582	1.68844
Luc7l2	1.50377	1.58932	1.80527	2.37476	1.68235	1.66267
Arid1a	1.50375	1.33667	1.33862	1.02792	0.89407	1.01878
Dctpp1	1.50004	1.17845	1.03339	1.22287	0.910123	0.423535
Arpc4	1.49859	1.69388	1.68666	1.40078	0.916714	0.689255
Soga3	1.49761	1.51167	1.28857	1.70251	1.83134	1.54543
Cox19	1.49698	1.48323	1.26009	1.18781	0.763915	0.740652
Sec62	1.49623	1.67062	2.27332	2.52804	2.48	2.21483
Spg21	1.49604	1.13961	0.990878	0.775753	0.618818	0.565256
Chmp4b	1.49402	1.38451	1.25882	1.69731	1.55017	1.89756
Eif3d	1.48912	1.2566	1.41189	1.02802	1.15742	0.874725
Txnrd1	1.48457	1.11596	0.883825	0.610889	0.49662	1.00791
Hn1l	1.48318	0.971305	0.591591	0.493628	0	0
Hsp90b1	1.48252	1.33317	1.44009	1.33876	2.83723	3.79398
Slmo2	1.48132	1.28946	1.02601	0.664998	0	0
Cxx1b	1.48004	2.07809	2.45012	2.44031	0	0
Pdia6	1.47887	1.06247	1.29183	0.96208	1.34418	1.22232
Nsa2	1.47806	1.33647	1.17923	1.38361	1.48587	1.22788
Pcnp	1.47703	1.23581	1.14557	1.52958	1.08204	1.35559
Psmd2	1.47633	1.08852	1.13104	0.695394	1.2734	1.18901
Psmd11	1.47571	1.14169	1.23233	1.08379	1.2379	1.19813
Wsb1	1.47566	1.44368	1.80891	1.49695	1.16672	0.749588
Kpnb1	1.47516	0.899078	0.672207	0.525976	0.684033	1.05942
Panx1	1.47484	1.08919	0.778493	0.473056	0.570117	0.526465
Hspa9	1.47297	1.12781	1.06761	0.836726	1.0337	1.23344
Psme2	1.47227	1.32152	1.04734	1.07983	0.906087	0.999581
Znrf1	1.47212	1.65012	1.37928	1.31921	1.4936	1.60144
Tcaf1	1.4721	1.4103	1.34508	1.34025	2.27125	2.37233
Samd14	1.46678	2.08959	1.90059	1.46742	1.3029	1.03992
Slc25a11	1.46553	1.44625	1.28813	0.997311	1.29054	1.28746
Robo2	1.46493	1.89507	1.03817	0.30643	0.272319	0.237894
mt-Nd5	1.46417	1.72544	1.71338	1.8813	3.87169	5.17552
Sars	1.46356	1.52052	1.55902	1.59264	1.87305	1.59964
Map4k4	1.46338	1.26358	1.15877	1.01073	0.693721	0.466521
Jkamp	1.46049	1.09324	1.23933	0.986843	1.2665	1.27474
Psmd6	1.45827	1.21389	1.4325	0.977389	1.20419	0.818315
Ank3	1.45801	2.10942	2.12057	2.23767	3.26138	3.07037
Chmp2a	1.45543	1.58082	1.97863	1.99335	2.18952	2.20449
Map7d1	1.45278	1.53815	1.20644	0.821537	0.905365	1.00116
Tsnax	1.45262	1.17945	1.30181	1.48185	1.93081	1.99667
Bag6	1.4495	1.5719	1.41778	0.941537	1.0113	0.739165
Actr2	1.44854	1.25229	1.13981	1.26276	1.45893	1.35948
Bola2	1.44507	1.31431	1.36403	1.86928	1.88857	1.6983
Ociad1	1.44413	1.68357	2.20392	1.94459	1.81613	2.09642
Mrps17	1.44315	1.44854	1.65229	1.85373	1.8043	1.86656
Smim7	1.4422	1.35352	1.46055	1.54161	1.51275	1.38227
Eif4b	1.44126	1.61007	1.64666	1.33749	1.36654	1.72795
Smim10l1	1.44023	1.50775	1.32103	1.47049	1.0448	1.22431
Prrc2b	1.44021	1.44562	1.45026	1.23702	1.86049	1.92285
Rab5a	1.43994	1.42256	1.51476	1.38859	0.806541	1.12218
Eif4g1	1.43877	1.22477	1.09021	0.988674	1.38531	1.51695
Clns1a	1.43745	1.30999	1.2549	0.81348	0.863363	0.913295
Armcx2	1.43586	1.25903	1.23034	1.09012	0.981268	0.904304
Prpf19	1.43313	1.47045	1.57165	1.12753	0.980241	0.913381
Fam60a	1.43046	1.01481	0.765932	0.410672	0.0684967	0.0707393
Krit1	1.4296	1.18648	1.18171	1.28774	0.396479	0.521799
Dnajc7	1.42907	1.43982	1.68532	1.37957	1.44896	1.22672
Cdk16	1.42816	1.26528	0.95077	0.737294	0.981026	0.899431
Acin1	1.42799	1.24532	1.46596	1.48167	1.3683	1.07978
Vat1l	1.42782	1.91212	1.56169	1.38154	1.97386	3.51717
Arpc5l	1.42659	1.62741	1.81333	2.12975	2.77555	3.32529
Llph	1.42642	1.26989	1.11521	0.871542	0.695424	0.741389
Maz	1.42494	1.51595	1.20438	0.993015	1.66432	1.72966
Ube2m	1.42439	1.48335	1.32798	1.09286	4.99905	6.1739
Kras	1.4221	1.42286	1.17629	1.21	1.14832	1.13602
Uqcrc2	1.42199	1.43324	1.68442	1.50073	2.3444	1.4852
Ptpn1	1.42167	1.01638	0.856315	0.625339	0.787917	0.62478
Puf60	1.42166	1.5428	1.93117	1.41581	1.68936	1.00791
Midn	1.42048	1.43824	1.25945	0.632175	0.52118	0.392842
Rpn2	1.41988	1.21336	1.18357	0.741392	0.922611	0.938935
Gipc1	1.41866	1.33245	1.0745	0.897606	0.631468	0.630259
4933434E20Rik	1.41724	1.21178	1.11903	1.21363	0.597363	0.725866
Actr1a	1.41697	1.47231	1.48909	1.09072	1.12375	0.867192
Eif3g	1.41523	1.40144	1.65066	1.38569	1.09986	0.729096
Hnrnph3	1.41509	1.41138	1.96294	1.44053	0.949114	0.836155
Tagln2	1.41342	1.96974	1.40071	0.390105	0.294141	0.221892
Phf5a	1.41323	1.4499	1.60026	1.43676	1.28979	1.12465
Bloc1s2	1.41258	1.55182	1.53107	1.27381	1.30389	0.878005
Wdr83os	1.41145	1.42223	1.44776	1.43802	1.28772	1.5989
Celf1	1.40924	1.16248	1.18125	1.27532	0.886826	0.847364
Adprh	1.40765	1.374	1.40628	1.04635	1.27031	1.16154
Strn4	1.40762	1.55244	1.59607	1.17794	1.17285	0.871246
Mrpl33	1.40572	1.47272	1.71888	2.34133	2.96066	2.49121
Adrm1	1.40488	1.1716	1.28177	0.962887	1.27701	0.997334
Atp6v0e	1.40446	0.593743	0.655595	0.67631	0.107742	0.263704
Cnrip1	1.40338	1.86863	1.85324	1.92665	2.3094	1.86091
Tmem14c	1.40292	1.15862	1.14946	0.938913	1.61044	1.64322
Tomm40	1.40185	1.03319	0.949156	0.889097	1.28804	1.2653
Nt5c	1.40049	1.10125	0.960445	0.733665	1.06105	0.994309
Ehd1	1.40036	1.39	0.947989	0.612122	0.424705	0.257749
Ppm1g	1.40006	1.35973	1.68174	1.34152	1.41306	0.988093
1500011B03Rik	1.39981	1.86047	1.91572	2.20907	2.30583	2.76825
Mrps33	1.39972	1.56001	1.73348	2.04478	1.81202	2.27001
Rap1b	1.39949	1.37484	1.29055	1.30684	1.2617	1.07327
Thoc7	1.39883	1.31115	1.35178	1.31836	1.65141	1.43726
A730017C20Rik	1.39795	1.35176	1.61781	1.59429	3.13914	3.91435
Rbmx	1.3977	1.29785	1.3127	1.00747	0.343945	0.166288
Psmc1	1.39753	1.16296	1.24192	1.00399	1.29482	1.4488
Echs1	1.39418	1.34578	1.2979	1.06451	1.08161	0.602611
Nipsnap1	1.39369	1.3633	1.10347	0.752001	0.823514	0.619719
Zfp207	1.39364	1.40812	1.66961	1.60223	1.02471	0.894426
Vps29	1.3927	1.52275	1.87022	1.78944	2.31147	1.938
Tpm3-rs7	1.387	0.588842	0.438778	1.23091	0.436045	0.309246
Serp2	1.38628	1.72873	2.32532	3.50586	5.41211	5.99873
Ap2b1	1.38568	1.2765	1.05015	1.17697	1.11232	1.33648
Gltscr2	1.38399	1.47195	1.60902	1.5323	0	0
Saraf	1.38288	1.65184	1.70121	2.79271	3.50524	4.39463
Churc1	1.38288	1.41663	1.8078	1.90034	1.68396	1.67611
Gnaq	1.38265	1.40519	1.55772	2.19225	1.91368	1.82303
Plekhj1	1.38258	1.26471	1.26388	1.42692	1.1673	1.7607
R3hdm4	1.38137	1.64277	1.69859	1.5791	1.20344	0.840853
Rab18	1.3804	1.71765	2.02831	1.93428	1.98116	2.04549
Sept3	1.379	1.5632	1.5391	1.5617	2.03212	1.71451
Arglu1	1.37805	1.26726	1.33166	2.23663	1.87616	1.46256
Dbnl	1.37698	1.20115	1.13234	0.855666	0.929448	0.89061
Dnajc5	1.37418	1.62472	1.7497	1.76828	2.01636	2.52815
Sdhd	1.37247	1.2634	1.32464	1.03336	1.67252	1.23175
Hbb-bt	1.37125	0.341896	0.105944	0.0558689	0.000284963	0.00226433
Srp9	1.36784	1.32257	1.51227	1.77133	2.29526	3.69823
Itgb1	1.36775	0.768766	0.808607	0.718948	0.698658	0.954638
Tmem160	1.36578	1.089	0.785475	0.685623	0.839368	0.816134
Yaf2	1.36373	1.10674	0.968648	1.10138	1.18837	1.50944
Apc	1.36073	1.3382	1.13805	1.22005	1.25283	1.07082
Cdkn2d	1.36029	1.18727	0.934594	0.820322	1.78312	1.52926
Snn	1.35946	1.10119	0.860904	0.588913	0.319867	0.240126
Ppp1r11	1.35673	1.4189	1.55962	1.70392	1.59429	1.99497
Cttn	1.35605	1.0315	0.918124	0.510757	0.717563	0.839532
Kidins220	1.35598	1.70507	1.4223	1.32923	1.90629	1.68927
Gdap1l1	1.35493	1.64838	1.58614	1.43019	1.12209	0.82092
Ost4	1.35413	0.987881	0.834786	1.01907	0.831996	1.7006
Zmat2	1.35196	1.49187	1.43266	1.06754	0.912499	1.16012
2210013O21Rik	1.35008	1.59915	1.81092	2.53496	0	0
Ncor1	1.35	1.52654	1.2989	1.5121	1.2277	1.37705
Tpm4	1.34994	0.840432	0.485708	0.354769	0.156184	0.160311
Cbx5	1.34884	1.70149	1.83573	2.10206	1.84319	1.95915
Ehd3	1.34829	0.621702	0.26449	0.1735	0.271917	0.387715
Wac	1.34679	1.31479	1.53341	1.4862	1.0577	1.28321
Egln2	1.34663	1.3595	1.16702	1.02438	1.0536	1.11388
Anapc13	1.34555	1.20678	1.73889	2.45991	1.08017	0.896323
Ncs1	1.34474	1.42925	1.11969	1.06946	0.883293	0.902204
Lbh	1.34293	1.34233	1.13276	1.19188	0.450709	0.581295
Pigp	1.34188	1.33191	1.6335	1.48149	1.5911	1.45163
Polr2i	1.33925	1.48879	1.65775	1.98648	1.56076	1.07516
Dhcr24	1.33741	0.828044	0.46716	0.299233	0.546074	0.594805
Napa	1.3373	1.56375	1.44486	1.27578	1.3629	1.45686
Atp1a3	1.33493	1.42018	1.07501	0.973857	3.16228	3.82923
Fbl	1.33368	1.14427	1.2767	1.14289	0.9625	0.633197
Rangap1	1.33214	1.20416	1.3587	1.1412	1.27166	1.39435
Slc24a5	1.33042	1.26127	1.46751	2.0442	2.23021	1.11194
Pcbd1	1.33031	1.31503	1.23793	1.44586	2.6276	2.88036
Glud1	1.32997	1.12038	0.793023	0.575837	0.612857	0.91822
Ccni	1.32848	1.31556	1.1063	1.11399	0.584732	0.704708
Trmt112	1.32739	1.55665	2.07692	2.50121	2.36675	3.18465
Thsd4	1.32701	0.860697	0.573323	0.375285	0.228812	0.275423
Med10	1.32646	1.51154	1.36704	1.1268	1.24222	0.978361
Rnf145	1.3232	0.836459	0.633545	0.592449	0.455385	0.746982
Cyb5r4	1.32273	0.800403	0.467563	0.37092	0.150059	0.17552
Scg3	1.32232	1.22815	1.16803	0.850189	1.04152	1.0373
Txndc9	1.32129	1.21164	1.40538	1.30638	1.04532	0.774328
Ei24	1.32029	1.23217	1.04939	0.863826	0.986709	1.20449
Smarca5	1.31804	0.922056	0.839944	0.763727	0.769852	1.2642
Idi1	1.31781	0.994827	0.715806	0.690169	1.28794	0.761716
Mpc2	1.31735	1.31706	1.52751	1.71375	3.20584	3.12003
Nkain3	1.31668	0.848937	0.353325	0.240517	0.480453	0.213042
Rtf1	1.3165	1.61155	1.91187	2.09898	1.24065	1.12742
Igfbp5	1.31649	1.23311	0.78211	0.898512	1.26478	0.581844
Sgta	1.31623	1.65923	1.74756	1.45629	1.64541	1.19588
Csrp2	1.31482	1.16073	0.893392	0.910101	0.61064	0.339418
Cox14	1.31419	1.56361	1.66885	2.21832	1.41947	2.17237
Srp54b	1.31372	1.20077	1.21632	1.21215	0.000568226	0.00140525
Mob4	1.3131	1.438	1.74636	1.55891	1.62297	1.48043
Ndufa10	1.31189	1.52132	1.62561	1.42941	1.60569	1.67872
Mid1ip1	1.30982	0.925005	0.919152	0.837716	0.911447	0.953122
Anp32a	1.30932	1.81421	1.90837	1.84123	1.30232	0.835003
Ube2k	1.30928	1.45688	1.5841	1.53976	1.3065	1.51021
Ccdc124	1.30879	1.45017	1.36948	1.07498	0.912361	0.912952
Eif4e2	1.30784	0.902133	0.803121	0.623811	0.66471	0.640294
Tulp4	1.30768	1.43631	1.47664	1.4746	1.59915	1.7944
1110001J03Rik	1.30744	1.35639	1.47705	1.83046	0	0
Ccdc12	1.30716	1.3383	1.51316	1.39145	0.651573	0.689177
Psmc4	1.3067	1.33105	1.6772	1.30285	1.42533	0.890457
Map4	1.30317	1.33928	1.04008	0.908043	1.86683	2.85192
Ssr4	1.30166	1.21885	1.35389	1.7008	3.25171	4.42497
Camta1	1.30146	1.80754	2.02314	2.11432	3.56047	2.89793
1700037H04Rik	1.3002	1.14281	0.822559	0.660527	0.503428	0.9194
Lamtor1	1.29985	1.14871	1.23864	1.22133	1.28331	1.51384
Ddx3x	1.29964	1.10485	1.28352	1.02103	1.04848	1.58245
Ufc1	1.29923	1.19957	1.08399	1.00951	1.18097	1.12623
Map6	1.29863	1.44139	1.41766	1.30457	1.43899	1.04099
Cyfip2	1.29779	1.09024	0.620975	0.560662	1.14352	1.73277
Rbp1	1.29627	3.56135	2.42823	0.923545	0.13888	0.0579478
Nr5a1	1.29482	1.24631	0.63096	0.0655687	0.0325343	0.0169413
Ppig	1.2897	1.2965	1.3965	1.50814	1.58584	1.5211
Aamp	1.28965	1.21284	1.43898	1.12667	1.91435	1.86007
Chd7	1.28722	0.936039	0.529528	0.41719	0.0919894	0.0978492
Slc25a51	1.28479	1.13973	1.19631	1.0238	0.600145	0.740273
BC005537	1.28173	1.17683	1.35155	1.26636	0.800829	1.3135
Ict1	1.27975	1.21951	1.21293	1.15232	0	0
Sf3b5	1.27869	1.2699	1.43182	1.70811	1.4514	1.82524
Praf2	1.27842	1.15961	0.795335	0.671743	0.592653	0.718023
Drg1	1.27777	1.06887	1.01278	0.838093	0.679044	0.607055
Ubxn6	1.27716	1.40778	1.29822	1.29945	1.3629	1.41937
Chga	1.27707	1.05021	0.603702	0.38079	0.968669	0.862779
Ndufs3	1.27697	1.51186	1.86501	1.56379	2.04687	1.38119
Ptprs	1.27451	1.46957	1.63501	1.45354	3.15457	2.25549
Tubb4b	1.27412	1.27903	1.18072	0.885298	3.80238	2.7905
Mtdh	1.27332	1.07513	1.02936	0.993743	1.28945	1.4731
Mycbp2	1.27017	1.3282	1.56457	2.17539	3.39327	3.59229
Ntan1	1.26972	1.24628	1.07115	1.02102	1.34931	1.29082
Dpp3	1.2696	0.782756	0.636354	0.353134	0.348285	0.240386
Unc119	1.26937	1.5323	1.17463	1.14208	1.23261	1.10621
Adipor1	1.26881	1.00451	0.811106	0.683883	0.548065	0.579632
Dctn1	1.26871	1.18384	0.940439	0.875354	1.3229	1.40729
Sdcbp	1.26842	1.36736	1.58977	1.35554	1.08771	2.55754
Cab39	1.26747	0.990967	0.787026	0.865745	0.937201	1.23392
Zfp422	1.26677	1.15634	1.06828	1.0778	0.275619	0.27543
Ctbp2	1.2646	0.781205	0.55661	0.466483	0.25179	0.318232
Ppa1	1.26406	1.1008	1.13022	0.863137	1.56793	1.16319
Coprs	1.26375	1.11592	1.13982	1.00682	1.29628	1.56711
Trappc2l	1.26242	1.63645	2.05385	2.40803	2.568	2.28804
Dtx3	1.2614	1.5995	1.85257	2.05311	1.33685	1.42024
Srsf10	1.25935	1.1714	1.51301	1.51913	1.0202	0.839464
Gtf2i	1.25822	1.0971	1.1428	1.01778	1.02906	1.43549
Hes6	1.25793	1.17872	0.850051	0.562167	0.492824	0.401496
Tra2a	1.25713	1.322	1.47879	1.45209	0.825008	0.819782
Eef1d	1.2566	0.945177	1.00767	1.00166	1.09372	0.967196
Mapk1	1.25599	1.17028	1.29481	1.40481	1.23543	1.62308
Sox2	1.254	3.17822	2.16032	2.53502	0.786766	0.772306
Ralbp1	1.2539	0.847976	0.853117	1.01209	0.911862	1.36053
Mrpl18	1.25302	1.03541	0.975099	1.03458	0.81278	1.26414
Cox20	1.2529	1.19057	1.18379	1.24136	0.507506	0.439664
Tpr	1.25283	1.02075	0.835228	0.807566	1.24191	1.17147
Mcts1	1.25257	1.30473	1.55542	1.5795	1.48658	1.18488
Cend1	1.25134	1.25814	0.843369	0.66726	1.40895	2.42989
Dbi	1.24867	0.888777	0.800802	1.0147	1.15987	0.892832
Cited2	1.24833	0.881832	0.82459	0.847777	0.532084	1.03822
Nrxn1	1.24701	1.58955	1.77157	2.32088	3.93621	3.45938
Vps72	1.24649	1.39485	1.53415	1.18221	0.706928	0.474302
Hnrnpl	1.24647	1.25255	1.27971	1.45125	1.14447	1.14872
Mrpl28	1.24584	1.23515	1.17429	1.23662	1.15828	1.16617
Sbno1	1.24563	1.04674	0.941108	1.05084	0.780987	0.799843
Ythdf2	1.24321	1.11865	0.977074	0.8746	0.579372	0.536125
Cbx1	1.24185	1.0687	1.22645	1.58608	0.639578	0.523307
Blcap	1.241	2.29099	2.68634	2.23985	2.36809	2.42576
Vasp	1.23956	0.771254	0.427471	0.315394	0.246295	0.220516
Cacnb3	1.23769	2.19168	1.42348	0.946189	0.771835	0.441284
Rsl1d1	1.23619	1.01433	1.13919	0.836323	1.10635	0.923958
Actr1b	1.23555	0.915834	0.729697	0.613228	0.919296	1.08297
Anapc16	1.23492	1.24774	1.11234	1.04	0.783855	0.711169
Tpgs2	1.23315	1.43344	1.13359	1.09814	1.17384	0.900216
Myc	1.23233	0.825669	0.317684	0.100044	0.0875764	0.0330999
Tcf7l2	1.23199	3.61527	1.04092	0.448322	0.408427	0.308558
Csk	1.23155	1.33106	1.18652	1.13814	1.04859	0.705165
Mthfd2l	1.23057	1.18	1.15215	1.03412	0.553239	0.460008
Maea	1.23033	1.11191	1.15925	0.818753	1.12149	1.14295
Strbp	1.2303	1.60192	1.3471	1.58171	1.1651	0.88746
Nktr	1.2269	1.11649	1.02179	1.0975	1.12917	1.18421
Srp19	1.22628	1.08866	1.15944	1.22797	1.56578	2.06002
Gnai3	1.2262	1.09095	1.08001	0.910252	0.59968	0.406694
Banf1	1.22478	1.26141	1.54328	1.36366	0.86348	0.595442
Rps27rt	1.22368	1.41846	2.34405	4.65566	0.351427	0.312272
Tm2d1	1.22354	1.20469	1.16453	1.45245	1.58209	1.99503
Cisd1	1.22292	1.54761	1.92828	2.72727	3.17207	3.55793
Tmed9	1.22119	1.20735	1.09517	0.877857	1.23352	1.39596
Srrm1	1.2207	1.097	1.25129	1.61138	1.52797	1.41387
Rbms1	1.21955	0.557883	0.466278	0.355742	0.28183	0.236166
1110065P20Rik	1.21951	1.33128	1.33633	1.65575	1.89988	2.61476
1810022K09Rik	1.21858	1.01542	1.27356	1.41979	1.58102	1.75024
Vti1b	1.21643	1.43441	1.44239	1.42087	1.68089	2.79129
Wbp1	1.21435	1.15567	0.865185	0.59185	0.324802	0.357109
Cdc42se2	1.21305	1.14247	1.14261	0.915276	0.839622	1.17686
Dnajc8	1.21189	1.26083	1.57116	1.47558	1.30638	1.17963
Snrnp27	1.21076	1.19626	1.38044	1.68185	1.12489	1.34231
Fam220a	1.21073	1.22066	1.11375	0.959077	1.09199	0.8988
Lsm1	1.2104	1.40647	1.3062	1.2152	1.38737	1.27986
Tln1	1.20944	1.17707	1.06861	1.22835	1.19157	1.03722
Csnk2a1	1.20843	1.06889	1.06585	1.66425	0.950766	0.719541
Gatad1	1.20728	1.03158	0.753031	0.848986	1.1707	1.37951
P4hb	1.20604	0.845777	0.545778	0.377672	0.381889	0.399271
Ucp2	1.20598	0.822531	0.649439	0.394078	0.50911	1.07736
Rraga	1.20569	1.43376	1.74589	1.5263	1.73611	1.46629
Lin7c	1.20468	1.38039	1.58417	1.65329	1.22228	0.813435
Kcnq1ot1	1.20422	1.05024	1.00166	1.25374	2.50367	2.7482
Psme1	1.20329	1.37748	1.6601	1.29223	2.08472	1.76044
Stxbp1	1.20323	1.5812	1.65428	1.54089	3.19197	4.97855
Chgb	1.20303	1.51691	1.30752	1.23614	2.13457	2.40651
Mllt3	1.20146	0.920494	0.630056	0.608991	0.490705	0.525088
Cnpy2	1.19832	1.29774	1.60553	1.95528	1.5282	2.08875
Sptan1	1.19712	1.23771	1.08945	0.811098	1.47908	1.44639
Pnisr	1.1938	1.2972	1.63407	1.98319	1.20736	0.947067
Fam114a2	1.19364	0.970736	1.03177	0.713323	0.544191	0.428407
Srpk1	1.19302	0.886818	0.752938	0.696481	0.811814	0.58876
Gm9843	1.19295	1.33246	2.15565	5.98089	0	0
Snx3	1.1923	0.964992	1.0207	1.38029	2.5641	3.61737
Ssbp4	1.19221	1.62842	1.91791	1.96568	2.54265	2.79032
Dpy30	1.19173	1.26781	1.46523	1.51816	1.58881	1.40145
Brinp1	1.19143	0.980367	0.864544	0.781328	1.28469	1.31701
Actl6b	1.18958	1.77777	1.80803	1.48629	1.30253	1.02214
Aco2	1.18957	1.22341	1.23292	1.08386	1.19897	1.01739
Tox2	1.18941	1.26278	1.86376	2.16919	1.83781	1.96126
Lamtor2	1.18922	1.58954	2.02983	2.45417	2.77184	3.20603
Snrpa	1.18918	1.29826	1.54871	1.22643	0.84305	0.643778
Rnd3	1.18886	1.2215	1.07781	0.84567	0.465956	0.338015
Grb2	1.1875	1.46502	1.41838	1.6	1.34166	1.39261
Hnrnpd	1.18745	1.15032	1.27836	1.22331	1.99644	1.84107
Tmem30a	1.18543	1.03332	1.12452	1.26757	1.41279	2.64879
Top2b	1.18364	1.21627	1.1986	1.01839	1.07068	0.907419
Snrnp70	1.18302	1.3003	1.69998	1.74611	2.0199	1.68567
Kcnh2	1.18267	0.399546	0.252957	0.181481	0.180223	0.237278
Ssr2	1.18217	1.16043	1.50526	1.4328	1.37935	1.21687
Mrps18a	1.18187	1.23302	1.20522	1.29375	1.19544	1.20138
Rbbp6	1.18032	1.34875	1.65844	1.90799	1.39943	1.59808
Sdhc	1.18009	1.18061	1.1365	0.921237	0.932426	0.932573
Bhlhb9	1.17979	1.36339	1.8741	1.68988	1.00135	0.832533
Hdac3	1.17962	1.07018	1.00225	0.979223	1.07416	1.16973
Glyr1	1.17634	1.01413	1.07679	0.742483	0.970457	1.28178
Srebf2	1.1762	0.867014	0.750936	0.66577	0.997126	1.1202
Spag9	1.1752	1.06061	1.12582	1.15783	1.3155	1.4865
Rab5c	1.17513	1.18379	1.0348	0.864634	0.650625	0.600988
Zc2hc1a	1.17482	1.25068	0.997174	0.881025	1.11052	1.00003
Rp9	1.17412	1.28262	1.22321	1.46578	1.76839	1.9599
Setd3	1.17312	0.999872	0.769021	0.609707	0.918753	1.66631
Sema6a	1.1715	1.22325	1.00392	1.0403	0.916186	0.688976
Spin1	1.17009	1.31768	1.39984	1.49976	1.35825	1.19517
Atp6v1d	1.16849	1.333	1.54911	1.67877	2.06955	2.54874
Sf3b1	1.168	1.20915	1.52285	1.40594	1.52632	1.22038
Nrep	1.16769	2.32691	1.88043	1.34423	0.355937	0.0816699
Idnk	1.16637	0.888202	0.626523	0.666922	0.629732	0.813783
Ssrp1	1.16616	0.991967	1.01711	0.771291	0.634931	0.576114
Magel2	1.16493	1.67619	2.53273	1.69049	0.908867	0.697838
Itm2b	1.16378	1.25786	2.4278	3.2962	5.62155	5.94195
Adh5	1.16135	1.02617	1.16244	0.710241	0.787498	0.285684
Psmd1	1.16121	0.881605	0.959571	0.753622	1.08507	1.15133
Enho	1.16085	1.70535	0.898075	0.965371	1.8023	1.32399
Gde1	1.16056	1.23113	1.31444	1.30357	2.15219	2.41625
Sept6	1.1576	1.46942	0.977245	0.559765	0.418118	0.192695
Arl1	1.15744	1.15841	1.29397	1.14954	1.61963	1.63045
Mrpl57	1.1555	1.12616	1.23664	1.37628	1.30208	1.78698
Sec11a	1.15548	1.30058	1.87807	1.63876	1.77406	0.893753
Cops8	1.15456	1.20497	1.43177	1.11969	1.26147	1.11559
Zfand6	1.15417	1.14339	1.19735	1.42991	0.715717	0.622653
Cisd2	1.15376	1.19057	1.2545	1.3672	0.911559	1.18704
Impdh2	1.1537	0.906431	1.1707	1.01583	0.726264	0.708285
Ndufs7	1.15343	1.49005	1.90769	2.19932	2.56239	2.67699
Med30	1.15192	0.960962	0.837027	0.752233	1.15635	0.952581
Mageh1	1.15044	1.39478	2.03353	2.10296	1.57618	0.906585
Psmc6	1.15038	1.12898	1.44517	0.989345	1.58327	1.05802
Chmp1a	1.14939	1.25427	1.15172	0.950054	0.974475	0.830371
Srp72	1.14932	0.988431	0.915457	0.91276	0.947746	1.13341
Sra1	1.14889	1.07586	1.03669	0.954059	1.05817	1.32906
Atp1b1	1.14788	1.24256	2.36252	3.54124	9.29935	14.5606
Aimp1	1.14685	1.20401	1.40451	1.43373	1.42495	1.1639
Shtn1	1.14642	1.12518	0.706284	0.544818	0.93244	0.381455
Prdm12	1.14616	1.38937	1.17818	0.754698	0.81051	0.781741
Eny2	1.14521	1.15477	1.16569	1.19438	1.3924	1.33831
Ssr3	1.14503	1.11852	1.18372	1.17971	0.684413	0.697109
Txnl4a	1.1432	1.06376	1.05908	1.05565	1.47128	1.30528
Mrpl51	1.14227	1.09996	1.06052	1.08539	1.21749	1.46286
Odc1	1.14167	0.830137	0.79839	0.584157	0.597893	0.667853
Lsm3	1.14143	0.93964	1.06854	1.36296	0.745283	0.570132
Nucks1	1.14142	1.2845	1.12243	1.45624	1.27889	1.37776
Cdc26	1.14086	1.10846	1.32471	1.36135	0.827973	1.04862
Bcl11a	1.14	2.0557	1.49721	0.88778	0.299495	0.230302
Faim	1.13809	0.900109	0.804989	0.676133	0.574706	0.565297
Scp2	1.13634	1.31063	1.28202	1.11843	1.1431	1.13662
Hspa4	1.13595	0.765485	0.702415	0.667949	0.996583	1.62516
Por	1.13595	0.992555	0.761663	0.562026	0.451437	0.347295
Lamtor4	1.13556	1.16197	1.1865	1.41059	1.83654	1.85144
Acvr2b	1.13485	0.98425	0.795928	0.916327	0.255286	0.18951
Scrn1	1.13384	1.30773	1.19555	0.772804	1.29699	1.70721
Arl2	1.13332	1.32812	1.46808	1.3116	1.22523	1.30922
Chp1	1.13299	0.807318	0.697201	0.490315	0.590783	1.32251
Sept11	1.13291	0.971782	0.713861	0.719678	0.966116	0.795402
Sarnp	1.13228	1.13011	1.80042	1.96798	1.63063	1.36714
Smarcd1	1.13168	1.10544	0.7671	1.11605	0.472673	0.400824
Lypla2	1.1295	0.953996	0.729502	0.463079	0.43213	0.286961
Pop5	1.1257	0.906409	0.897837	0.968007	0.808825	1.42686
Fnta	1.12549	1.07307	1.01261	0.72748	0.977166	0.890291
Fam96a	1.12535	0.977816	0.90035	0.942159	0.802176	1.00416
Btg1	1.12534	1.13884	1.69491	2.23782	0.816474	0.725746
Lsm5	1.12517	1.04656	1.331	1.63463	1.16543	0.766336
Trim27	1.12488	0.805131	0.597976	0.434665	0.626882	0.532109
Timm17a	1.12321	0.885207	0.9746	1.0626	1.71818	2.17648
Fam134a	1.12304	1.20474	1.2372	1.18626	0	0
Rnf126	1.12247	1.10674	0.884119	1.03137	1.0519	1.15157
Klhl13	1.12244	0.7443	0.526631	0.251922	0.320979	0.26709
Hp1bp3	1.12227	1.14926	1.22751	1.42802	1.00007	1.17105
Kdelr1	1.12224	1.14657	1.16488	1.00602	1.23459	0.940471
Comt	1.12198	1.43693	1.14378	1.14703	1.13012	1.28176
Mtx2	1.12188	1.10387	1.23982	1.08264	1.68963	1.2879
Auts2	1.12113	0.98195	0.969347	0.854825	0.76176	0.547881
Tmem176b	1.12076	1.39824	2.07656	2.04973	1.50242	1.41866
Paip1	1.12065	1.04247	1.08222	1.46462	1.1784	1.04138
Kansl2	1.12051	1.20284	1.33283	0.93522	0.81956	0.906361
Sh3bp1	1.12017	1.15598	1.31846	1.39286	0.010348	0.0161182
Fam69b	1.11955	1.55001	1.41807	1.44856	1.6957	2.0647
Tm9sf3	1.11902	0.83863	0.835182	0.940798	0.866649	1.34334
Tspyl4	1.11874	1.46778	1.6389	1.7745	2.49863	2.43863
Tox3	1.11682	1.61482	1.37033	1.32598	0.788357	0.55447
Csnk1d	1.11665	1.08658	1.31737	1.01742	0.72441	0.874184
Dync1h1	1.1164	1.17907	1.17529	0.838639	1.42275	1.22302
Eif3b	1.11589	0.811226	0.629146	0.541385	0.762645	0.952604
Psmd13	1.11388	1.11258	1.39253	1.0579	1.50108	1.00315
Btbd2	1.11259	1.12066	0.809147	0.610095	0.671357	0.755814
Eif1a	1.11226	0.821128	0.757557	0.806815	1.18271	1.53129
Deb1	1.10911	0.996799	0.874134	0.864975	0	0
Ube2g1	1.10864	1.14839	1.01577	0.845557	0.486815	0.30116
Spop	1.10756	0.994993	1.20494	1.49897	1.68616	1.87359
Mrpl43	1.1071	1.09653	1.31109	1.25956	1.46733	1.41684
Ppp2cb	1.10549	1.05287	0.812373	1.01701	0.267326	0.274908
Slc39a6	1.10524	1.00017	0.725584	0.648149	0.693171	0.677861
Sap30	1.10507	0.830713	0.645013	0.437147	0.0579965	0.0539944
Bend5	1.10414	1.36418	1.44276	1.04873	0.668967	0.52343
Ahsa2	1.10384	1.09734	0.797653	0.648378	0.32828	0.458163
B230219D22Rik	1.10361	1.22325	1.24188	2.1015	1.54465	1.36575
Idh2	1.10336	0.830063	0.831405	0.671717	0.48918	0.434829
Peg10	1.10269	1.15192	2.17439	4.09339	1.94348	2.18736
Add2	1.10236	1.1116	0.938512	0.657787	0.552915	0.642853
Cpsf6	1.10187	1.13937	1.12853	1.25425	0.786411	0.648405
Atad1	1.09952	1.20791	1.38961	1.14563	0.930262	1.09139
Ssbp2	1.09735	2.18679	2.6068	1.91404	1.79788	1.47973
Hsd17b10	1.0972	0.974901	0.948009	1.03815	0.635485	0.446134
Tsc22d3	1.097	0.984977	1.03453	1.13811	0.780601	0.758251
Copz1	1.09528	1.09398	1.22976	0.924921	0.683103	0.706045
Ahsa1	1.09466	1.1731	1.40714	1.23836	1.08915	1.04166
Spsb4	1.09395	0.686409	0.598888	0.290799	0.171306	0.112305
Cyb5r3	1.09379	1.17909	0.91481	0.621968	0.792271	0.823052
Rbmxl1	1.09315	1.12989	1.44145	1.27652	1.60473	0.995624
Armc1	1.09295	0.932181	0.884624	0.866934	0.950824	1.08489
Supt4a	1.0928	1.23762	1.40975	1.53558	1.46869	1.2662
Cltc	1.09232	0.927145	1.00022	0.917367	1.80153	2.5948
Ubap2l	1.09189	1.06694	1.01026	0.952529	1.25396	1.10021
Nop56	1.09172	1.09389	1.25655	1.01469	1.16385	0.957725
Pum2	1.09165	1.0635	1.11407	1.22339	1.06621	1.58265
Igf2bp3	1.09114	0.664222	0.328885	0.571768	0.0759226	0.0442606
Tbrg1	1.09052	0.795504	0.757043	0.873559	1.28579	0.969781
Polr2g	1.09051	1.08259	1.22344	1.21342	1.6052	1.61164
Ndufb4	1.08904	1.49674	2.23969	2.81244	2.99358	2.74862
Polr2e	1.08827	0.9246	0.966858	0.848093	0.818645	0.756958
Oxct1	1.08767	1.32782	1.2529	0.976285	2.2181	2.19947
Ergic2	1.08723	0.922178	0.882586	0.831119	1.06154	1.00321
Timm17b	1.08706	1.39668	1.38241	1.43283	1.25827	1.1675
Itm2c	1.08609	1.12057	1.8565	1.94936	2.84115	4.04553
Slc38a2	1.08589	1.03117	0.903818	0.554192	2.0398	2.03906
Rnf11	1.08548	1.72265	1.62256	2.73281	2.18125	3.79447
Ogfr	1.08511	1.07397	0.976576	0.795675	0.675789	0.553546
Slc25a1	1.08372	0.832015	0.474958	0.49465	0.733933	0.956955
Wdr1	1.08258	0.856706	0.762991	0.714	0.860622	1.25828
Blmh	1.08089	1.10324	1.17461	1.00252	0.829403	0.799162
Atrx	1.08067	1.2239	1.36988	1.63886	1.95851	1.13953
Ola1	1.07972	0.951775	0.806809	0.63089	1.06755	1.14629
Rpl23a-ps3	1.07787	1.26052	1.70518	4.34995	0	0
Slc30a9	1.07779	0.89569	0.848578	0.791488	0.921021	1.54057
Arf3	1.07548	1.1909	1.03734	0.949196	1.50858	2.99692
Syncrip	1.07403	0.88587	0.996161	0.946026	0.541555	0.442301
Clstn1	1.07394	1.27199	0.993831	0.800217	1.96143	1.89022
Ilk	1.07329	0.898233	0.708935	0.572385	0.511638	0.603889
Chic2	1.07286	1.11986	1.25619	1.37298	1.0247	0.942506
Prrc2c	1.07285	0.990745	1.0968	1.51131	2.40249	2.17401
Prmt8	1.07103	0.739391	0.522473	0.285516	0.156417	0.0910477
Commd1	1.07084	1.20885	1.48314	1.46767	1.49989	1.15329
Bclaf1	1.06996	1.05115	1.13126	1.1646	1.35031	1.47033
Hnrnpm	1.06935	1.06584	1.2653	1.03871	0.739884	0.627353
Cope	1.06882	1.19884	1.44307	1.15052	0.980834	0.968827
Vcan	1.06872	0.751862	0.544154	0.610879	0.162915	0.0520885
Prpf40a	1.06773	0.775344	0.794846	0.620649	0.662486	0.665927
l7Rn6	1.06767	0.914104	1.02999	1.02921	0	0
D1Ertd622e	1.06755	0.827067	0.80084	0.813476	0.344253	0.388681
Snx10	1.06731	0.803441	0.696919	0.656365	1.08993	1.55833
Snap47	1.06617	1.92839	2.6041	1.87883	4.66114	3.33999
Sccpdh	1.06556	1.01738	0.744898	0.737303	0.849022	0.874786
Amn1	1.06488	1.23438	1.36614	1.42472	0.984267	0.609546
Fundc2	1.06482	1.14913	1.21861	1.33764	0.815467	0.920136
Imp3	1.06349	1.03586	1.29016	1.15663	1.26379	1.03067
Kdm2b	1.06264	1.14611	0.884809	0.724646	0.472654	0.318395
Fyn	1.06203	1.1227	0.90328	1.18522	1.43303	1.12506
Kdm6b	1.06194	1.0724	1.08462	1.05232	0.607406	0.485805
Kif2a	1.06185	1.11367	0.980964	0.990774	1.34695	1.36112
Gemin7	1.06136	1.14358	0.986412	1.20729	0.907643	0.924357
Ybx3	1.06083	0.585515	0.33158	0.46786	0.895336	0.33963
Zfp292	1.05945	1.06638	0.923226	0.953524	0.719865	0.626757
Gna11	1.05876	0.969921	1.07308	1.14524	2.09051	2.03041
Nsfl1c	1.05783	1.1016	1.30232	1.08957	1.69249	1.25605
Abhd8	1.05745	1.39734	1.46885	1.40532	1.84795	2.43365
Fbrsl1	1.05645	0.889583	0.585778	0.439452	0.449305	0.462715
2410002F23Rik	1.05637	1.25963	1.32624	1.12548	0.95264	0.672055
Ogt	1.0558	1.02692	1.18699	1.97879	0.70103	0.693245
Srpk2	1.05521	1.13864	1.24737	1.32479	1.26314	1.61145
Elovl6	1.0547	0.737929	0.634036	0.699249	0.722472	0.787136
Foxp1	1.05352	0.726785	0.418827	0.380236	0.400623	0.420373
Msmo1	1.05266	0.929259	1.12716	1.29911	1.59441	1.20011
Gcsh	1.05125	0.721297	0.50114	0.450058	0.875131	0.836417
Nt5c3	1.05083	1.24404	1.36854	1.25782	1.18874	0.920441
Bptf	1.05002	0.950988	1.03195	1.1542	1.07964	1.29716
Mrps26	1.04933	1.10502	1.15607	1.34364	1.53059	1.83755
Cdc34	1.04917	0.875323	0.442368	0.540944	0.311568	0.529102
Atp6v1b2	1.04881	1.12894	1.47364	1.25658	2.18767	3.54693
Ddx17	1.0488	1.07633	1.16135	1.30586	0.884368	0.933722
Abracl	1.04857	0.779893	0.507762	0.292491	0.110814	0.0957336
Cops4	1.04824	1.02801	1.14199	1.01446	1.2163	0.984306
Snca	1.0471	0.892574	1.0058	0.700689	1.95854	1.47508
Znhit1	1.04539	1.28818	1.22438	1.26541	1.16006	1.26148
Bub3	1.04468	0.933841	1.20562	0.774503	0.756619	0.75354
Vps35	1.0438	1.00835	1.04452	0.956022	1.27725	1.51037
Cd200	1.0437	2.07792	2.78034	3.24743	3.74073	3.06544
Igfbp2	1.04174	1.07823	1.08948	0.703146	0.106472	0.0981419
Pnn	1.0396	1.03693	1.25482	1.37823	1.34302	0.842583
Elavl2	1.03929	0.661187	0.662864	0.654978	0.735664	0.630054
Psmc3	1.0391	0.946475	1.08122	0.958245	1.01622	0.827527
Mpzl1	1.03894	0.909502	0.961045	0.897815	0.589431	0.157627
Nova2	1.03717	1.01957	1.06759	0.994907	1.41159	1.04611
Tusc2	1.03478	0.931182	0.643084	0.607975	0.998321	1.16242
Rdx	1.03471	0.7408	1.00419	1.08205	0.803036	0.712878
Mrps15	1.03456	0.830286	0.852135	0.835271	1.19173	1.17207
Zfp664	1.03422	0.865925	0.652316	0.574603	0.361792	0.394106
Clptm1l	1.03381	0.781865	0.796554	0.609853	0.922997	1.15933
Prkra	1.03373	1.19839	1.05232	0.960074	1.42726	0.895678
Brd4	1.03316	0.990399	1.16356	1.06728	1.18326	1.23309
Lmnb1	1.03298	0.990184	1.01064	0.765236	0.145681	0.0723508
Max	1.03289	1.07214	0.91382	0.924027	0.735966	0.951815
Elp5	1.03257	1.1083	1.03101	0.831539	0.924317	0.838207
Kifap3	1.03187	1.25775	1.2001	1.1088	1.61867	1.18252
Mapk6	1.03176	1.05062	0.722843	0.574906	0.30084	0.262034
Wbp11	1.03075	0.900429	1.00654	0.898438	1.06928	1.1872
Cks1b	1.02892	0.511305	0.442374	0.394414	0.343611	0.211696
Kdm5b	1.02824	1.15183	0.937765	0.944767	0.596643	0.469182
4930402H24Rik	1.02791	1.02297	1.01495	1.07367	0.947029	0.736299
Cacfd1	1.02606	1.32597	1.20787	1.1925	0.822526	0.718312
Fam177a	1.02602	0.995531	0.876513	0.863522	0.0637576	0.0524839
Tomm70a	1.02597	0.85919	0.947132	0.98062	1.20101	1.86557
Idh3a	1.02487	0.709687	0.63092	0.541645	1.07923	1.18981
Acbd6	1.02461	1.0829	1.17802	1.19024	1.27081	1.09812
Clpp	1.02427	1.1272	1.30777	1.22694	1.08212	1.35939
Pa2g4	1.02275	1.00095	1.16055	0.83534	1.15469	0.819073
Tnks2	1.02275	0.806348	0.819265	0.791595	0.613732	0.733092
Rpl10-ps3	1.02177	1.15959	1.51477	5.21612	0.179404	0.17402
Ccl27a	1.02076	1.52573	1.78992	2.32969	2.15724	1.50955
Mrps11	1.02026	1.11843	1.22596	1.2883	0.834337	0.952771
Sec23a	1.01995	1.15035	0.924539	0.817991	0.654323	0.992944
Bcat1	1.01976	0.754664	0.743969	0.579982	0.544404	0.685108
Zmiz1	1.01953	1.07674	0.939982	0.935343	0.814544	0.646143
Mvk	1.01858	0.795969	0.447945	0.319702	0.662378	0.385066
Flot2	1.01802	0.845754	0.665983	0.672236	0.892934	1.2772
Eif2s3x	1.01627	0.848668	0.816365	0.571213	0.61432	0.913842
Runx1t1	1.01497	1.51571	1.79347	2.30582	1.39673	0.808071
Kif5a	1.01369	0.909822	0.739166	0.63526	1.31408	1.63301
Riok3	1.01304	0.813974	0.714985	0.580568	0.513274	0.479186
Acat1	1.01165	1.45288	1.5865	1.41073	2.19028	1.48663
Elof1	1.01111	1.09773	1.34097	1.49567	1.72194	1.7733
Rtn2	1.01102	1.20367	0.747701	1.2201	0.897952	0.767054
Actr10	1.01039	1.07246	1.25338	0.927972	1.25669	1.00977
Immt	1.00951	0.766042	0.766788	0.561119	0.935377	0.772564
Rsl24d1	1.00877	0.851234	0.840682	0.800844	0.706054	0.821155
Mpc1	1.00874	1.08251	1.13063	1.1396	2.76757	1.9067
H2-Ab1	1.00863	1.11684	0.401682	0.12752	0.0762993	0.0112492
Phax	1.00804	1.13913	1.23293	1.11162	1.52962	1.17214
Atp2b1	1.00795	1.01109	0.84933	1.05764	2.19426	2.55111
Kdm1a	1.00756	0.878029	0.748667	0.8654	1.00089	0.829072
Diablo	1.00746	0.886018	0.87118	0.663532	0.500598	0.588107
Suds3	1.00686	0.9204	0.807312	0.954888	0.85753	0.981081
Chrna4	1.00659	0.812346	0.396216	0.235195	0.184208	0.0497904
Zfhx3	1.00647	1.24386	1.47649	1.59466	1.70771	1.35666
Hacd1	1.00599	0.97812	0.861229	0.812736	0.613213	0.381811
Cbarp	1.00566	1.70617	2.15631	2.5418	5.05298	11.8172
Idh3g	1.00519	0.954259	1.23269	1.20402	0.690942	0.597724
Ppm1a	1.00504	1.00879	0.742324	1.09905	2.42695	3.37294
Clptm1	1.00437	0.941956	0.792422	0.612353	0.803237	1.00842
Ebf1	1.00171	0.554185	0.158421	0	0.00179722	0.00598228
Gprasp1	1.00055	1.44244	1.68569	1.90267	3.38561	3.14789
Poldip2	1.0002	1.05116	0.955914	0.805466	0.718084	0.818483
Mrpl14	1.00011	1.07284	1.47138	1.97155	1.61807	1.78537
Msi1	0.999732	1.06646	0.940832	0.813186	0.308246	0.247737
Setd5	0.999309	0.832123	0.926489	1.07546	0.84821	1.1627
Gm8730	0.998466	1.16294	1.42185	4.51167	0	0
Mrps14	0.998128	0.866431	0.969472	1.23661	1.26046	1.9276
Gtf3a	0.996419	0.938194	0.8449	0.826039	0.735611	0.721754
Rbm5	0.995614	1.11971	1.00044	1.15642	1.18664	1.06746
Crabp1	0.99554	0.00465295	0.0144759	0.0218791	0.0225979	0.0686262
Mrpl11	0.993068	0.991274	1.05921	0.999035	1.44821	1.35975
Plk3	0.992411	0.381836	0.279606	0.131612	0.247588	0.260009
Senp6	0.992019	1.00621	0.771268	1.13384	1.18831	1.19074
Zfand3	0.991952	0.759735	0.655193	0.361791	0.341866	0.441186
Onecut2	0.991741	0.475695	0.228645	0.158935	0.064293	0.0392229
Add1	0.991511	0.846065	0.734828	0.690543	0.772227	0.67104
Zfr	0.991465	1.1754	1.27968	1.6661	2.25515	2.91019
Bpgm	0.990736	1.06253	1.08626	0.974474	0.783716	0.864347
Faf1	0.990347	0.880827	0.607894	0.57015	0.657256	0.590627
Ip6k2	0.990139	1.11535	1.69559	1.63731	1.09832	1.23212
Eif4g3	0.990017	0.934179	0.7448	0.740498	1.27446	1.35151
Ppp3r1	0.988406	1.32195	1.62549	1.78923	1.52425	2.36806
Id2	0.986759	0.441214	0.45227	0.348982	0.311048	0.238923
Ypel3	0.98515	1.60222	2.10453	2.41806	2.79325	3.65314
Erdr1	0.983828	0.915709	1.23191	1.04565	0	0
Tub	0.9835	1.15585	1.67466	1.75679	1.18266	1.29073
Atf2	0.983288	1.03074	1.00341	0.972183	0.79649	1.04471
Ptbp2	0.983027	1.39321	1.53121	1.2801	1.22665	1.06826
Snx6	0.982801	1.04678	0.984014	0.793699	0.891846	0.647092
Vezf1	0.982763	0.810754	0.873883	0.711943	0.515064	0.569078
Nap1l5	0.9825	1.92422	4.25473	6.25843	18.6467	31.7065
Kif3a	0.982408	0.966365	0.957639	1.10729	2.13049	1.41706
Gm11808	0.982292	1.01508	1.49365	4.4374	0.497988	0.368403
Tmem65	0.980136	1.03251	0.660759	0.859325	0.559665	0.613716
Sltm	0.979574	0.925997	0.801288	0.679929	0.873176	0.867482
Pja2	0.979012	1.16905	1.2494	1.5845	2.31862	3.37011
Atp1b3	0.97862	0.771774	0.578724	0.377842	0.541086	0.804668
Sar1a	0.976532	0.949518	1.07904	0.75715	0.976085	1.23644
Tcf12	0.97564	0.604788	0.647517	0.556981	0.213315	0.27168
Stip1	0.975538	0.89277	0.974964	0.752124	0.708518	1.234
Usp14	0.975537	0.822929	0.921268	0.859593	1.21346	1.15347
Cdc16	0.974001	0.869664	0.75229	0.53071	0.430772	0.419167
Atg3	0.973961	0.78369	0.73031	0.599427	0.696242	0.762593
Socs2	0.973144	0.721565	0.686446	0.59695	0.592852	0.573828
Tmem208	0.972513	1.06639	1.0494	1.06619	1.17922	0.983494
Taf10	0.972106	0.874862	0.593517	1.26422	1.30949	2.33253
H2afx	0.971606	0.974869	0.932406	0.913966	0.713455	0.77597
Lsm8	0.971536	0.927713	1.08521	0.974855	0.55781	0.57577
Kif21a	0.970846	0.903261	0.792439	0.839953	1.24414	2.07274
Alg2	0.97063	1.41373	1.74333	1.63117	1.80518	2.39939
Pdrg1	0.96992	1.07268	1.34929	1.27666	1.01515	0.551948
Timm10b	0.969791	0.783297	0.916575	1.56168	1.27835	1.38452
Cask	0.969689	1.05861	1.15438	1.47964	2.11999	1.88826
Dst	0.969174	0.806577	0.639412	0.631356	1.58489	2.25736
Tspyl1	0.968539	1.13353	1.13275	1.17559	1.06092	1.44421
Atp6v0e2	0.96837	1.40006	1.75028	1.8042	3.5543	4.51721
Chd3	0.968314	1.26496	1.2183	1.04014	0.842327	1.0987
0610010F05Rik	0.968095	1.15482	0.878663	0.810733	0.761034	0.803663
Nav2	0.968027	0.930643	0.708387	0.545265	0.730529	0.765444
Bscl2	0.967805	0.630938	0.596867	0.563677	0.708148	1.07058
Ccdc50	0.966498	0.754281	0.630535	0.744931	0.875192	1.10941
Eri3	0.96639	1.50975	1.81939	1.83091	2.40266	2.16684
Ppp2r5b	0.964987	1.11547	0.914787	0.741143	0.848238	0.712223
Mrpl55	0.964848	0.79962	0.779722	0.907062	0.804197	1.05778
Rbm18	0.964662	1.06656	1.1462	0.963537	0.790013	0.643425
Klhdc3	0.964385	0.856785	0.80808	0.561926	0.403316	0.551581
Stk25	0.963486	1.06312	1.04156	1.03661	1.8397	1.76452
Commd8	0.96348	0.663946	0.654825	0.451946	0.542669	0.474882
Ing1	0.963301	0.973827	0.822895	0.779143	0.661157	0.689959
Pitpna	0.962938	1.13743	0.758371	1.18776	1.6907	2.24909
Smc3	0.962618	0.897556	0.890239	0.849561	0.897538	0.677615
Otub1	0.962391	0.993758	1.01286	1.09814	1.44671	1.59511
Copg1	0.961405	0.825115	0.89039	0.776973	1.28893	1.39227
Rnf4	0.960331	0.682501	0.730992	0.443153	0.459883	0.582127
Rbbp4	0.959565	0.853748	0.977593	1.11583	0.903228	0.730856
Smarca2	0.959371	1.34687	2.05998	2.45327	1.81897	2.00957
Nr0b1	0.958042	0.512144	0.262168	0.091194	0.0168298	0.0207354
Idh3b	0.956606	1.04546	1.0479	1.01838	1.18601	1.27708
Atp2a2	0.955692	0.879589	0.920538	0.992394	1.83497	2.97662
Ppp2r2a	0.955378	0.866949	0.980598	0.733968	0.994076	0.910755
Rnf41	0.955261	0.851559	0.809295	0.762445	0.750718	0.987224
Dpm2	0.95323	0.897714	0.935163	0.891854	1.10131	1.14852
Slc38a1	0.953037	0.939278	0.990066	1.12055	1.34498	1.73934
Ncbp2	0.951346	0.884843	1.09153	0.862233	1.04446	0.928159
Rbbp7	0.951073	0.843354	1.22269	1.00668	1.66454	1.94472
Dhx30	0.951034	0.965535	1.10527	1.23404	0.499533	0.545681
Sf1	0.95075	0.793366	0.915263	0.705352	0.820983	0.926612
Sri	0.950681	0.785823	0.593822	0.594888	0.882667	0.734253
Ddost	0.95016	0.932728	1.1953	0.928367	1.39766	1.20789
Baz2b	0.949576	0.665933	0.682628	0.806109	0.756673	0.693379
Cnr1	0.947438	1.44898	0.938964	0.685606	0.30248	0.245396
Gpm6a	0.947109	2.07205	2.64871	2.99092	4.60327	5.13189
Ccdc28b	0.946636	1.03637	1.09025	1.33383	1.1715	0.794123
Arhgap33	0.94624	1.00801	0.769619	0.590895	0.577429	0.284672
Mrpl41	0.944465	1.11879	1.25923	1.42346	2.0407	2.80749
Prrc2a	0.943925	0.952814	1.03957	0.795935	1.20476	1.3017
Suclg1	0.943802	0.93095	1.19483	1.11459	1.91795	1.68884
Bin1	0.943703	1.00456	0.780036	0.74859	1.30562	1.30584
Macf1	0.942837	1.22836	1.27216	1.45206	1.49687	1.34713
Ilkap	0.942605	1.008	0.997309	1.0036	0.918166	0.981416
Ralgds	0.942142	1.10363	0.815033	0.759753	0.944271	0.812012
Pum1	0.942021	0.875251	0.866242	1.08002	1.00098	0.998759
Mtfr1l	0.941908	1.0132	0.938144	0.799467	0.888443	1.17494
Cxxc4	0.941701	1.11491	0.990178	0.943493	0.917589	0.901886
Coro1a	0.941471	0.901196	0.564463	0.526197	0.623474	0.487533
Ppp2r4	0.940854	0.904079	0.771245	0.587539	0	0
Cops3	0.940567	0.909475	1.06377	0.722881	0.827756	0.732165
Mrpl15	0.940177	0.764767	0.816166	0.689966	0.831445	0.621946
Tmed10	0.940087	0.812792	1.07423	1.23172	1.54858	1.9176
Ttll1	0.939821	1.12765	1.03137	0.847306	1.07231	0.684751
Maf1	0.939611	1.10503	1.26871	1.06455	0.582954	0.5123
Ggnbp2	0.939517	0.82594	0.784271	0.788409	0.835638	1.15818
Clip3	0.939468	0.975637	1.04865	0.93968	1.17802	1.60189
Leprotl1	0.938176	0.832788	0.86228	0.640296	0.505089	0.698701
Fdx1l	0.938163	0.749398	0.708548	0.760269	0.000932335	0.00357828
Fbxo21	0.937954	0.920339	0.952336	0.784264	0.825283	0.905313
Syt13	0.937711	0.625501	0.41843	0.361494	0.627018	0.758753
Huwe1	0.937172	0.996683	1.17615	1.66821	1.00903	1.13782
Psmd3	0.93709	0.748959	0.836157	0.501364	0.980939	0.974817
Vps36	0.936935	0.700364	0.54355	0.454986	0.305447	0.195262
Rtcb	0.935526	0.949395	1.12389	0.928895	0.994414	1.01685
Mrps12	0.935133	0.947574	1.01916	1.30369	1.21768	2.14074
Limk2	0.934341	1.11319	0.759224	0.617072	0.757227	0.619175
Ankrd13a	0.933838	0.637228	0.418138	0.521476	0.314691	0.406127
Grpel1	0.9335	0.921599	1.05956	0.947318	1.28515	1.16078
Parl	0.932238	0.560637	0.56791	0.445271	0.489064	0.47947
Deaf1	0.931973	1.65731	1.64825	1.33443	1.58704	1.06994
Lcmt1	0.931716	1.0958	0.960516	0.997708	1.24692	1.29438
Faap20	0.931582	0.813849	0.781441	0.659731	0.439463	0.594242
Abcf1	0.931128	0.803023	0.721458	0.682552	0.757162	0.62303
Arf6	0.930379	0.835574	0.872073	0.685768	0.354896	0.455203
Ube4b	0.930178	0.81545	0.731573	0.527402	0.816232	0.809307
Ppm1b	0.929781	0.885254	0.828627	0.675432	0.44566	0.658377
Scg5	0.929726	1.5389	2.68362	2.59058	6.10697	4.30186
Atp6v1h	0.929178	0.843119	0.903763	0.660976	0.782037	0.762925
Rprm	0.92837	0.791371	1.23384	0.862793	1.18946	0.876278
Ipo5	0.928221	0.610352	0.449707	0.332285	0.553647	1.0161
Polb	0.928042	0.992612	1.0112	0.748902	1.05095	0.789047
Rcor2	0.927753	0.828127	0.550274	0.43435	0.0794591	0.0731989
Ptpra	0.927075	0.677696	0.675246	0.555403	0.862271	1.18242
Dut	0.925535	1.07029	1.21812	1.29113	1.44499	1.02432
Mrpl24	0.925084	0.951638	0.971608	0.884303	0.954411	0.992722
Fem1b	0.924841	1.23229	1.21276	1.31744	1.09775	1.28598
Yrdc	0.924192	0.674578	0.694027	0.483264	0.630281	0.565114
Nudt3	0.924121	1.15356	1.08403	0.933485	1.61842	1.4953
Cdk2ap1	0.92369	0.87396	0.807095	1.26543	0.482368	0.856447
Becn1	0.923223	0.793412	0.626666	0.457558	0.650943	0.936452
Abhd17c	0.922755	0.968304	0.698509	0.728045	0.312989	0.247048
Ccm2	0.921814	0.745793	0.435133	0.455595	0.399597	0.463351
Dctn6	0.92099	0.882075	0.866738	0.755764	1.48091	1.13469
Selt	0.92097	0.941951	0.952481	1.15676	0	0
Tmem9b	0.920859	0.784881	0.574146	0.406512	0.303438	0.373805
Vps4a	0.920614	1.03023	0.907845	0.694609	0.735469	0.769176
Phb	0.920175	0.846841	0.901886	1.01496	0.999438	0.857755
Knop1	0.918815	0.834342	0.854795	1.082	0.522173	0.322241
Mesdc1	0.917478	0.766304	0.523094	0.419183	0	0
Spast	0.916247	1.01226	0.785936	0.775663	0.60029	0.494082
Sys1	0.916075	0.934567	1.06009	1.34471	1.31795	1.47408
Hsdl1	0.915556	1.03188	0.976773	0.812362	0.62814	0.509977
Dynlt1f	0.912599	0.941846	1.04359	1.20174	0.642856	0.289456
Pigx	0.912232	0.968279	1.13827	0.802799	0.522031	0.427069
Nol7	0.911352	1.0375	1.36469	1.3195	1.95134	1.83077
Ap1ar	0.910878	0.872336	0.663203	0.782644	0.792035	0.917256
Tfg	0.910551	0.909199	0.961158	0.680661	1.18732	0.980994
Pabpn1	0.910459	0.917941	0.959219	1.18327	1.14433	0.92265
Mrpl13	0.910201	0.866894	0.957948	0.832832	0.785657	0.8366
Crk	0.909559	0.852576	0.785177	0.658632	0.394281	0.534337
Patz1	0.909077	0.640623	0.474284	0.359171	0.249791	0.243265
Nans	0.908844	0.753803	0.489128	0.376586	0.372459	0.218318
Pqbp1	0.907833	0.999636	1.09171	0.965892	0.932814	0.809933
Gtpbp4	0.906577	0.686888	0.695394	0.588406	0.575178	0.579742
Med22	0.906523	1.03009	1.16361	0.87598	0.54778	0.367496
1810037I17Rik	0.906426	0.797395	0.81447	0.985311	0.707138	1.09248
Ndufs8	0.906023	1.02713	1.10705	1.1476	1.45572	1.36986
Ttc9b	0.905751	1.6869	1.85414	2.56228	3.73467	3.93559
Pde6d	0.905558	1.26379	1.20188	1.35722	1.0923	0.966398
Ccnl2	0.905552	0.900407	1.0157	0.969904	0.636584	0.553354
Nudcd3	0.905403	0.848002	1.03813	1.18744	0.879783	0.870777
Rrp7a	0.905341	0.740539	0.791488	0.728846	0.991014	0.972258
Sar1b	0.904891	0.979554	1.26311	1.03347	1.61473	1.07666
Wdr26	0.904858	0.795502	0.724266	0.727286	0.83713	1.25622
Mmd2	0.904656	0.412889	0.525574	0.762092	1.10355	0.91204
Mapk11	0.902939	0.628246	0.459372	0.252908	0.183857	0.202662
Wsb2	0.902767	1.01699	0.762592	0.827347	2.47767	2.6298
Capza1	0.90218	0.706539	0.51261	0.393333	0.326336	0.420841
Rnf138	0.901932	0.868815	0.840738	0.851052	0.281117	0.232721
Mpdu1	0.901797	0.771496	0.857277	0.496373	0.549964	0.440877
Kctd10	0.901748	0.669465	0.520539	0.42061	0.13795	0.148135
Zswim6	0.90059	0.685428	0.312061	0.271	0	0
Cd47	0.900568	0.734947	0.752835	0.850839	2.14438	2.50256
Peli1	0.900255	0.992518	1.06009	0.961774	0.660425	0.61033
Sugt1	0.900236	0.783857	0.782571	0.666471	1.09212	0.909714
U2af2	0.899965	0.867501	1.07958	0.792521	0.624726	0.653548
Asna1	0.899875	0.929516	0.835398	0.628705	0.544031	0.631162
Smarcc2	0.899536	1.18083	1.06513	0.847643	1.09154	1.12472
Use1	0.899505	1.15225	1.36857	1.60609	0.888083	1.09767
Dhx15	0.899334	0.763871	0.760438	0.649464	0.526686	0.621193
Dph3	0.899261	0.745094	0.728754	0.861959	0.798396	0.937687
Fopnl	0.898932	1.07075	1.14163	1.22004	1.06435	1.0878
Bod1	0.898877	1.08942	0.87427	1.69991	1.83786	2.12279
Glrx2	0.898303	1.08106	1.00674	0.968004	1.04836	1.12039
Manbal	0.897841	0.960237	1.0911	1.04444	1.0791	1.26472
BC004004	0.89769	0.82868	0.817142	0.808963	0.696108	0.894215
Dnlz	0.896469	0.744082	0.595084	0.558484	0.707694	0.889779
Sin3b	0.89613	1.07308	1.28705	1.06963	1.56387	1.28501
Lpar1	0.896079	0.405762	0.102152	0.0256106	0.00673322	0.00434147
Aida	0.896034	0.697606	0.560098	0.644009	0.635224	1.09718
Pdcd6	0.895973	0.791333	0.791544	0.734691	1.00637	1.09021
Gdpd1	0.895786	1.06295	1.01839	0.891504	1.12968	0.66245
Sept2	0.895208	0.641299	0.573632	0.765712	0.024802	0.0194386
Eprs	0.894251	0.671323	0.627624	0.58651	0.908022	0.719454
Msl1	0.894152	0.938938	0.909038	0.809593	1.04324	1.21842
Mrps5	0.893433	0.833449	0.913893	1.08388	0.764883	0.558962
Sgk1	0.892509	0.523232	0.217543	0.115918	0.119786	0.132425
Agpat4	0.892333	0.739578	0.837575	0.943028	1.08265	0.825701
Ankrd12	0.891793	1.25052	1.07868	0.900339	1.30104	0.891123
Flywch1	0.891091	0.700429	0.538856	0.529097	1.07348	2.3159
Ahi1	0.890841	1.51644	2.76879	5.07864	11.6049	13.9176
Ilf3	0.890687	0.863543	0.877644	0.814761	0.80622	0.704426
Fam171a2	0.890141	1.64773	1.07828	1.6677	2.00061	0.906714
Raf1	0.888624	0.860347	0.816563	0.811173	0.546509	0.387167
Ehmt1	0.888598	0.791519	0.707134	0.663892	0.423161	0.287059
Rabl6	0.888433	0.744577	0.568518	0.477551	0.45828	0.661811
Gps1	0.888254	1.08307	1.22157	0.896738	1.33771	1.13775
Mrpl21	0.88789	0.82431	0.93109	0.884826	0.923051	0.718958
Cuta	0.886231	0.930934	1.16122	1.25677	1.09583	1.49866
Tmcc1	0.885486	0.800063	0.689616	0.817951	0.412961	0.469572
Paics	0.884589	0.662857	0.845926	0.579283	0.624457	0.563513
Ppp3cb	0.884078	1.15905	1.1004	1.49782	1.59326	2.05655
Usp34	0.883576	0.946982	1.04247	1.30532	1.75188	2.04276
Nsun2	0.883516	0.51997	0.332561	0.226373	0.370416	0.518117
Rtca	0.883023	0.793837	0.75493	0.638923	0.464407	0.472044
Hmgn2	0.882634	1.83955	3.14051	5.316	3.03461	3.2007
Hap1	0.882534	2.49072	4.8963	5.38455	7.58566	9.10399
Ap2a2	0.882362	0.86074	0.911985	0.907579	1.28845	1.08491
Clcn4	0.881558	0.858778	0.664724	0.518058	0.613721	0.543159
Nkiras2	0.881242	0.916038	0.792957	0.575492	0.379442	0.192808
Nudt4	0.881081	0.642446	0.461335	0.321266	0.327016	0.33193
Fasn	0.881044	0.682848	0.528281	0.326362	0.7617	0.603285
Zmynd11	0.880929	0.907952	0.911902	1.0799	1.24154	1.37929
Snhg6	0.880275	0.773125	0.951917	1.04632	0.570401	0.388009
Immp1l	0.880251	0.890859	0.821729	0.862927	0.760785	0.868535
Kif1a	0.880001	1.19765	1.15037	1.42231	2.86494	3.31346
Eci2	0.87911	0.709299	0.800234	0.657425	0.52339	0.846151
Tmem132a	0.87892	0.917347	0.922881	0.73071	0.951358	0.50534
Lcorl	0.878465	0.915279	0.834928	0.826614	0.85806	0.826009
Tmem126a	0.878085	0.741485	0.688558	0.785868	1.18395	1.40966
Rnf220	0.877454	0.850117	0.589246	0.961711	0.749684	0.93133
Slc29a4	0.877407	0.916993	0.607803	0.486903	0.282739	0.273291
Ap2a1	0.877398	0.744944	0.616742	0.398414	1.01574	1.21046
Chchd4	0.877368	0.814483	1.00317	1.06875	1.13828	1.73206
Ubn2	0.877126	0.939098	0.951173	1.27505	0.88528	0.876008
Psme3	0.876913	0.696067	0.459062	0.282384	0.199881	0.36962
Sdf4	0.876531	0.744196	0.759019	0.69699	0.610958	1.33305
Ccz1	0.87535	0.631448	0.546584	0.429276	0.329272	0.30671
Ubqln1	0.874077	0.779376	0.776198	0.735155	0.601024	0.977897
Vezt	0.873794	0.762347	0.597325	0.542486	0.449517	0.603763
Slc22a17	0.872394	1.33579	1.901	2.41201	4.72066	6.06372
Ccdc115	0.871445	0.825633	0.841322	0.663138	0.513481	0.399049
Dazap2	0.871298	0.590725	0.534921	0.222177	0.172309	0.193171
Ralb	0.870822	0.596365	0.272913	0.205047	0.235987	0.218609
Rap1a	0.870034	0.801789	0.746674	0.831479	0.741132	0.72337
Gpbp1	0.869796	0.887744	1.13677	1.10391	0.987541	1.16048
Cul1	0.869209	0.718184	0.731863	0.66788	0.979874	1.03147
Tmx1	0.868534	0.923948	1.07877	1.22754	1.27244	1.33397
Bloc1s6	0.867967	0.790975	0.708798	0.559899	0.599338	0.644317
Ccar1	0.867899	0.731089	0.689501	0.545489	0.6558	0.533105
Emg1	0.867805	0.808226	1.00598	1.04877	0.608514	0.643327
Mapk8ip2	0.867509	0.828674	0.708501	0.556559	0.832751	1.28607
Pak2	0.867222	0.794121	0.876809	0.772952	0.526139	0.435858
Mrpl40	0.867019	0.704044	0.748536	0.717365	0.741031	0.880354
Pin4	0.866271	0.882271	0.951346	1.05926	0.944822	0.885676
Camk2n1	0.865455	1.09625	0.84335	1.41489	1.4222	1.85537
Fads1	0.865427	0.654083	0.416106	0.321933	0.542019	0.468515
Pdcl3	0.864604	0.889823	0.996987	0.773647	0.90609	0.707136
Ptprf	0.864481	0.692623	0.54825	0.607842	0.922103	0.875473
Lrrc58	0.86435	0.784274	1.29556	2.29267	1.45472	1.41607
Tmem60	0.864284	0.75317	0.741512	0.835174	0.596084	0.715757
Rbck1	0.864201	0.770574	0.783793	0.613614	0.710649	1.08572
Celf5	0.863917	1.44603	1.58928	1.72824	1.81418	1.88855
Bmyc	0.863577	1.08613	1.13086	1.58324	2.66797	2.60162
Sox12	0.863282	1.02742	0.799827	0.703099	0.608612	0.156739
Ktn1	0.863216	0.672033	0.749175	1.11493	1.05302	0.928911
Adgrl1	0.862768	1.17855	1.26327	1.18494	1.62183	2.0356
Eif1ad	0.861579	0.642149	0.480145	0.333193	0.356064	0.433825
Tspan6	0.861517	1.23769	1.5275	1.27076	1.69728	1.03275
Tnfaip1	0.861071	0.595724	0.562544	0.601623	0.567337	0.480071
Tardbp	0.860527	0.805233	0.914982	0.967007	0.611178	0.785598
Actl6a	0.860087	0.6421	0.747553	0.422744	0.163593	0.171304
Kcnc1	0.860066	0.710175	0.730848	0.874554	0.909806	0.945781
Dynlt1a	0.859854	1.17241	1.21635	1.88325	1.69951	0.698594
Whsc1	0.858982	0.987182	1.01433	0.984986	0	0
Smim4	0.858284	0.60606	0.585583	0.52028	0.275908	0.225395
Ppp2r2d	0.858255	1.05735	0.69065	0.945007	1.1674	1.03906
Atcay	0.857772	0.99934	0.872735	0.765479	0.89705	1.21644
Zranb2	0.857654	0.966353	1.055	1.39443	1.29745	1.49216
1700123O20Rik	0.856862	0.806437	0.713189	0.510241	0.489703	0.475152
Itfg1	0.856512	0.956846	1.04518	1.00336	1.26004	1.72493
Pten	0.856252	1.1475	1.05912	2.84272	3.77566	4.6306
Tmem57	0.856053	0.877188	0.955346	0.807489	0.841861	0.827974
Serp1	0.855107	0.621278	0.603559	0.484492	0.253644	0.329856
Uba2	0.854864	0.87747	1.14867	0.800468	0.987475	0.94829
Ifrd1	0.854566	0.849086	0.693248	0.523269	0.698525	0.398615
Ebna1bp2	0.854349	0.721993	0.685396	0.702977	0.439527	0.505665
Larp4b	0.854244	0.717874	0.857044	0.961899	1.0197	1.33311
Rbm42	0.853638	0.855231	0.946364	0.670192	0.888406	0.58926
Scamp3	0.853622	0.725608	0.71582	0.746181	0.656745	0.665992
Lsm7	0.852864	0.915315	1.2323	1.95181	2.86596	3.02782
Dctn5	0.852854	0.78466	0.720516	0.497073	0.552999	0.602978
Fam162a	0.852614	0.697465	0.63706	0.668971	0.670001	0.987309
Ppil1	0.852599	0.664262	0.584549	0.545547	0.348445	0.198994
Nr2f2	0.852558	0.729992	0.449319	0.0249728	0.00593778	0.00753857
Usf2	0.851311	0.861388	0.808402	0.666651	0.487664	0.505792
Vimp	0.851119	0.724362	0.643003	0.539863	0	0
Lzts1	0.850838	0.682888	0.388848	0.157572	0.0307525	0.0237527
Pnrc1	0.850259	0.81868	0.734514	0.565939	0.936726	1.08443
Tmed7	0.849881	0.881408	1.18097	1.35332	0.713647	1.16088
Cnot6	0.849586	0.672719	0.61474	0.765442	0.268626	0.285273
B3gat3	0.849007	0.787236	0.630593	0.523025	1.40866	2.37197
Med8	0.848913	0.799303	0.768634	0.612078	0.757516	0.676733
Vangl2	0.848187	0.909501	0.9942	0.817071	0.492897	0.34958
Pkia	0.847808	1.3837	1.54526	1.54186	2.25648	1.15843
Sobp	0.846845	0.805253	0.983323	1.00802	1.26132	0.941961
Sfxn3	0.846427	0.794078	0.585608	0.410511	0.428978	0.4307
Fkbp2	0.845826	0.8828	1.1012	1.35897	2.47894	4.19736
Igf2bp1	0.845452	0.424477	0.124824	0.0199023	0.00209063	0.000425983
Trappc3	0.844645	1.05577	1.18082	1.0365	1.05981	0.857359
B630019K06Rik	0.844572	1.17118	1.82419	2.64906	2.34061	3.30618
Csnk1g3	0.843911	0.70978	0.752639	0.70077	0.67101	1.0968
Gmcl1	0.843898	0.642971	0.473647	0.54839	0.274243	0.314848
Cdc42ep3	0.843736	0.938399	0.707225	0.59335	0.392364	0.199755
Dnpep	0.843496	0.915581	0.79899	0.50686	0.450845	0.256249
Ndufv1	0.842903	0.913724	1.02559	0.748599	1.21089	1.08345
Sec14l1	0.841886	0.729332	0.586195	0.477317	0.258109	0.229928
Rexo2	0.840642	0.545179	0.43388	0.402135	1.14441	1.4058
Uqcc3	0.840485	0.840656	0.866196	0.905442	0.77293	0.914191
Ddx54	0.840456	0.58267	0.385712	0.2351	0.311367	0.281582
Exoc5	0.840417	0.714309	0.713128	0.525254	0.475971	0.505326
Zfp462	0.840145	0.727167	0.577495	0.569097	0.281685	0.236869
Kcnk12	0.839864	0.898935	0.596103	0.408463	0.500039	0.310915
Usp9x	0.839542	0.898567	1.03776	1.30725	1.67697	2.56034
2610001J05Rik	0.839504	0.600872	0.516136	0.845364	0.679984	0.607397
Csrnp3	0.839326	1.02631	0.971971	1.22629	1.18767	1.38606
Ap4s1	0.838838	0.812228	0.752798	0.738481	1.1828	1.48156
Rps19bp1	0.838111	1.00936	1.01142	1.25338	1.0088	0.715283
Ago2	0.837294	0.71046	0.785519	1.01503	1.38487	2.21663
Mocs2	0.836791	0.91624	1.02182	1.08238	1.40087	1.54735
Fam188a	0.836296	0.623653	0.503858	0.405599	0	0
Ift20	0.836036	0.88673	1.0989	1.354	1.67418	2.18375
D430019H16Rik	0.835996	1.15029	1.37535	1.04851	0.917896	0.770593
Usp29	0.835622	1.05037	1.56634	2.43543	1.9539	2.11819
Gpsm1	0.83537	0.779011	0.612681	0.448626	0.665795	0.511679
Tnpo3	0.834815	0.659915	0.600333	0.442726	0.446316	0.53174
Ric8	0.834705	0.644152	0.485794	0.344291	0	0
Tmem2	0.834358	0.419637	0.176317	0.0819265	0.0535478	0.0367647
3632451O06Rik	0.834071	0.281087	0.146411	0.113583	0.119925	0.102734
Thoc3	0.833916	0.756975	0.823769	0.8244	0.809548	0.715315
Zdhhc3	0.833867	0.631503	0.421496	0.315024	0.362268	0.462825
Vopp1	0.833285	1.02128	0.958787	0.725048	0.368366	0.238488
Fyttd1	0.833219	0.947652	1.02714	1.31462	1.32719	1.72397
Sod1	0.83255	0.92111	1.02463	1.12827	1.10194	1.67893
Eif3j1	0.832435	0.811822	0.841669	0.967185	0.572851	0.414289
Gpm6b	0.832061	0.962909	1.18051	0.993068	0.813801	1.12452
[truncated: 20,608 more rows]

## Sheet: Cluster-2
Figure 2 - Source Data 1 (corresponding to Figures 2 and 3 and Figure2-figure supplement 1 and Figure3-figure supplement 1).
Average gene expression [exp(logNormalized counts)-1)] obtained from the Seurat
analysis of six developmental stages of each cluster.
Gene expression data are sorted based on highest to lowest for E11.5 starting with Tuba1a.
			Developmental Age
Gene	E11.5	E13.5	E15.5	E17.5	P5	P12
Tuba1a	214.048	209.349	126.222	56.6462	64.9718	20.3345
Malat1	149.089	171.976	188.228	249.141	82.2771	62.6815
Tmsb4x	91.3394	53.6529	49.8332	56.4794	71.1649	67.8632
Actg1	87.8387	64.9381	45.8558	25.9208	36.0918	22.6339
Tmsb10	80.0492	91.1925	89.1412	132.567	79.9443	46.2489
Stmn1	74.3941	68.2316	70.4436	50.5914	50.7362	22.1315
Tubb2b	72.7733	80.8877	63.1425	34.9748	42.3094	18.357
Tubb5	70.0135	60.0252	49.5927	34.5008	33.5524	14.8381
mt-Atp6	66.7733	73.1851	91.9871	94.3071	140.489	158.858
Eef1a1	64.2655	58.5949	58.0941	42.5012	45.0072	44.6485
Ptma	59.0508	47.1616	46.2006	34.1669	22.1905	10.1533
Tubb3	58.5727	44.0769	31.3751	19.1257	24.7747	12.6412
Actb	58.3353	42.635	42.9467	38.4863	63.8331	27.8537
Ftl1	57.0859	49.1581	40.1945	38.2669	18.3501	11.8166
Stmn2	49.1753	35.3469	25.4648	23.9358	32.8913	25.9188
mt-Co3	44.0584	57.9639	71.3737	62.9014	86.6068	93.8608
Ubb	43.43	47.3772	56.0085	47.6935	42.4392	22.8359
H3f3a	38.9376	36.1735	35.3251	24.7566	21.3942	9.66282
Ppia	37.1747	30.1066	29.1545	26.4717	33.2661	26.5858
mt-Nd1	35.2121	38.7261	47.3508	45.5498	21.9823	26.1122
Map1b	32.9593	25.4133	18.8938	12.5453	12.4428	10.628
Nnat	32.2369	83.8192	112.538	48.9456	30.7544	18.541
mt-Co1	31.8456	35.8621	44.6834	45.0857	72.0102	84.7445
Crabp1	31.5459	0.172572	0.00963102	0	0.0163534	0.0438178
Rpl41	31.3314	29.7908	38.8941	55.7344	33.7648	26.9114
mt-Cytb	29.3867	36.0175	45.9812	43.1167	69.7042	86.1427
Rtn1	28.8751	44.3552	47.0285	62.5358	34.4127	23.5015
Rpl13a	28.4157	20.5329	20.8661	27.4429	0.724863	0.706121
H3f3b	28.0312	30.8544	34.6227	28.9453	21.8432	13.3254
mt-Co2	27.7425	28.9705	32.6257	27.7423	81.3545	101.994
Hsp90ab1	27.49	23.8299	22.4746	23.1491	23.3094	19.916
Cfl1	25.8993	23.7357	20.2501	14.5857	13.1657	10.52
Marcksl1	25.5602	24.5373	26.1318	22.1722	13.6384	12.2401
Nefl	25.3036	5.27032	2.5795	1.36924	2.66396	2.87025
Rpl10	25.1583	23.0352	22.9678	32.3696	9.65158	7.32184
Gap43	24.8436	20.3918	15.5719	16.1132	21.0089	18.4419
Ina	24.8225	22.0142	10.0388	3.20975	2.0863	1.41679
Tpt1	24.1668	20.0726	20.345	16.6479	19.652	15.7237
Cd24a	23.9633	20.3613	13.3278	5.17017	0.455802	0.277677
Rpl32	23.5044	20.3902	22.1476	32.2331	15.5467	13.0813
Hbb-y	23.4966	6.61385	1.45238	0	0	0
Hspa8	22.576	28.3415	32.2515	26.4764	26.4572	22.1856
Rps8	22.4258	19.8144	19.9326	25.0044	15.7174	11.8978
Rps14	21.738	19.007	21.8675	30.8383	8.56567	7.06688
Rps4x	21.6866	17.4292	16.8629	20.2298	14.78	15.2305
Eef2	21.4199	23.4185	19.4554	16.7959	8.20819	7.92158
Rps27a	21.3444	17.5674	20.5726	28.8786	17.9717	17.5088
Meg3	21.2352	20.9906	39.6763	38.2552	57.7296	59.4436
Rps5	20.8701	17.2239	19.6978	28.7194	14.755	11.9303
Rps24	20.6199	18.5225	19.9119	23.7308	23.4232	20.6531
Rpl18a	20.5725	16.9955	18.9147	25.1809	10.4932	9.58426
Rpl23	20.4185	16.6483	17.3672	21.1272	18.9298	16.5395
Rpl13	20.3083	20.553	23.0483	31.9726	20.8693	20.81
Eif1	20.2984	18.2845	17.764	13.3699	16.5199	15.3327
Rps23	20.2051	16.1503	18.8637	26.0501	11.4027	9.59476
Sox11	20.2003	14.9527	14.0336	10.3764	2.22481	0.749567
Basp1	20.0639	13.7807	13.0049	13.0967	34.4405	23.0541
Rps7	20.0286	20.1409	22.5377	28.8323	16.4051	13.5986
Rpl21	19.929	17.1614	17.2466	20.5008	16.6005	16.3316
Rplp0	19.7661	16.2281	17.394	21.9423	16.8178	13.4755
Rps19	19.757	15.5785	18.6842	29.2816	15.1283	13.0029
Rpl9	19.6291	17.5992	19.2826	22.6258	18.3017	18.6449
Rps3	19.6237	15.1891	16.0043	18.1469	13.0409	12.3595
Stmn3	19.2501	21.504	18.4215	17.3089	24.582	23.1667
Gapdh	19.1693	13.0982	13.1583	9.1372	13.9227	13.4024
Rps11	19.0803	15.6439	16.359	20.2379	12.524	13.0519
Rps18	19.0644	16.8433	17.3685	24.4978	11.5849	10.4583
Rpl11	18.9799	17.9627	19.0606	23.4858	14.9067	14.2412
Rpl14	18.7196	16.0914	17.1344	22.7052	9.09689	8.19301
Rps15a	18.6286	15.7974	16.9307	21.1196	11.8069	10.0479
Rpl26	18.5583	16.3925	17.7618	23.2115	11.5039	10.5348
Rps6	18.5129	16.6335	15.8221	20.2804	6.50046	5.60851
Rpl17	18.4919	17.8499	17.4261	23.1069	8.34794	6.94243
Rpl6	18.3916	17.1574	19.5613	28.8328	17.011	14.9284
Rps3a1	18.3402	14.8355	15.4205	18.3995	15.8665	16.9158
Gnas	18.3056	15.7984	17.4286	17.9234	25.9504	30.6014
Prdx2	18.2274	15.8496	14.7825	9.74536	9.37218	4.13555
Rps29	18.131	18.2199	24.6476	35.8754	20.2543	14.4052
Calm2	18.1023	15.5166	19.5203	22.5029	24.6854	16.3865
mt-Nd4	18.0436	21.7687	27.04	22.5216	27.7589	35.4483
Rpl7	17.7739	13.9036	14.0861	14.743	8.69868	7.13528
Rpl37a	17.7478	18.624	24.6483	41.3666	19.6299	14.1672
Nefm	17.7326	2.03937	0.762654	0.462771	0.343506	0.278658
Rpl8	17.3335	15.6833	15.7601	19.1813	13.946	12.3259
Rps9	17.1286	14.9361	15.3009	16.6244	9.46836	8.82955
Sepw1	17.1236	16.2697	15.7315	18.0909	0	0
Rpl19	17.0392	16.0226	17.4141	21.6617	17.8066	17.7005
Rpl39	16.8001	15.4056	17.8826	24.4028	15.936	11.3835
Mllt11	16.3706	16.3374	13.9688	11.7519	11.5331	11.9008
Ybx1	16.2813	17.2559	16.2997	14.5567	13.3346	9.05795
Fau	16.0234	14.7906	17.6227	24.2865	16.1801	14.5855
Rpl3	15.9128	14.4741	15.9841	22.2205	18.0074	20.9165
Ywhae	15.8475	16.2476	14.944	11.1714	13.8311	10.4043
Rps2	15.6527	13.323	16.7444	20.4435	22.3589	23.1854
Rpl37	15.6495	15.1867	19.8007	34.1768	18.5338	14.9632
Rpl4	15.3836	13.4469	14.5994	17.8778	6.8785	5.84722
Slc25a4	14.9981	12.2937	11.3664	11.4062	14.1634	12.4339
Rpl24	14.7738	14.6293	16.131	23.4254	12.9426	10.7616
Rps27	14.7424	13.9116	20.2325	36.3686	12.6886	9.00676
Calm1	14.6888	10.3193	10.6824	10.8162	18.7607	16.7774
Rpl29	14.651	13.2581	13.4547	17.0515	10.8611	10.6079
Cox4i1	14.6367	14.2669	13.9909	13.8764	6.65539	6.66698
Rplp2	14.607	12.1778	17.0191	21.6947	10.2689	8.34761
Rps16	14.5948	12.8707	15.507	20.5627	11.7097	10.8913
Sumo2	14.5448	15.483	15.6075	13.597	12.6548	9.30239
Ywhaq	14.0692	12.6421	10.3391	7.99451	9.81769	7.6318
Hnrnpa1	13.8516	11.4289	10.4303	8.02573	6.053	3.76976
Rps17	13.8306	12.5283	14.4503	17.0007	5.79919	4.01143
Rps13	13.8279	12.5778	14.8774	19.9325	13.0967	10.2538
Eif4a1	13.7301	11.7806	9.73494	6.4289	5.43728	3.01049
Hsp90aa1	13.6347	11.3935	11.0096	6.83972	9.56021	7.7689
Rpl38	13.6054	14.9926	18.9509	23.8493	17.1831	10.5802
Rplp1	13.4507	11.1646	13.3862	14.7904	11.9104	10.0773
Eef1g	13.3648	12.1728	11.2408	11.3786	4.36808	4.09879
Rpl34	13.3219	13.3246	15.1911	19.9215	11.2239	9.40794
Rpl31	13.1853	12.0243	15.2871	17.3771	4.79709	4.53926
Hn1	13.1345	13.906	14.4257	12.5799	0	0
Uchl1	13.1165	13.3697	15.1112	10.351	16.644	8.63346
Rps10	13.0319	11.7934	12.1555	11.6276	12.8711	11.8789
Rps15	12.6386	13.2557	14.9903	17.4158	3.75041	3.32311
Chchd2	12.61	10.4218	12.6243	13.9096	14.9388	18.5961
Dynll1	12.5951	10.4373	9.84148	6.62411	7.54408	7.99195
Rpsa	12.5294	11.1615	13.0672	12.6886	21.4435	19.5394
Rpl27a	12.283	12.199	14.4625	19.1376	15.6666	15.1377
Ebf1	12.2341	6.49868	1.63578	0	0.192611	0.16081
Ptms	12.1227	15.4849	12.5526	8.70668	10.3057	9.43119
Atp5b	11.9136	9.22082	9.17473	5.82416	5.91114	4.06755
Rpl35a	11.8369	11.8032	15.6202	23.9176	14.9376	14.1029
Rpl18	11.7705	10.8976	11.6102	13.866	11.0104	9.11398
Fabp5	11.6069	10.9349	10.148	8.00623	14.4106	7.62419
Fth1	11.5891	9.82837	10.6651	12.402	12.8571	18.7977
Atpif1	11.5837	13.0976	14.0181	14.8014	11.8746	10.119
Pebp1	11.5652	11.242	10.9882	8.98489	10.3222	7.8209
Rps26	11.4965	11.2197	12.5583	19.5665	8.29853	6.86736
Crabp2	11.4055	4.09886	0.226851	0.0961384	0.0286488	0.0203658
Rpl7a	11.3617	9.89374	10.0598	9.12347	6.28292	6.4717
Pkm	11.2986	7.7796	5.00743	2.55478	3.36593	2.78618
Rpl35	11.2859	11.7064	13.4514	23.5534	10.1452	6.63375
Tagln3	11.2682	5.73081	5.05882	4.55617	2.58223	3.56161
Rps28	11.1796	9.58254	14.5048	28.2355	12.6477	7.86138
Rpl10a	11.1712	9.59492	9.61797	12.0796	8.4787	8.42789
Rpl28	11.1549	9.31982	11.2378	10.8385	8.24763	7.55278
Naca	10.6635	9.88253	10.0848	10.9156	9.38464	7.37443
Cox5a	10.6421	6.87179	6.13443	4.39598	7.30917	6.92146
Pfn2	10.6328	11.3534	9.3209	6.38102	8.60614	8.62503
Rps20	10.6261	7.88009	9.06577	10.5946	10.8898	11.0392
Sncg	10.6215	8.1205	1.51067	0.11281	0.0572983	0.0892101
Rpl23a	10.6069	10.0151	11.1048	19.2288	2.73545	2.46052
Rpl36	10.4862	11.2019	14.7036	22.1831	12.8151	10.8363
Ckb	10.447	8.05373	4.64077	2.26722	4.70081	4.31817
Mif	10.0851	8.59874	8.70553	8.44339	6.5651	6.97638
Tuba1b	9.94559	7.80438	6.66632	5.95035	7.18973	6.03304
Gnb2	9.92982	9.5068	9.6316	8.44516	8.58196	7.07963
Hnrnpk	9.85014	9.48169	9.62316	7.39858	5.96532	4.54879
Eif5a	9.76269	7.58525	6.40543	4.7569	7.07107	6.58241
Rps12	9.7127	6.96569	9.15488	9.38463	6.92984	5.82731
Rps25	9.51539	8.941	11.6267	15.8381	5.79866	4.6582
H2afz	9.48863	7.51727	9.53386	9.60197	11.3971	8.34955
Ndn	9.46533	8.40555	14.5084	16.2839	16.5042	9.37526
Oaz1	9.29522	8.39814	8.71891	9.49219	10.2072	11.037
Tubb2a	9.29264	12.7847	13.9058	10.3912	32.7284	13.568
Cox6b1	9.15596	9.4839	10.6102	12.5894	7.87349	7.48985
Crmp1	9.15483	7.70508	6.29376	3.43242	5.56469	2.85671
Cox7c	9.12271	9.17307	11.9416	17.6056	12.4927	10.3599
Btf3	9.09721	8.20329	8.72083	7.6307	7.88908	5.21595
Calm3	8.99319	9.74348	7.25853	6.66894	8.9017	10.2302
Elavl4	8.91114	7.81031	4.35958	3.83582	2.65704	2.48641
Eif4g2	8.87081	11.3812	9.8271	6.96386	5.09175	5.96571
Ddx5	8.8255	9.4862	7.72883	5.39698	6.00929	4.60947
mt-Nd2	8.78737	10.1853	12.6417	9.23405	23.9407	30.4632
Nme1	8.74407	9.03542	9.10417	9.07269	8.60786	5.38472
Pfn1	8.70913	6.27694	5.3957	4.94493	3.87316	4.30338
Ngfrap1	8.68345	9.30975	10.459	12.2745	0	0
Npm1	8.67769	7.47034	8.93944	8.07482	6.87238	5.92016
Dpysl2	8.649	7.73037	9.13699	12.7708	8.22138	8.51993
Hnrnpa2b1	8.6224	8.04157	7.23429	5.15664	3.33841	3.29597
Erh	8.58984	8.28893	8.65975	8.20581	2.79587	1.68872
Ptov1	8.58807	8.74089	8.65067	8.08101	5.94916	5.21826
Cox8a	8.56953	8.78824	10.9081	11.9404	11.6396	13.665
Atp5f1	8.53758	6.78127	6.39399	4.87442	6.99457	5.12871
Sox4	8.49883	11.5433	10.0506	10.2011	3.30103	1.11587
Mapt	8.40798	11.3277	9.14526	7.57093	10.0944	5.16119
Ddah2	8.37432	6.71623	2.83211	1.83174	1.37497	0.660014
Tceb2	8.30252	9.34675	10.9634	13.3307	0	0
Gabarap	8.27541	7.68222	6.03685	5.34401	4.51829	5.53162
Dpysl3	8.27123	9.63831	7.00095	3.92189	5.76817	2.14922
Snhg11	8.26926	7.01433	7.07543	11.7611	22.5447	24.2468
Fkbp1a	8.18862	5.32638	5.00227	5.69181	4.27945	6.68736
Dnaja1	8.16329	7.30205	7.12154	5.33307	6.54885	4.69418
Ttc3	8.14288	11.1053	11.2703	10.625	15.5009	20.7665
Hist3h2ba	8.11279	9.41875	6.73029	3.34306	1.29913	1.21114
Xist	8.09849	5.15621	11.9851	5.97436	6.77332	4.69194
Rnf187	8.01029	8.14044	7.77777	4.8927	6.66737	7.04917
Ndufa4	7.98644	7.75744	8.97933	10.2312	13.3031	13.2215
Marcks	7.98523	8.10411	7.47314	7.71786	9.47164	6.92313
Atp5a1	7.98343	6.50342	5.96501	4.11467	4.54592	3.61477
Gm1673	7.93696	10.3555	11.481	15.1252	11.9223	8.70346
Sub1	7.93276	6.63368	9.07054	10.5326	8.12347	7.76988
Hmgn1	7.87598	7.73761	7.91032	8.67992	3.65249	2.59009
Serf2	7.76227	5.71162	4.43306	3.14846	1.82285	2.61327
Fscn1	7.74579	6.36602	4.54797	2.17168	3.0295	2.05702
Onecut2	7.74573	1.95238	1.06677	0.335061	0.10786	0.0647171
Hmgb1	7.6387	7.4138	7.83072	9.50417	7.02333	4.30967
Pcsk1n	7.62367	18.8851	22.6084	43.7114	46.5625	50.3193
Gng3	7.62158	8.00754	6.66279	8.72313	10.4952	14.4877
Gnb2l1	7.55514	6.60031	6.82363	5.87961	0	0
Psma7	7.43537	6.07575	6.50837	6.00964	4.96895	3.55667
Hint1	7.42252	8.20895	9.58529	12.6163	13.4059	11.1215
Cox6c	7.3749	7.94965	9.32281	10.1156	8.94046	7.90632
Gnb1	7.35724	8.34951	9.60969	9.59274	10.6497	9.77321
Ran	7.30854	6.78724	6.30121	4.91641	5.28868	4.9328
Aldoa	7.30728	3.61431	3.0228	2.42966	4.2438	5.97059
Atp5h	7.21949	6.37763	6.74741	6.31187	6.74177	5.81693
Ncam1	7.18842	9.02932	8.77508	8.293	12.8827	9.91261
Eif3f	7.15235	6.67545	6.44568	7.68962	3.9213	3.78575
Ap2m1	7.10529	7.4908	6.81318	4.59429	4.00372	4.38583
Rpl36a	7.04658	6.23183	7.33224	9.90118	5.95135	5.0692
Rpl30	7.04243	6.86042	8.91852	10.3396	12.6235	11.9655
Cdc42	7.01455	7.53163	7.65191	5.80087	7.02113	5.08166
Morf4l1	6.99294	8.66083	8.43211	9.1408	7.37178	5.18474
Nsg1	6.97451	8.97939	9.21414	6.43947	9.45824	7.44013
Tecr	6.97358	6.12625	6.86709	6.75617	7.92395	5.03116
Rpl5	6.91969	5.88567	5.71876	4.74675	3.5917	2.90567
Klc1	6.90313	7.33355	4.8522	3.25722	3.93148	4.75526
Atp6v1g1	6.89895	6.12716	6.31919	6.42575	5.03131	4.26545
Elavl3	6.88869	7.04002	5.45435	4.42548	4.36774	3.53152
Rps21	6.84316	6.2779	9.42209	13.0249	12.8786	10.3756
Cox7a2	6.83533	7.70452	8.69306	9.65138	7.86637	6.72637
Rpl12	6.79701	5.34007	6.1372	6.5887	7.1579	6.09525
Ywhah	6.75689	7.40672	7.29545	6.56835	10.1702	14.2167
Cdkn1c	6.71883	3.4359	1.87522	0.798301	0.273442	0.277288
Bex2	6.70157	9.34682	16.3307	16.8017	21.233	21.3049
Atp5e	6.67212	6.39795	8.82359	10.6007	10.5777	8.77455
Eef1b2	6.65639	5.22265	5.66822	5.86087	7.55879	6.76537
Vim	6.60739	3.17331	2.15809	1.89486	1.24762	0.589556
Srsf3	6.57624	6.94732	6.86033	4.86699	5.07723	3.29548
Hmgb3	6.52787	6.24938	7.39143	5.22036	3.86764	2.0645
Atxn7l3b	6.48941	6.6089	7.22066	7.08203	5.68583	5.83855
6330403K07Rik	6.42332	8.33995	10.5514	9.93096	10.3949	11.911
Pgrmc1	6.39848	8.5573	10.4577	11.3431	9.86626	7.58134
Slc25a3	6.37614	5.5622	5.1908	4.02366	6.7711	6.0703
Snrpn	6.36467	9.89023	9.74414	8.90289	10.5397	14.3813
Slc25a5	6.33569	3.41386	4.38533	2.62921	1.49433	1.21748
Gpx4	6.32117	5.81023	5.1571	4.68213	5.45109	6.00627
Pafah1b3	6.30345	7.25044	6.28169	4.75494	4.31196	1.83141
Cox6a1	6.28411	7.97326	7.86134	7.83293	3.11956	3.07531
Rpl15	6.1755	7.36374	9.07007	14.8721	16.4426	13.3162
Cnih2	6.15304	9.23341	8.08421	8.18518	7.04549	6.9723
Gdi1	6.14708	6.23945	4.69124	3.01025	2.75199	3.20773
Selk	6.14622	5.73815	5.48466	6.1907	0	0
Tsc22d1	6.14397	7.67685	8.06607	7.18771	6.29064	5.92283
Atp5j2	6.12155	6.26137	7.38458	9.23538	8.77795	6.75948
Serf1	6.12033	7.24646	6.35641	6.82359	3.32476	1.40209
Atp5l	6.06898	6.14741	8.03685	9.85239	7.39906	6.63608
Uqcrh	6.00663	5.48045	6.24369	7.33195	4.88522	4.72832
Prmt1	5.99528	5.82987	5.95639	4.16932	3.19697	1.33707
Rtn3	5.96972	7.79844	6.13794	3.67982	4.21207	5.62609
Cotl1	5.92862	4.0151	2.54985	1.92312	1.96194	1.04541
Cox5b	5.91974	6.19178	7.35633	8.37472	8.28294	7.3875
Atp5g2	5.9122	5.33746	5.5385	6.40687	5.852	6.11763
Ppp1ca	5.86057	4.43483	3.47804	3.17696	3.05281	2.62086
Mtch1	5.83254	7.14933	4.44204	5.28321	9.22686	9.94928
Rpl27	5.81315	5.68888	8.25347	13.006	4.67703	3.47963
Eif3h	5.7924	5.22655	5.21168	6.19237	4.28196	3.57232
Atp5g3	5.78047	4.7903	5.51679	5.52112	6.59156	6.28132
Sec61g	5.77931	6.37102	8.06027	10.7162	6.90369	4.76317
Dynlrb1	5.7529	6.41988	6.5441	6.42232	4.3412	4.46318
Tma7	5.7159	5.81748	6.72798	7.61853	6.88572	6.26514
Atp5o	5.68164	5.0408	5.17065	4.15713	0	0
Gsk3b	5.61967	6.22824	5.6386	5.14402	7.04882	6.47991
Stmn4	5.58982	9.09	7.82995	7.61511	7.78232	3.98302
Paip2	5.56382	5.17771	4.81182	4.66449	3.69895	3.41722
Map1lc3b	5.54924	4.58851	3.67872	2.21509	2.66438	2.39856
D930028M14Rik	5.5238	6.08445	2.10245	0.325798	0.10457	0.0420673
Dstn	5.50641	5.10094	4.44622	3.44516	3.07493	2.66716
Olfm1	5.49733	6.00047	2.90016	0.639754	1.21041	1.92347
Pfdn5	5.48914	5.78965	7.07737	8.8095	7.07045	5.93406
Serbp1	5.47145	5.31206	5.11988	4.70642	4.03477	3.19958
Ywhag	5.44972	5.5741	4.94888	3.8679	5.36274	7.10555
Pcbp4	5.44275	4.10181	2.92755	2.08512	2.01205	1.65761
Cdk4	5.38505	3.69922	3.73034	2.50142	0.976577	0.91428
Ywhab	5.38496	4.75157	4.53331	4.59432	5.80679	6.17516
Atp5j	5.37929	5.73825	6.7149	7.61466	6.81738	6.4233
Cox7a2l	5.3751	4.50711	4.45386	5.81669	2.72614	3.04325
Arf5	5.36115	5.33428	5.46484	5.39928	5.80198	5.58939
Map1lc3a	5.34167	6.97554	6.37784	6.98666	9.46981	12.7751
Hmgcs1	5.33186	4.50296	2.80936	2.06282	3.81376	2.2163
Ranbp1	5.32733	4.26283	4.27028	3.87765	4.24745	2.98526
Swi5	5.26622	4.73941	5.01979	4.72317	4.76347	5.01847
Ube2e3	5.26225	7.88537	5.27489	2.81908	3.03277	2.42778
Rbx1	5.24003	4.83809	5.21337	4.57667	4.29683	4.07553
Tppp3	5.22679	2.42623	1.09386	1.4952	1.39173	2.18038
Ctbp1	5.2134	5.75676	4.84091	3.85278	3.05269	3.03903
Psmb6	5.16274	4.42522	4.85012	4.14477	4.63929	2.76314
Hdac2	5.14761	4.60034	4.08825	3.01562	1.68678	1.26155
Pcbp1	5.12828	4.27558	3.26585	2.03565	2.54444	2.0627
Hnrnpab	5.11953	4.1415	3.46412	2.406	2.06221	1.37632
Psmb1	5.10983	4.19406	3.95593	4.00884	4.23525	3.11848
Tmeff1	5.03986	4.73059	1.99667	2.17851	1.3673	1.1695
Pcbp2	5.00444	4.80718	4.10098	3.1117	2.1182	2.34705
Rufy3	4.93972	4.9826	3.93177	4.51251	3.97861	3.29635
Dcx	4.92615	4.00727	3.34724	2.56997	1.58411	0.532041
Psma3	4.91158	4.12982	4.21286	3.28276	4.81931	3.5994
Rpl22	4.9114	3.61823	3.81773	3.32033	3.16057	2.7858
Ube2s	4.88391	4.42156	4.0055	4.13435	3.08882	2.61286
Atp5g1	4.87713	4.22337	5.40729	7.03471	8.62074	10.5084
Myl6	4.85013	5.91179	6.52498	6.26321	6.25904	5.78636
Nhlh2	4.84724	7.10041	3.7641	1.93148	0.673544	0.615676
Rab6a	4.83318	4.6668	3.715	3.80822	3.65372	5.64817
Clta	4.82909	4.84337	6.08549	5.66957	6.91578	5.82198
Aplp1	4.82764	6.62884	5.3182	4.65942	5.59788	6.2655
Evl	4.81895	6.79264	5.48009	4.9658	4.02508	3.75981
Rpl36al	4.78374	3.98059	5.01134	6.75977	2.5552	2.30592
Arf1	4.77822	4.40746	4.03629	2.82792	3.74788	3.35369
Atp5c1	4.77767	4.46949	5.02477	4.66845	5.78226	4.63044
Nedd8	4.73911	4.53037	4.34963	4.3455	4.50813	4.81011
Kif5c	4.71142	4.01241	3.43424	3.10121	3.18537	2.90272
Rbm3	4.71065	4.17563	4.15263	2.54751	6.16382	4.39011
Hba-x	4.70732	0.39091	0.470488	0	0	0
Ube2d3	4.70258	4.45743	3.96091	4.17722	2.58643	3.40183
Mdh2	4.67953	4.0769	4.09229	2.8403	3.56767	2.41442
Mlf2	4.67888	4.89106	4.1733	3.43403	2.38782	3.11987
Zwint	4.67218	5.12025	5.62319	4.93855	8.92012	10.2075
Hbb-bh1	4.66697	0.0416486	0	0	0	0
Snrpe	4.65982	4.16771	4.58824	4.26205	3.27063	2.24159
Ube2d2a	4.65847	5.16179	4.2167	3.49367	2.90219	3.85567
Cpe	4.64915	7.17799	5.855	3.81366	5.03027	4.56468
Hsbp1	4.63631	5.63621	6.21555	5.90806	7.54413	7.68917
Eif4a2	4.63584	6.48871	7.94505	8.67176	3.66649	5.32345
Set	4.63502	4.88252	3.94013	5.44879	4.84514	4.31778
S100a10	4.62383	1.06028	0.754194	0.390466	1.08885	0.752812
Gabarapl2	4.60984	4.99672	5.02555	4.57233	6.08061	5.55834
Arf4	4.59508	4.13347	3.62801	2.62932	2.64013	1.74227
Akr1a1	4.57392	4.34733	4.30769	4.24381	4.23312	4.38834
Bsg	4.57356	4.48593	4.18491	4.07567	6.92599	7.89665
Cct5	4.57184	3.95317	3.75338	3.2181	3.08508	1.77316
Tpi1	4.55242	3.04269	2.33305	2.35117	2.9261	3.46514
2010107E04Rik	4.54104	4.41441	5.562	5.36258	4.76634	4.24512
Usmg5	4.53418	4.8278	7.56999	10.4367	7.13102	5.63365
Cct7	4.49119	4.20344	4.21998	2.58455	3.36974	1.76992
Hba-a1	4.48946	1.89117	1.36166	0.0949997	0	1.01318
Arpc5	4.47236	4.30188	3.61931	3.10802	3.07656	2.51303
Cct4	4.4563	3.74355	2.97263	1.96491	2.34587	1.62901
Igfbpl1	4.44407	3.39807	2.56861	0.384139	0.027063	0.0122864
Tcp1	4.43409	3.71248	3.53561	2.42328	2.14578	1.64784
Tspan3	4.42959	3.9424	3.71567	2.6676	3.07054	3.73547
Eif3k	4.42849	3.85903	3.69431	3.72491	2.26075	1.82192
Meis2	4.42098	0.0759869	0.00228097	0.00424113	0.0022271	0
Smdt1	4.41631	3.90715	4.07059	4.78736	3.71905	4.55934
Atp5d	4.41334	4.12752	4.29518	3.91742	3.7992	3.71103
Rpl22l1	4.41013	4.82476	6.45337	10.6546	11.7689	12.7834
Vdac1	4.40122	4.46072	3.58292	2.15623	4.04633	4.12338
Srsf2	4.39221	4.37193	4.36705	3.35112	3.26658	2.87959
Fdps	4.39174	2.63342	2.32292	2.78813	3.25591	0.764934
Atxn10	4.3865	4.38045	4.05206	2.59737	3.70597	2.55953
Sumo1	4.35383	4.41366	4.50004	5.00603	3.99783	3.42441
Rnf7	4.32775	4.02556	3.62343	3.14881	3.05935	3.4229
Gdi2	4.3243	4.09932	3.77991	2.72732	2.55792	2.65636
2700060E02Rik	4.32217	3.96394	3.4262	3.19516	0	0
Tspan13	4.31613	13.609	6.09027	3.44619	2.98591	3.29747
Morf4l2	4.29675	4.91573	5.75535	6.61895	5.76422	5.13755
Ndufb8	4.28868	4.21627	3.97296	4.46797	5.61602	4.85578
Ldhb	4.2871	3.39836	2.9809	1.68392	1.86315	1.22669
Rbm39	4.26966	4.46561	4.87206	4.28908	2.47307	2.46335
Tomm20	4.24106	3.8389	4.5353	4.38445	4.68511	5.26655
Rab2a	4.23328	4.21042	4.27963	3.95814	4.01609	3.48118
Nono	4.23153	3.85259	3.66214	2.83435	1.61687	1.28882
Tbca	4.22878	4.35469	5.70216	7.7024	5.73345	5.43363
Arpc2	4.21963	3.74124	3.57386	3.41324	3.41809	3.41945
Rtn4	4.21316	4.02182	3.12496	2.43459	4.9448	3.71742
Idh1	4.21191	3.39174	3.14715	2.32112	1.58798	0.841557
Ndufb9	4.20351	4.51113	4.47571	4.40884	4.55394	4.23182
Sms	4.20006	3.12832	2.65366	3.63603	2.90487	2.63409
Arpc1a	4.19233	4.78455	4.3173	4.14143	4.01449	2.8531
Cnn3	4.18098	2.10486	0.862836	0.32248	0.0487624	0.0648979
Ube2n	4.17562	3.80613	3.28427	2.49708	2.99694	3.2332
Cct2	4.17461	3.28802	3.25083	2.30175	3.20186	2.76472
Gng5	4.14855	2.55093	2.24255	2.48508	0.87289	1.00416
Maged1	4.10867	5.66684	7.97614	5.33944	6.70852	5.8857
Cox7b	4.09005	3.80306	4.69702	4.99896	4.74869	4.54678
Vdac2	4.07281	3.4092	3.5565	3.02878	5.09935	3.27723
Ndufa7	4.04278	4.36353	5.20241	6.43796	4.61075	4.98915
Psmb7	4.03268	3.35984	3.283	2.59403	2.1714	1.87296
Atp5k	4.01026	4.20492	5.80601	7.05301	5.60232	3.9133
Hnrnpdl	3.98656	3.92244	3.22291	2.58515	2.79521	2.1404
Ywhaz	3.97573	3.9726	3.81664	3.83832	5.65692	6.0716
Anapc5	3.96482	3.86134	3.02084	2.56787	3.06878	2.32651
Glrx3	3.95735	2.48404	1.98046	1.51914	2.23232	1.60128
Fis1	3.93646	3.46705	3.61257	3.41518	3.15261	3.85061
Uqcrb	3.92662	4.2032	5.08123	6.10939	5.86354	4.70642
Bri3	3.92218	4.31502	3.52767	4.30749	2.83085	2.98554
Eif3e	3.89739	3.39045	3.35377	4.27298	2.09448	1.748
Ubl5	3.88112	4.43517	5.43308	6.27462	5.0906	4.8012
Calr	3.87693	3.24264	2.76646	1.85535	3.22346	3.75984
Minos1	3.84955	3.66437	4.07652	4.37437	3.33908	3.01673
Vapa	3.84552	3.99055	4.25535	4.11077	5.47276	4.41938
Arpc3	3.82061	3.19538	2.50733	2.18034	2.39696	1.73802
Jund	3.81596	5.39654	4.39361	8.58582	10.8776	10.0016
Fkbp4	3.81332	3.35769	3.28024	3.32077	2.54153	2.09025
Ly6h	3.8125	8.65515	12.4166	19.23	26.1358	29.4806
Srp14	3.8125	3.59807	3.54615	3.62885	3.88375	4.39505
Cartpt	3.8093	0.151927	0.238725	0.144561	0.493828	2.7928
Arhgdia	3.80336	2.744	2.22473	1.68753	2.45118	3.56357
Dnajb6	3.79307	4.58508	4.90467	4.82149	4.85537	2.83578
Eif5	3.75603	3.03515	2.66314	2.35719	2.57506	2.73725
Sbk1	3.75042	4.62497	4.03565	3.15939	0.831461	0.297344
Ldha	3.73618	1.34538	0.951128	1.075	2.64578	2.25998
Eif1b	3.73617	4.34013	4.86338	4.74398	4.60699	3.76814
Pgam1	3.72462	3.23583	2.91897	1.8715	4.57906	4.93132
Cycs	3.71547	3.34889	3.57178	3.44623	3.70178	4.45819
Acot7	3.70959	2.54808	2.35519	2.28714	2.55259	2.327
Rab3a	3.70765	4.52747	4.88266	3.7818	7.48419	7.93922
Dbn1	3.68463	4.16819	3.94528	2.58995	3.55929	1.91777
Capzb	3.68421	2.68446	2.47739	2.04285	1.84624	1.86998
Map2k2	3.68419	3.07908	2.88038	1.75387	2.27952	1.88679
Raly	3.67939	2.70482	2.36105	1.66217	1.19648	1.12861
Cirbp	3.6596	5.10391	6.67746	6.95165	6.73603	4.58682
Shfm1	3.64814	2.94594	4.69425	5.77913	0	0
Fdft1	3.64205	2.3342	1.73941	1.15145	1.35341	0.70552
Mapre1	3.61789	3.63435	3.26651	2.67663	2.6516	2.1626
Uqcrq	3.55796	4.22623	4.97045	5.16397	5.39267	7.40077
Trappc4	3.55627	2.88509	2.93161	2.94931	2.77492	2.33567
Ndufs5	3.55483	3.63154	4.42008	5.35088	5.27272	4.90123
Hnrnpa3	3.55276	3.90801	3.96834	4.03178	2.19415	2.1453
Ube2d1	3.5517	3.03983	2.57569	1.95343	0.989162	0.702044
Wbp5	3.55055	4.20907	5.98348	6.62984	0	0
Fkbp3	3.54876	2.86995	3.10266	3.0898	4.73679	3.61666
Tsg101	3.54671	3.39215	3.24599	2.46373	2.21382	1.68672
Tubb4a	3.54019	3.63588	2.33713	1.88779	1.54812	1.74176
Psmb3	3.53533	3.0002	3.21736	2.91209	2.9403	1.95402
Rab14	3.53347	3.19272	3.15493	3.19304	3.1426	2.89403
Psmd8	3.51064	2.81299	2.4564	1.56454	2.00911	1.55727
Gpi1	3.5105	2.94682	1.9348	1.9423	2.39554	3.07591
Acat2	3.49124	2.40571	2.0659	1.33469	1.62957	0.683204
Sh3bgrl3	3.48581	2.80481	2.35813	1.66771	2.0118	3.09569
Ap2s1	3.48264	4.07708	4.4945	3.64562	3.20301	3.24997
Mdh1	3.47043	3.24039	3.94685	2.77141	4.80495	3.47695
Rab11b	3.46929	4.18109	4.08381	3.24589	2.44088	2.11385
Edf1	3.46702	3.38873	3.14466	3.43083	3.8343	4.58746
Ndufb5	3.46213	3.35815	4.21203	4.78922	4.6362	4.5624
H2afy	3.45297	3.33559	2.82574	2.92924	2.7505	2.80673
Cfl2	3.45259	3.41184	3.51881	3.77514	2.89961	2.88373
Nrep	3.44495	3.29424	3.60216	2.12455	0.767459	0.346707
Klf7	3.43881	2.98095	1.92025	2.06039	2.35607	1.5239
Dctn2	3.43	3.29639	3.05365	2.13551	2.87783	2.26488
Rprm	3.42965	2.0519	2.24234	1.9579	1.71302	1.68974
Tbcb	3.42869	3.33875	3.35229	2.72005	3.62224	2.76694
Cct8	3.42723	2.98185	2.80926	1.50752	2.70338	1.85329
Csnk1e	3.42496	3.39324	2.65378	2.1887	2.58326	1.82831
Crip2	3.41815	3.70437	3.34138	3.46456	2.97072	1.98444
Snap25	3.41179	1.5389	1.70221	1.92212	2.34034	4.47749
Eno1	3.40541	3.14393	2.44707	1.70341	1.20135	0.803898
Rnf5	3.40487	2.82828	2.35556	1.77425	1.21798	1.38047
Psmb5	3.40267	3.31619	3.36118	2.97223	4.19397	2.34602
Nedd4	3.38883	3.68725	2.82124	2.60548	3.31823	4.11081
Psmb2	3.38753	3.27741	3.55939	3.39343	3.70405	2.22701
Cbx3	3.37601	3.76091	4.03197	4.44046	4.37749	3.19719
Atp6v0b	3.37564	3.87214	4.62889	4.00003	7.15961	7.7325
Pfdn2	3.36587	3.41171	4.02531	4.90291	4.25052	3.83116
Psma4	3.35835	2.62025	2.39197	1.92816	2.07803	0.97873
Uqcrfs1	3.35109	3.28506	3.26254	2.57152	3.26897	3.05274
Psma2	3.3429	2.86826	3.01814	2.55566	3.50111	2.43279
Isl1	3.33768	0.252465	2.65326	2.87239	2.35356	1.787
Rala	3.32733	2.58933	2.38618	2.43687	1.79567	1.6803
Ppp1cc	3.32374	3.06801	2.16874	1.57381	1.16996	1.21585
Pabpc1	3.31018	3.14662	2.9804	2.85374	1.86747	2.20074
Ube2e1	3.30713	3.37316	2.96203	2.47716	2.02376	1.91206
Vdac3	3.30692	3.16366	3.24394	3.46308	5.93269	3.47814
Cyth2	3.30518	2.66213	2.26406	1.37998	1.21007	0.690092
Uqcr11	3.30442	3.67858	4.59839	5.19089	5.00094	5.13287
Pomp	3.28733	3.26012	3.33745	3.27863	3.73055	3.46606
Ctxn1	3.28534	3.02593	3.60426	4.59339	3.34485	3.63257
Dctn3	3.27705	3.27052	3.30933	3.12897	3.70119	2.58902
Khdrbs1	3.27511	3.27365	2.24635	1.72746	1.32164	1.27477
Pdap1	3.26761	2.99791	3.01784	3.11353	2.41686	1.44038
Ndufb7	3.26669	3.24602	3.27918	3.15662	2.51658	2.13335
Sf3b6	3.26329	3.25337	3.44918	2.92277	2.73065	2.3253
Cited2	3.25471	3.10451	1.83492	2.22644	0.831346	0.900958
Cct3	3.24324	2.7858	2.90276	1.82896	2.37624	1.23763
Hnrnpc	3.23891	3.21426	2.91365	2.45263	1.466	1.49548
H2afy2	3.22825	4.30147	3.83167	3.02559	2.23938	0.913986
Rac3	3.22089	4.36624	4.2736	3.41214	6.52473	5.21092
Ndufa2	3.21855	3.41078	4.06724	4.86769	3.05354	3.53757
Mrfap1	3.20553	3.50885	4.7521	4.08168	6.90971	8.70987
Myeov2	3.20316	3.42032	4.28635	5.89423	0	0
Fez1	3.19257	3.99008	4.13681	3.37917	3.92647	2.97329
Mrpl34	3.18811	2.85183	2.56935	2.3839	1.9515	1.66118
Txn1	3.18434	3.27559	3.784	3.95136	3.72635	3.5241
1110004F10Rik	3.18181	3.48069	4.09893	4.43143	4.61864	2.66348
Ube2b	3.1772	2.88978	3.14028	3.65085	3.17994	3.34946
Ndufab1	3.17321	3.08533	3.54965	3.83317	4.80151	5.07689
G3bp2	3.17289	2.45118	1.96438	1.45304	1.75269	2.27525
Gng2	3.1701	3.30947	3.26857	3.24755	3.22411	3.61466
Hnrnph1	3.15645	2.99698	3.0103	2.61801	2.28646	1.88618
Atp6v0d1	3.14714	3.20252	2.78114	2.20216	2.41577	1.99145
Eid1	3.1409	4.55225	3.98879	5.79687	9.27086	5.75289
Vcp	3.13656	2.94327	2.65814	1.86184	3.13948	2.8116
Prelid1	3.13123	2.78309	2.34789	1.98124	2.05524	2.46868
Ubc	3.11277	4.7008	4.96345	2.55708	7.5151	4.51758
Dynll2	3.10586	3.51434	4.39034	4.69415	3.28809	4.42197
Psip1	3.10249	4.23027	3.48024	2.96729	2.70598	2.42035
2310036O22Rik	3.09983	2.8694	3.16334	3.10006	0	0
Sec61b	3.09127	2.70156	3.17139	3.74065	3.81713	3.3675
BC031181	3.08482	2.98693	2.96192	2.80969	3.35323	3.98383
Map2	3.08137	2.92889	3.74301	4.38608	3.00248	3.07415
Snrpd2	3.08104	3.30425	3.99106	4.80322	4.30686	3.14897
Ndufv3	3.07437	3.15827	3.45154	5.0164	3.8122	3.89457
Carhsp1	3.07135	2.05768	1.29576	0.933406	0.432778	0.235373
Zfp428	3.06763	3.13114	3.61239	3.2308	3.3617	2.20897
Bax	3.06714	3.01495	3.37275	3.31966	2.21468	1.43796
Itm2b	3.06578	2.97746	3.35076	3.02112	5.21159	5.83082
Btf3l4	3.0609	2.86607	2.77152	2.29618	0.320352	0.298086
Ubald2	3.04255	2.59451	2.16969	1.61994	0.580702	0.418284
Ndufa11	3.04145	2.9565	3.30467	3.55253	4.50478	3.55502
Timm13	3.03107	2.93541	3.21549	3.34963	2.82221	2.64978
Cnbp	3.01984	2.61052	3.1262	2.37915	3.22645	3.25162
Myl12b	3.00621	2.66304	2.613	2.22047	3.87886	3.11337
Atp6v1f	3.00608	3.11904	3.86447	4.48266	4.01182	4.32012
Mab21l2	3.00376	1.68612	0.466988	0	0.00984654	0.0115656
Ndufc1	2.99955	2.77604	3.80842	4.35537	4.0698	4.10304
Brk1	2.99444	2.75367	2.80241	2.83558	2.45983	2.54919
Sfpq	2.98873	3.09354	2.59496	2.01969	2.53069	1.8596
Hspe1	2.97647	2.92365	4.27879	5.35154	4.49397	5.69859
Ppp2r1a	2.9717	2.99237	2.75606	1.70022	1.89393	1.9632
Srrm2	2.96363	2.79917	2.80516	3.02824	3.06759	2.5525
Rbfox2	2.95842	2.84288	2.97113	3.76871	2.54117	1.74979
Clic1	2.95467	1.11872	0.243464	0.0758908	0.0858946	0.345954
Ndufc2	2.95406	3.75072	4.71402	4.84409	6.55674	5.54468
Fus	2.95166	3.07526	3.12734	3.3091	1.86722	1.68196
Phb2	2.951	2.55818	2.6228	2.60491	2.36201	1.99364
Sdhb	2.948	3.32388	3.54232	3.39944	3.02316	2.5233
Fxyd6	2.93597	5.8335	9.09959	12.0482	17.5621	15.0349
Bzw2	2.92815	4.18219	2.66377	1.77888	1.801	0.906469
Celf4	2.91297	4.29604	5.80954	5.82839	8.09595	8.4365
Park7	2.90154	3.26207	3.39375	3.10261	4.14902	3.54957
Uqcc2	2.90094	2.43604	2.39324	2.43368	3.0663	2.46037
Npdc1	2.89298	3.36119	3.39651	3.45475	3.90773	4.5698
Cst3	2.8923	3.14388	3.40335	3.97959	6.8543	11.0652
Psmb4	2.88846	2.57972	3.09028	2.57508	2.98859	1.94447
Caprin1	2.88675	3.04779	2.76422	2.51514	1.38842	1.78205
Tomm22	2.88387	2.24575	2.45446	1.85047	2.31538	1.81119
Fkbp8	2.87528	2.93008	2.70207	2.16724	2.11574	2.71655
Atat1	2.87445	3.79613	2.97208	1.27846	0.818155	0.782332
Cxx1a	2.86622	3.98928	4.31176	5.80182	0	0
Snrpd1	2.86396	3.25403	3.70102	3.69934	3.61861	2.64881
Npc2	2.85726	1.5354	1.07054	1.22324	1.00684	1.2643
Rab10	2.84818	2.90211	2.50678	2.47721	1.92149	1.79788
Elavl2	2.84391	1.64156	1.57293	0.791054	0.752009	0.851014
App	2.84229	2.71173	2.03255	1.90615	5.06308	7.36065
Oaz2	2.83905	2.46045	2.6575	2.6873	1.4154	2.15569
Akirin2	2.83449	2.74389	2.45631	2.24365	1.42147	1.31115
Ndufa3	2.83116	3.38099	4.75456	6.19026	3.6924	3.4428
Psap	2.82402	2.91597	2.50255	1.35376	3.48107	4.95996
Scd2	2.82085	1.76549	1.72301	1.25079	1.74478	2.07428
Ndufa13	2.81202	3.20847	4.11459	4.65223	4.32891	3.84142
Ndufb10	2.80962	2.91527	3.36504	3.49581	3.60141	2.66675
Pbx1	2.80962	3.83266	3.03694	2.3704	2.17819	2.03766
Ank3	2.80644	3.00365	2.41649	3.04888	3.30426	3.40429
Ap3s1	2.79737	2.99332	1.86357	1.70986	1.28405	1.66681
Trp53i11	2.78703	3.22397	1.68068	0.472978	0.144274	0.151206
Aes	2.77832	2.55297	2.50308	2.37905	4.88842	7.5058
Arl6ip1	2.7723	3.55433	3.54852	2.77241	4.26769	3.67119
Cmpk1	2.76637	2.7652	3.31556	2.53197	2.95918	2.71792
Hist3h2a	2.76402	2.56111	1.29646	0.321148	0.169883	0.124334
Atp6v1e1	2.76212	2.62737	2.19236	1.33436	1.76084	1.79226
Hba-a2	2.74614	1.35241	0.780144	0.101304	0.000557341	0.789902
Rsrp1	2.74457	4.46717	3.91498	3.90283	2.60873	2.74767
Ilf2	2.74062	2.68163	2.27914	1.71624	1.29894	0.72433
Smarce1	2.73998	3.13315	2.22715	1.61656	1.02777	0.609186
Timm8b	2.73932	2.95338	3.57586	4.13195	3.66481	3.11162
Ssb	2.7366	2.65403	3.18127	2.20654	2.63002	1.3176
Pafah1b2	2.73287	2.77113	2.66254	2.40805	1.8216	2.03764
Uqcrc1	2.72864	2.49506	2.31776	1.45674	1.95043	1.24971
Snrpb	2.71488	2.20924	2.59037	2.21294	2.2275	1.4627
Ppp2ca	2.714	3.40813	2.56805	3.11649	3.8956	4.40764
Nt5dc2	2.71264	2.79696	1.30849	0.94366	0.536478	0.344133
Polr2m	2.69974	2.78512	2.92321	2.59391	3.1713	4.08242
Rab11a	2.69333	2.68258	2.42218	1.85232	1.08154	1.26242
Vbp1	2.6851	2.54724	2.82954	3.07327	2.2607	1.3194
Arl2bp	2.67808	2.45308	1.85566	1.7622	1.48214	2.19337
Ncl	2.67531	2.63446	2.68148	2.0626	2.73597	2.26767
Rundc3a	2.67365	3.70639	2.40054	2.49193	1.73953	2.36172
Tceb1	2.66554	2.83186	3.04948	2.45052	0	0
Islr2	2.6573	6.93363	2.55332	0.435544	0.103236	0.123111
Mtch2	2.64684	2.0561	1.91399	1.40414	0.831327	0.81905
Txndc17	2.64389	1.97991	1.93063	2.44287	2.47491	1.946
Ppp1r14b	2.63498	2.48204	1.82227	1.54797	2.34981	1.33155
Cmas	2.62055	2.74402	2.23501	1.77246	2.12914	2.09424
Tsn	2.6184	2.4929	2.92835	2.77796	2.95584	2.2778
Sst	2.6153	0.0570078	0.393677	0.0579819	0.074697	0.112617
Nap1l1	2.60967	2.94176	2.7299	2.73267	2.57065	2.59121
Son	2.60869	2.46019	2.79081	2.64734	1.64706	1.44507
Snrpg	2.60684	3.19262	5.57973	8.22551	2.39611	1.42152
Dync1i2	2.60513	2.87671	3.1007	3.49174	2.36234	1.24642
Actr3	2.60068	2.66393	2.09263	1.9691	1.90282	1.76502
Mff	2.59717	3.3255	3.11727	2.65486	2.67711	3.15917
Bcas2	2.59593	3.05255	3.18678	3.03522	3.74544	2.77231
Prdx1	2.59547	1.99762	2.16447	2.40126	4.18411	3.24628
Ppib	2.58738	2.38074	1.80248	1.00187	1.70388	1.22403
Tmem59	2.58107	2.24926	2.33536	1.99264	2.43693	2.04054
Atox1	2.58005	1.99625	1.80383	1.49258	1.47891	1.97749
Mrpl20	2.57999	2.54724	3.00297	2.67835	3.1684	2.82819
Cyb5a	2.5792	2.19262	1.92978	2.19501	2.74704	1.9277
Top1	2.5721	2.75056	2.85822	2.42831	1.71822	1.28594
Matr3	2.57052	3.56738	3.98233	4.003	3.96097	3.7215
Lamp1	2.56859	2.25945	1.98023	1.74826	2.17325	2.97403
Tcf25	2.56827	3.26966	2.60483	2.46837	3.58324	5.26855
Pfdn1	2.56655	2.50861	2.54247	2.82087	2.64235	2.16589
Grina	2.56226	2.21972	1.72811	1.07126	1.76068	2.07467
Zfp706	2.55895	2.70292	3.06202	3.31535	3.31092	3.74497
Ndufb11	2.55676	3.18886	3.5241	3.94659	3.72245	3.10909
Ndufv2	2.55474	2.58618	2.92088	2.37779	3.34226	2.88399
Bnip3l	2.55135	2.66878	1.9085	1.42116	1.39865	1.35862
Uba1	2.54861	3.0533	2.13697	1.31775	1.20056	1.02091
Serinc1	2.54234	2.80938	3.00458	2.29278	3.6253	4.73105
Prkar1a	2.53954	2.81326	3.13913	2.79194	2.50164	4.16658
U2af1	2.53518	2.68527	2.87546	3.52855	1.75788	1.15831
Romo1	2.53118	3.07584	4.11755	6.21755	4.65042	3.93616
Zfand5	2.52934	3.23435	2.80913	2.42069	2.23948	2.01987
Dad1	2.526	2.99069	3.48435	3.41488	3.87002	3.3079
Higd1a	2.52163	1.988	1.91028	1.97343	2.87652	3.58458
Arl3	2.51207	2.53995	2.38487	2.47257	1.94681	1.48021
Sep15	2.50728	2.84423	2.98046	2.82867	0	0
Mettl9	2.50098	2.73308	2.65819	2.059	2.04295	1.67732
Dazap1	2.49682	2.60222	1.83939	1.29816	1.16626	0.956979
Pfdn4	2.49248	2.0493	2.23925	2.49373	1.88736	1.44763
Erp29	2.49162	2.55012	2.71323	2.93992	3.66678	4.20047
Rnf165	2.48744	1.85715	1.21918	0.962875	0.395787	0.381438
Tmem234	2.48464	2.30019	1.74013	1.93211	2.153	2.14804
Dpysl4	2.48307	1.86682	1.22597	0.646212	0.956225	0.559558
Ptp4a1	2.47829	3.04957	3.35449	3.21704	1.87607	1.60384
Pgls	2.47796	2.40625	2.3776	2.40643	2.54516	2.34751
Nop10	2.46853	2.49316	3.53404	5.90385	4.49301	5.34695
Ube2i	2.46667	2.26854	2.32267	1.79739	1.61631	1.33542
Psma6	2.46556	2.38186	2.6888	2.05619	2.17493	1.34318
Cript	2.46118	2.2072	1.82768	1.74929	1.32622	1.41934
Ndufa1	2.45974	2.5412	3.35828	4.05012	3.8571	3.76099
Rab7	2.4597	2.34289	2.46293	1.7217	2.23443	2.57168
Psmc5	2.44953	2.17039	1.94898	1.32086	1.98878	1.34656
Ddx39b	2.44808	2.28613	2.32277	1.88837	2.0414	1.35768
Nhp2l1	2.43763	2.29355	2.88621	3.02542	0	0
Srsf11	2.4361	2.09458	2.39603	2.13098	1.66554	1.67552
Traf4	2.42861	1.67976	1.30309	0.755789	0.381355	0.162443
Bzw1	2.41439	2.44768	2.26622	1.47626	1.84543	1.83033
Srsf6	2.41332	2.17029	2.25815	1.56738	1.61593	1.45962
Dlgap4	2.40963	2.67538	2.43831	2.08164	1.63485	1.15405
H1f0	2.40612	1.77543	1.33788	0.853427	0.298499	0.489402
Prkaca	2.40505	2.50713	1.92152	1.92366	1.8808	3.57977
Eif2s2	2.39807	2.40436	2.45544	2.93666	2.22407	1.59474
Csde1	2.39708	2.07498	2.17785	2.73418	1.93949	2.09593
Cadm1	2.39693	3.201	4.12568	3.61698	3.03	2.76036
Uqcr10	2.39415	2.83886	3.57039	4.74997	4.16872	4.57665
Tonsl	2.39403	2.58162	2.82947	2.61287	0.0643744	0.0494239
Sept7	2.3937	2.46887	1.66324	1.32301	2.05929	2.2994
Srsf7	2.39204	2.50326	2.45834	1.80557	1.62345	1.26625
Fubp1	2.39168	2.41275	1.98026	1.67946	1.3953	0.880431
Eif3i	2.39142	2.19014	2.26084	2.24879	2.46936	2.11676
Rac1	2.39001	2.49304	2.25981	1.64193	1.61359	1.9823
Cacybp	2.38881	2.84419	3.04891	2.78145	4.33801	3.3105
Svbp	2.3885	2.96836	2.05521	1.52703	1.06061	0.788159
Capns1	2.38736	1.64028	1.64655	1.67059	1.33623	1.83777
Psma1	2.38724	2.4522	2.65953	1.9249	2.33143	1.54581
Mien1	2.38253	2.36914	1.99954	1.64297	1.93583	2.25197
Ssbp3	2.37323	1.8569	1.80086	1.81624	2.2556	1.75674
Cops6	2.37095	1.91747	1.70377	1.27356	1.25944	1.15329
Snrpf	2.37071	2.17345	3.27581	4.40532	2.05762	1.72155
Fam57b	2.36986	3.32123	2.37355	1.2647	0.945911	0.852151
Vamp2	2.3679	2.81657	3.14869	3.33094	4.92822	9.78609
Lamp5	2.36629	0	0	0.0094308	0.0169438	0.0407076
Mkrn1	2.36315	3.07921	2.59245	1.82702	1.82255	1.63075
Pdcd5	2.36129	2.74244	2.8328	3.41743	3.47483	2.56615
Ier3ip1	2.3576	2.59565	2.68649	3.246	1.50902	1.33694
Stub1	2.34793	2.31214	2.49118	2.3688	3.3012	4.8088
Csnk1a1	2.3464	2.53008	2.43431	2.40633	2.54804	2.5934
Strap	2.34391	2.0933	2.21516	1.57922	2.11141	2.11034
Nsg2	2.34373	5.05745	4.55895	3.01069	4.3797	5.22428
2700094K13Rik	2.3394	2.44007	2.3566	2.47576	0	0
Cyc1	2.33809	2.31736	2.18234	1.52181	1.94654	1.94197
Meis3	2.33444	1.89507	1.28981	1.16069	0.5629	0.651709
Ndufs4	2.33223	2.51741	2.68269	2.71411	3.06987	1.75379
Ndufs2	2.3321	1.91594	1.85152	1.71388	1.83443	1.50312
Dda1	2.33019	1.99989	2.13426	1.53787	2.3655	2.88084
Yeats4	2.32197	2.92051	2.3644	1.79034	1.75797	1.45764
Hnrnpr	2.31721	2.59251	2.35495	2.00263	1.56937	1.16314
Stx7	2.31457	2.7904	2.5299	2.03565	2.07687	1.77129
Rab6b	2.31383	2.10583	1.69363	1.54429	2.97531	3.71102
Cdk5r1	2.31326	3.42482	2.58863	2.46314	1.41025	2.01097
Plppr3	2.31164	3.26137	2.41337	1.58108	1.6731	1.29865
C1d	2.30999	3.02083	3.31564	3.79031	4.17836	3.45509
Rabac1	2.30733	2.33312	2.31743	2.31027	3.68355	2.74981
Reep5	2.30558	2.98605	3.09615	2.73198	3.78559	4.80633
Rnf10	2.30034	2.74908	2.54455	2.09232	1.89997	1.86796
Chmp5	2.28606	2.06053	2.13888	1.91163	1.82871	1.49633
Sh3bgrl	2.2821	1.7782	2.03302	1.7613	1.08032	0.656227
Bag1	2.28036	1.87343	1.48983	1.37391	1.53848	2.34715
H2afv	2.27782	2.91374	2.57469	1.67767	0.671073	0.595462
Psmd4	2.27664	2.06578	2.12638	1.61296	1.9967	1.50922
Runx1t1	2.27393	2.79597	1.98917	1.90445	1.53221	1.08925
D8Ertd738e	2.27279	2.05542	2.47132	2.79101	2.36471	2.87546
Metap2	2.27267	2.29629	2.36512	2.73015	2.19243	1.97799
Mmd	2.26921	1.99525	1.62992	1.2358	0.396295	0.68051
Ssu72	2.26736	1.83782	1.81811	1.56687	1.58055	1.50467
Srsf5	2.26541	2.42646	2.77729	2.08968	2.74108	2.31795
Smarcb1	2.26095	2.42222	2.37248	1.5664	1.36445	0.566046
Psma5	2.25901	2.11629	2.41713	2.82462	2.716	2.17114
Parp6	2.25886	2.71765	1.89963	1.25089	0.939826	0.927607
Eef1e1	2.25594	2.19024	2.3497	2.3495	2.37226	1.72652
Smarca4	2.25258	2.10926	1.54778	1.02285	1.08835	0.821521
Ndufa6	2.25204	2.40658	3.35464	5.27724	2.83043	3.78047
Brwd1	2.24245	2.5388	2.48498	2.03593	1.08132	1.18363
Polr1d	2.23969	2.14311	2.44487	2.49132	2.12909	2.32877
Sqle	2.23585	1.86656	1.3596	0.942574	1.29978	0.786529
Mapk8ip1	2.22764	2.38376	2.01067	1.90202	2.48081	2.80738
Vat1	2.22543	2.41717	1.59672	1.38948	3.21317	4.49412
Ewsr1	2.22301	2.47653	1.89056	1.74676	1.37433	1.31989
Apbb1	2.22111	2.6722	2.68688	2.01438	2.5829	2.51291
Tmed2	2.22077	2.4942	2.27455	2.4214	2.38709	2.57609
Rheb	2.21809	2.48189	2.622	2.53884	3.90656	3.88273
Smim14	2.21695	2.34413	2.29173	2.32483	1.93763	2.51174
Podxl2	2.21292	3.59105	3.93447	3.19037	5.82048	6.11378
Rab1a	2.21239	2.13897	2.19918	1.53212	1.42505	1.87045
Csnk2b	2.21127	1.96206	2.2255	1.54583	1.61144	0.983071
Zc3h15	2.20397	2.10763	1.97878	1.97946	1.93947	1.86343
Tmem256	2.20271	1.68609	1.71865	1.98592	2.06697	2.14634
Ndufs6	2.20197	2.73345	3.02619	3.18958	3.15413	3.21709
Mir124-2hg	2.20139	1.86884	0.960267	0.0317609	0.0661686	0.0842675
Cdc37	2.19963	1.91413	1.81568	1.18329	1.03442	0.949969
Ppp3ca	2.19943	1.504	1.73201	2.35661	3.03684	3.83154
Rcn2	2.19477	2.71894	2.45816	1.8164	1.34719	1.44368
Acly	2.19321	1.6074	1.08821	0.849092	0.87315	0.862222
Fam195b	2.19247	2.00758	2.24004	1.69274	0	0
Mgst3	2.18967	2.64891	2.46314	2.12315	1.78747	1.07715
Rad23b	2.18916	2.0159	1.82998	1.53426	1.20933	1.67711
Cetn3	2.17765	2.2332	2.65646	2.83561	2.91575	2.10367
Rrp1	2.17262	2.32417	2.53324	2.30359	2.89841	2.46315
Arl6ip5	2.17179	2.46244	1.98842	1.36772	1.98096	1.49197
Sdcbp	2.16865	1.85949	1.36539	1.33554	0.783333	1.25022
Pdia3	2.1611	1.78178	1.95042	1.31814	1.93057	1.7436
Wbp1	2.15266	1.52652	1.10192	0.51613	0.333644	0.429816
Ppdpf	2.15221	3.43375	3.87877	4.16488	2.13758	2.10992
Tkt	2.14873	1.71267	1.53839	1.60631	1.89511	1.50393
Actl6b	2.14543	2.46158	2.18517	1.52239	1.54909	1.22298
Tcf7l2	2.14457	11.0479	4.7056	0.528784	0.557255	0.559877
Zcrb1	2.14353	2.1123	2.35521	2.76047	2.25566	2.1866
Psmd6	2.14339	1.76872	1.51223	0.960455	1.26829	0.783085
Gnai2	2.14153	3.04279	2.16368	4.17488	3.59483	4.15612
Ube3a	2.14075	3.00766	3.63376	4.47715	3.66381	4.14043
Kif1b	2.13809	2.06599	2.07225	2.77196	3.25793	3.29805
Ube2v2	2.13795	2.93856	2.93954	2.18735	2.57099	2.03889
mt-Nd3	2.13773	2.48026	3.52402	2.6451	9.48659	6.95496
Ppp1r2	2.13702	1.52998	1.31266	1.48226	1.36167	1.8343
Rps27l	2.13637	1.42113	1.78137	2.6265	1.3576	1.26251
Trim2	2.12801	1.78376	1.46716	1.27752	1.24359	1.48654
Pou4f1	2.12751	5.76779	1.48099	0	0	0
Capza2	2.12625	2.05624	1.7989	1.75376	2.20573	2.46272
Trim28	2.12089	2.31571	1.95371	1.23712	1.04993	0.753677
1810058I24Rik	2.11635	1.34751	0.934311	0.740517	0.479397	0.653314
Arl8a	2.1136	2.23478	1.87284	2.32188	3.46066	4.31509
Tfap2b	2.10677	0.0496058	0	0	0	0
Hspd1	2.10356	1.84372	1.72686	1.37047	2.38739	2.33084
Hdgfrp3	2.09759	2.76619	2.33337	3.13344	0	0
Nipsnap3b	2.09457	1.9507	1.59749	1.56133	1.86893	0.948669
Trappc1	2.09158	2.06619	1.84234	1.47518	0.872892	0.622076
Gm2694	2.09154	1.7097	1.64784	0.25412	0.148932	0.0936756
Coa3	2.08943	2.16993	2.09677	2.52988	2.99361	3.6195
Prdx6	2.08877	1.03478	0.809961	0.501143	0.620102	0.729035
Gpx1	2.0828	1.984	1.47312	1.2506	1.13589	1.66342
Gpm6a	2.07968	3.26696	3.3584	2.87694	4.28515	6.31654
Cuedc2	2.07857	1.98873	2.44162	1.71881	1.952	1.22992
Mrpl52	2.07658	2.44922	3.34622	4.39963	3.30402	2.62574
Bex1	2.07518	3.7859	4.92594	6.11542	7.60502	6.44981
Gtf2h5	2.07366	2.25179	2.45668	2.44601	3.08419	2.76569
Tia1	2.07151	2.36905	2.33764	2.74276	1.21902	1.15017
Krtcap2	2.06988	1.8538	2.0831	2.22111	1.92386	1.64715
Spcs2	2.06946	2.3552	2.58664	2.62514	3.12657	2.66406
Klhdc2	2.06759	1.99344	1.829	1.75635	1.91585	1.9364
Dcakd	2.06175	2.3572	2.10047	1.29278	0.87434	0.655024
Ndufa5	2.06053	2.39235	3.72933	4.69877	5.29716	3.52801
Mrps21	2.06016	2.0107	1.94101	2.41262	1.8201	1.6073
Ank2	2.05897	2.191	2.0568	2.59207	3.51417	4.33062
Hnrnpu	2.05771	2.3616	2.2889	2.11803	2.23388	2.36411
Syt11	2.05356	1.85542	1.77552	1.75814	3.41532	5.53426
Mapre2	2.04923	1.48971	1.2108	1.09776	1.55179	2.0626
Dnaja2	2.04445	1.89672	1.86942	1.25733	1.90633	1.80343
Gstm5	2.04402	1.65715	1.56582	1.80823	1.85345	1.93314
Rbm4b	2.04151	2.4551	2.40349	2.07016	1.24591	0.699676
Hnrnpf	2.03558	1.71448	1.7128	1.13674	1.2795	0.820829
Hras	2.03092	2.26166	1.38128	2.15462	4.04315	5.45932
Prdx5	2.02904	2.12502	2.52209	2.23669	2.75866	3.61243
Id2	2.02899	0.163986	0.454843	0.117157	0.142163	0.167457
Atp2b1	2.02839	1.64243	1.10337	1.49172	4.89468	6.37993
Xpr1	2.02443	2.51545	2.4812	2.36316	1.50335	1.66268
Nr2f1	2.0226	0.541254	0.480997	0	0.0100948	0.0529589
Cnih1	2.02123	1.63922	1.53226	1.10163	0.873759	0.846561
Ndufb6	2.02102	1.78802	2.12726	2.34847	2.43947	2.36337
Prmt2	2.01926	3.03435	3.50622	3.61845	3.75561	3.19002
Arpp19	2.0181	1.66128	1.95743	2.01126	1.80257	1.76241
Dnajc7	2.01749	2.20137	1.97739	1.30512	1.39235	1.17465
Hdgf	2.01446	1.96613	1.72193	1.97269	1.96918	2.07142
Pin1	2.01365	1.89677	1.79475	1.70444	2.06264	1.99692
Pcmt1	2.0104	1.67035	1.67536	1.55127	2.02103	2.35738
Dclk1	2.00811	2.62884	2.77052	3.06147	2.53004	3.01163
Ndufa12	2.00736	2.52628	3.1806	2.99505	3.07492	2.35759
Ciapin1	2.00638	1.97162	1.36007	0.708713	0.952892	0.674892
Ndufb2	2.00581	2.30736	3.2208	4.27297	4.56369	4.27495
Spcs1	2.00403	1.96107	2.218	2.40192	2.64372	3.57566
Psenen	1.99848	2.0821	1.7858	1.97865	1.55648	1.5874
Atp1b1	1.9983	2.83091	3.2412	4.43011	8.25095	13.1663
Stard3nl	1.99794	1.98742	2.02987	2.34714	2.03015	2.77596
Reep1	1.99065	2.36171	2.14851	2.21127	2.26721	2.21539
Celf3	1.98901	2.40825	2.09048	1.79647	1.13489	1.16472
Snap47	1.98724	2.33186	2.91405	1.95235	4.33956	2.86968
Rnps1	1.98616	2.18798	1.86449	1.73094	1.29502	1.34733
Esd	1.98107	1.81575	1.69821	2.00576	2.11924	1.63756
Cacnb3	1.97405	4.18785	1.98122	1.46349	1.10143	0.744789
Cisd1	1.97173	2.65482	2.95861	3.23969	3.49322	3.00221
Cbx1	1.96897	1.65252	1.4084	1.63023	0.710385	0.50314
Tmod2	1.96457	2.42928	1.9823	2.31485	2.50876	3.12648
Taldo1	1.96443	2.04254	2.09951	1.1688	1.42811	0.647347
Med28	1.95679	2.10893	2.12119	2.09228	1.1438	1.15816
Eif3m	1.9545	1.63267	1.54235	1.49491	1.23745	0.858813
Dpysl5	1.95339	1.76113	1.51092	1.05564	1.24405	0.802768
Kmt2e	1.95277	2.32613	2.13265	2.41416	1.60793	1.46844
Stx12	1.95108	2.24911	2.09085	1.62503	2.06331	2.04156
Ubxn1	1.94878	1.6561	1.90254	1.88832	2.02092	2.06745
Chn1	1.94859	1.95896	1.0518	0.956492	0.991929	1.94748
Fam32a	1.94715	1.5172	1.73919	1.70818	1.81216	1.22372
Mest	1.94242	0.569795	0.601241	0.271055	0.519832	0.423903
Nap1l4	1.94139	2.07318	1.95505	1.51858	1.44438	1.18863
Chd4	1.93417	1.43624	1.32508	1.2749	1.47667	1.27892
Emc10	1.93138	1.97156	2.19745	1.76466	1.81449	2.04144
Cd81	1.93112	2.26704	2.64548	2.5832	3.50706	3.62277
Nrxn2	1.93092	2.44187	2.97281	3.06494	5.64048	6.12101
Lsm4	1.92848	1.7008	1.67429	1.86022	1.49486	1.72031
Phlda1	1.92635	0.439112	0.400063	0.569488	0.705272	0.916332
Myef2	1.92338	1.63578	1.87538	1.99396	2.19292	1.47107
Cfdp1	1.92081	2.00856	2.24886	2.26323	2.94127	1.97828
Rbm25	1.91914	1.84853	1.84679	1.80177	1.54695	1.33651
Ndufa10	1.91759	1.66404	1.78504	1.54879	1.63379	1.54933
Rraga	1.91519	2.2486	2.08991	1.68421	1.86922	1.34086
Spag7	1.91493	1.84943	1.70407	1.7574	1.11898	0.837803
Tm2d2	1.91318	1.69821	1.60135	1.45444	1.55604	1.64237
Clmp	1.91309	1.5501	0.7685	0.391376	0.602666	0.512123
Brd3	1.91299	1.88726	1.83625	1.55421	1.19549	0.95081
Skp1a	1.91275	2.16835	2.10448	1.99819	1.8349	1.51419
Psmd7	1.91179	1.92435	2.13814	1.49337	2.20573	2.00463
Ube2l3	1.90974	1.6122	1.53251	1.31972	1.70595	1.63716
Samd14	1.90919	2.49293	2.01571	1.51552	1.39648	1.16692
Celf2	1.90649	3.41797	3.48139	1.9375	1.94758	2.02506
Mat2a	1.90648	1.85478	1.74698	1.88404	1.71222	1.47916
Tax1bp3	1.90646	1.73196	1.15652	0.650097	0.226171	0.127233
Tomm7	1.90642	2.16896	3.31814	4.4896	3.69481	3.39061
Ndufa8	1.90401	2.08864	2.60438	2.58556	3.67208	3.39705
Ociad1	1.89997	2.10517	2.47111	1.91115	1.57409	1.8215
Palm	1.89533	2.14831	1.79369	1.24273	1.42439	1.29656
Nudt21	1.89275	1.63964	1.35381	0.90548	0.999243	0.959119
Scg3	1.89178	1.71678	1.20394	0.923989	1.08961	1.03017
Psmc2	1.88764	1.713	1.3421	0.90577	1.96617	0.93355
Adprh	1.8873	1.78247	1.43737	1.05515	1.30846	1.05746
Ergic3	1.88724	2.21125	2.26641	2.11127	1.84905	1.63426
Sptssa	1.88273	2.19398	2.01727	2.39586	2.15729	1.3896
Pfdn6	1.88129	1.63495	1.73431	1.89195	1.69107	1.32445
Pbrm1	1.8805	1.76978	1.79721	1.60879	1.46912	1.47867
Got2	1.87952	1.45794	1.07831	0.648276	1.00014	1.18197
Snrpd3	1.87844	2.11972	2.45121	2.31946	2.3064	1.6446
Ctnnbip1	1.87662	2.27106	1.6549	1.43379	1.89876	1.9279
Srsf1	1.874	1.93714	2.04049	1.74898	0.974162	1.01512
Mpnd	1.87071	1.79396	1.31977	0.829736	0.514823	0.655938
Drap1	1.8672	1.65727	1.56477	2.14088	2.57448	2.93868
Tmem50a	1.86628	2.33705	2.1746	1.78487	1.84962	1.23885
Tubb4b	1.86617	1.50248	1.29128	0.894575	3.53634	2.46248
Apba2	1.86451	1.84683	1.05714	0.439047	0.957808	0.725976
Higd2a	1.85997	2.53954	2.65573	2.72096	2.29333	2.73953
Rtf1	1.85989	1.80606	1.75999	2.07188	1.26987	1.10861
4833439L19Rik	1.85488	1.69347	1.37945	1.00925	0.76472	1.06883
Ap1s1	1.84956	2.08024	1.93937	1.58255	1.87457	1.86366
Lgals1	1.84887	0.0765704	0.0368707	0.01107	0.0105073	0.0325475
Trim35	1.84532	2.31212	2.10153	1.56079	1.53874	1.75801
Coro1c	1.84359	1.48974	1.27875	0.833658	0.779539	1.01857
Tmeff2	1.84081	1.57719	1.5069	2.35952	2.09723	2.79208
1110008F13Rik	1.84036	1.73785	1.37589	0.871736	1.24468	1.21176
Pak1	1.83984	1.74293	1.4182	1.19002	1.14477	1.96836
Trappc6b	1.83897	2.00333	2.01412	2.27687	2.89685	4.06832
Txn2	1.8387	1.79286	1.71562	1.51296	1.29838	1.48072
Uchl3	1.83478	2.02922	2.20808	1.87674	2.75752	1.69034
Mrpl54	1.83094	1.43235	1.42376	2.13269	1.73696	1.87894
0610012G03Rik	1.83087	1.92247	2.0533	2.26684	2.02549	2.24399
Sec62	1.82933	2.07512	2.42607	2.41504	2.49149	2.0395
Emc6	1.82375	1.61837	1.64232	1.7486	2.11424	2.23049
2410015M20Rik	1.82339	1.66125	2.19139	3.10236	2.61641	2.74479
Fam103a1	1.82011	2.09611	1.81126	1.53829	1.51591	1.55375
Scand1	1.81746	2.2992	2.5984	2.27419	3.34328	3.22233
Nxf1	1.81642	1.78348	2.01778	1.58938	1.64924	1.39445
Psmc4	1.8156	1.75413	1.70523	1.04804	1.49683	0.907988
Tmem258	1.81559	2.2585	2.63679	3.31345	1.709	1.35434
Gabarapl1	1.80993	1.9104	1.93329	2.09006	2.18303	3.81985
Ndfip2	1.8098	2.01884	1.74584	1.56882	1.95814	2.33145
Tsen34	1.80247	2.10367	2.41125	2.30657	2.52273	1.57891
Sept6	1.79854	1.5559	0.853875	0.334759	0.137746	0.093202
Nr4a2	1.79578	6.25347	1.75563	0.0743637	0.352045	0.290117
Hnrnph3	1.79408	2.00901	1.92739	1.47054	1.01139	0.714888
Rhoa	1.79273	1.51426	1.47755	1.46837	2.03193	1.92226
Luc7l3	1.79217	1.81846	1.90211	2.17793	1.84926	1.53875
Cyb5r3	1.79186	1.26141	0.753665	0.492449	0.72732	0.612474
Mbd3	1.79009	2.09323	1.71471	1.86582	1.56015	1.7634
Ctnnb1	1.78922	3.86491	2.30165	0.825644	1.04546	1.28283
C1qbp	1.78898	1.3955	1.616	1.36892	1.85561	1.58241
Rab18	1.78378	2.15874	2.04825	1.6677	1.91258	1.90028
Mea1	1.78375	1.66215	1.80539	1.82741	1.28218	1.63468
Mex3a	1.77975	1.37333	1.00935	0.911953	0.395178	0.115504
Nudc	1.77909	1.73147	1.99566	1.95258	2.18648	1.80049
Vps29	1.77756	1.82853	1.6927	1.85436	2.20156	1.69634
Anapc11	1.77675	2.16471	2.52018	2.6638	1.62613	1.88035
Polr2j	1.77544	1.78957	2.13463	2.06058	1.91106	1.45381
Tmem167	1.77535	1.83441	1.26066	1.30439	1.0823	1.34011
Cox19	1.77381	1.58544	1.36625	1.02745	0.84647	0.826317
Wsb1	1.77236	1.66296	1.72559	1.62521	1.32578	0.924506
Psmd14	1.77226	1.4725	1.50459	1.49633	1.24514	0.680035
Golga7	1.77105	1.86594	1.52029	1.08626	0.859571	1.12993
Sf3b2	1.76626	1.92699	1.78305	1.85507	1.82543	1.42073
Polr2k	1.76552	1.61564	2.00687	2.65448	1.80337	1.51549
Thra	1.76456	3.63004	4.91387	4.07033	5.74648	6.36585
Polr2f	1.76271	1.99631	2.50827	2.74081	2.26033	1.36911
Dcun1d5	1.76269	1.58192	1.51844	1.30905	1.52043	1.63109
Cxx1b	1.75913	2.32136	2.44037	2.72836	0	0
Cops5	1.75797	1.36869	1.22985	0.996112	0.966944	0.701874
Sfr1	1.75554	1.51229	1.54973	1.26909	1.82436	1.90424
Lamtor5	1.75533	1.81852	1.46419	0.958561	1.10948	1.04442
Tbpl1	1.75183	1.7135	1.60625	1.35227	0.874853	0.827619
Dgcr6	1.75115	1.8869	1.59758	1.72863	1.17981	1.33327
Ube2r2	1.75006	1.45849	1.26121	1.18898	2.03983	2.18742
Dbi	1.74809	1.04159	0.99253	0.948124	1.18658	0.93903
Nisch	1.74802	2.20331	2.81922	2.59683	2.68971	2.75661
Gm16286	1.74781	1.67676	1.59561	1.17045	1.69207	1.83238
Sh3glb1	1.7477	1.65618	1.49887	1.2012	1.36796	0.860677
Sumo3	1.74206	1.83845	2.2607	1.99432	2.15622	2.15942
Fnbp1l	1.74003	2.35362	2.80871	2.82281	2.43336	1.92052
St13	1.73814	1.85306	2.12795	2.88136	2.52893	2.21639
Pafah1b1	1.73745	1.84645	1.66011	2.0627	2.97318	4.12777
Glrx5	1.7374	1.1275	1.37465	1.59989	2.10856	2.30283
Txndc9	1.73673	1.46636	1.37892	1.30753	1.09223	0.709246
Snrpc	1.73125	1.6704	2.14922	1.7709	1.33386	1.01526
Eif4e	1.73092	1.97779	2.14572	1.61949	1.59145	1.48425
Tra2b	1.7264	1.95629	2.58818	2.59258	1.14192	0.852829
Prpf19	1.71868	1.64844	1.72064	1.1464	0.984435	0.876415
Ndufb4	1.71654	2.35679	2.43339	2.86749	3.09158	2.41254
Enah	1.71499	1.75429	1.68894	2.12834	1.22336	1.51331
Ckap4	1.71074	1.34093	0.694636	0.453896	0.446411	0.402692
Mzt1	1.70737	1.70053	1.74681	1.56987	1.06381	1.11423
Psmc6	1.70591	1.37587	1.28292	0.816669	1.5707	0.996939
Polr3k	1.705	1.62743	1.20414	1.01415	0.710395	0.799486
Denr	1.7034	1.81264	1.71261	1.86967	1.93199	1.81038
Ndufs3	1.70174	1.66121	1.8821	1.73911	1.82827	1.27751
Gm10076	1.70084	1.94209	2.55948	5.35641	1.38006	1.26158
Lsm6	1.69926	1.40466	1.23524	1.40448	1.23062	1.67215
Kif5b	1.69671	1.43338	1.30978	1.69462	1.5943	2.21585
Pja1	1.69614	2.26079	2.65869	2.16462	2.83896	2.13438
Mrpl30	1.69193	1.81204	1.83494	2.38535	1.60616	1.78613
Gnao1	1.69145	2.88675	2.47901	2.0049	4.16967	4.67034
Tdg	1.68698	1.61739	1.36803	0.767805	0.566184	0.38351
Bud31	1.68234	1.52679	1.46008	1.31543	1.0132	0.78385
Srp9	1.68212	1.72751	1.71834	1.765	2.1832	3.21484
Uqcrc2	1.68204	1.71067	1.89579	1.41039	2.43185	1.58667
Ndufb3	1.68158	1.74665	2.31423	2.76162	2.78266	2.44517
Chchd1	1.68003	1.60368	2.00675	2.00128	2.02175	1.92433
Cwc15	1.67868	1.63485	1.69669	1.48159	1.54172	1.30189
Tra2a	1.67585	1.60267	1.43853	1.46839	0.806465	0.737233
Limd2	1.67407	1.49347	1.42604	1.21187	0.654417	0.780601
Trappc2l	1.67337	1.75144	2.17101	2.47232	2.46729	1.75983
Hnrnpa0	1.6733	1.82096	1.61779	2.15725	3.08416	2.29636
Tceal8	1.67041	1.74182	1.8133	1.73684	1.40931	0.97659
Irx2	1.66995	4.22953	1.1558	0	0.0143283	0.00136544
Chtop	1.66645	1.83792	1.68827	1.2681	0.939767	1.13271
Eif3l	1.66536	1.41285	1.51085	1.01294	1.08211	0.840313
Gtf2a2	1.66424	2.03301	2.39242	2.26625	2.25329	1.71652
Rwdd1	1.66132	1.65247	1.43407	1.43345	1.57213	1.48314
Mob4	1.65813	2.02627	1.78941	1.46037	1.64041	1.45007
Hmgn2	1.65692	3.05518	3.37695	4.86673	2.73256	2.56728
Cdh2	1.65586	1.72157	1.62651	1.73624	1.39143	1.21937
Camk2n1	1.65557	2.40202	2.17102	2.38501	2.08563	3.81948
G3bp1	1.65456	1.33374	1.57347	1.24045	1.16585	1.15944
Eif4h	1.65266	1.69104	1.88629	1.27813	1.68227	1.61219
Mrps33	1.65148	1.65737	1.70891	1.93464	1.90941	1.91239
Midn	1.64975	1.55047	1.37343	0.740853	0.653373	0.268392
Actr1a	1.64573	1.82285	1.62871	1.05934	1.18595	1.06411
Puf60	1.64494	1.77331	2.00836	1.22303	1.73883	0.987615
Tsnax	1.64363	1.35196	1.71037	1.62418	2.32751	2.07706
Ncs1	1.64217	1.56113	1.35309	1.01453	0.939527	0.928375
Sgta	1.64213	1.9175	1.82954	1.29537	1.83209	1.41957
Usp22	1.63844	1.91495	1.98706	2.0383	3.0597	2.93659
Cxxc5	1.6352	2.28636	1.02133	0.615192	0.290525	0.291132
Nabp2	1.63433	1.70904	1.9529	1.97835	1.53018	1.39816
Tprgl	1.63413	2.18117	1.61732	1.34039	1.73253	2.16468
Nucks1	1.63412	1.48763	1.25402	1.3931	1.16417	1.45613
Med10	1.63376	1.18425	1.15487	1.33796	1.2584	0.89558
Hspa5	1.63295	1.41228	1.54468	0.965806	2.39406	2.30585
Zmat2	1.63283	1.48792	1.27867	1.03386	0.788491	0.830504
Pmvk	1.62961	1.67857	1.62221	2.07293	2.13414	1.28659
Fam49b	1.62851	1.63606	1.63003	1.40912	1.63339	2.07911
Akap9	1.62729	2.12513	1.9367	1.89983	2.03115	1.54142
Snrpb2	1.6267	1.27174	1.52449	1.85102	0.70939	0.650999
Tcaf1	1.62473	1.77486	1.42582	1.42408	2.39778	2.57915
Fgf13	1.62465	0.75853	1.02245	0.642882	0.98447	1.09784
Tmem147	1.62438	1.59193	1.85366	1.62458	1.53219	1.53941
Ppp1r11	1.62159	1.56893	1.48413	1.57169	1.41507	1.54898
Rsrc2	1.62158	1.8567	2.02427	1.93536	1.20024	1.04186
Slc25a11	1.62055	1.61991	1.36502	0.998657	1.27366	1.3846
Mcrs1	1.61944	1.73446	1.38891	0.923609	0.940066	0.607504
Rnf14	1.61827	1.95088	1.80743	1.38139	2.29647	3.19573
Aurkaip1	1.617	1.49631	1.58649	1.57924	1.57577	1.86927
Atp6v1d	1.61633	1.80192	1.74324	1.79687	2.00794	2.21747
Gdpd1	1.61482	1.79061	1.28557	1.01259	1.2552	0.796374
Psmd13	1.61185	1.50442	1.41309	0.92156	1.61022	0.986516
Gramd1a	1.61152	1.77651	1.36638	1.03565	1.00335	0.810852
Ube2k	1.61017	1.65291	1.68719	1.53773	1.33525	1.3054
Cmip	1.60947	1.6294	2.05155	2.71385	2.16931	2.15911
Hcfc1r1	1.60929	2.1533	1.92764	2.14285	2.5463	3.49451
Gars	1.60798	1.60976	1.11078	0.591622	1.10695	0.752842
March5	1.60276	1.41163	1.24052	0.71162	0.804495	0.87483
Ankrd11	1.59763	1.4165	1.10839	0.817885	1.19865	1.16551
Cdkn2d	1.59701	1.22217	0.944892	0.946047	1.57783	1.66693
Actr10	1.59653	1.39276	1.39653	0.916355	1.34366	1.0318
Pam16	1.59588	1.84395	2.10704	2.14603	2.33595	2.2056
Gabbr1	1.59549	6.15731	4.45906	2.16073	3.33598	4.9754
Eif3c	1.59392	1.55312	1.41577	1.21595	1.43667	1.1428
Ppp1cb	1.59365	1.74955	1.75976	1.54391	1.23375	1.53604
Cope	1.59266	1.72065	1.65197	1.30793	0.96667	0.851535
Tpm3	1.58912	1.99209	1.90505	1.00224	1.8454	1.30673
Cyp51	1.58715	1.49843	1.16869	0.880099	1.49242	0.871147
Btg1	1.58568	1.16049	1.52014	1.76162	0.932262	0.759548
Smim10l1	1.58422	1.62653	1.42376	1.65943	1.15133	1.55553
Eny2	1.58265	1.28966	1.22675	1.15283	1.52749	1.38157
Ypel3	1.58138	2.27527	2.29809	2.39365	2.17184	3.40596
Ptbp2	1.57902	1.78656	1.69503	1.45197	1.42571	1.15674
Aco2	1.57901	1.58932	1.40332	0.912306	1.34225	1.12461
Gltscr2	1.57697	1.37643	1.23941	1.57284	0	0
Dtx3	1.57684	2.17929	1.93704	1.92006	1.27196	1.48037
Ostc	1.57634	1.53665	1.50735	1.6376	1.29392	1.26593
Ube2g1	1.57559	1.36327	0.884454	0.744096	0.552233	0.387889
Acp1	1.5741	1.55344	1.83195	2.20241	2.20801	1.99007
Pou2f2	1.57361	5.39614	4.85114	5.94593	3.60103	1.56458
Guk1	1.5725	1.80657	1.98705	1.90237	2.50546	3.11754
Mrpl12	1.56727	1.59423	1.60722	1.80333	1.91652	2.09727
Rbm17	1.56695	1.39515	1.36596	1.1968	1.2167	1.0401
Eif6	1.56672	1.32268	1.44981	1.63909	1.03643	0.804914
Phf5a	1.56422	1.58504	1.79143	1.26708	1.43144	1.06808
Pou6f2	1.56269	1.78613	0.42598	0.202239	0.184055	0.108338
Snx3	1.56219	1.68578	1.55414	1.0493	2.19109	3.27764
Ssr2	1.56142	1.40492	1.46532	1.59728	1.57517	1.04736
Strbp	1.56123	1.71151	1.40934	1.77591	1.44047	1.26288
Adh5	1.56036	1.34273	1.45285	0.780198	0.987656	0.331336
Chmp2a	1.55941	1.84465	1.99483	2.04442	1.85519	1.65537
Sod2	1.55739	1.423	1.32987	1.26002	1.30878	1.56772
Rab5a	1.55673	1.75542	1.5306	1.30911	0.740855	1.03588
Ubqln2	1.55647	2.37802	2.03325	2.0783	1.8519	2.01143
Napa	1.55448	1.44857	1.464	1.18056	1.25534	1.27845
Ccdc124	1.5541	1.73269	1.70819	1.14025	1.03621	1.03971
Rbm8a	1.55273	1.57689	1.79073	1.38684	1.06845	0.794385
Bola2	1.55157	1.1354	1.48676	1.97904	1.94304	1.79761
Snrpa	1.55156	1.54737	1.57538	1.20239	0.914059	0.688398
Gdap1l1	1.5515	1.54472	1.77158	1.28182	1.08302	0.893564
Eif3g	1.55099	1.45506	1.59928	1.32657	1.12833	0.733118
Ppp4c	1.55013	1.5945	1.44159	1.04386	0.592314	0.705395
Dnajc8	1.54651	1.67656	1.75335	1.63065	1.36693	1.12131
Clns1a	1.54635	1.29489	1.17091	0.744017	0.933316	0.870638
Lamtor2	1.54457	1.56415	2.03099	2.32263	2.60417	2.71298
Araf	1.54281	2.17817	2.48775	2.28562	3.76183	5.34932
Wdr6	1.54277	1.30181	2.03205	1.97365	3.21321	3.12784
Epn1	1.54198	1.79744	1.76587	1.20042	1.23202	1.58961
Csk	1.54027	1.30013	1.21355	1.03863	1.1401	0.917413
Lhx1os	1.53782	0.137349	0.332082	0.0893018	0.0513034	0.152684
Pdia6	1.53711	1.29187	1.22224	0.907229	1.55926	1.0182
Sept3	1.53692	1.69987	1.68667	1.50914	2.01079	2.29957
Txnl1	1.53637	1.66099	1.84834	1.58456	2.54131	1.88783
Ssna1	1.53255	1.3677	1.24502	1.43341	1.13944	1.1277
Mrpl23	1.53239	1.56928	1.55084	1.29674	1.17878	1.06498
Vapb	1.52902	1.12885	1.10302	0.818898	0.969341	1.5651
Ptges3	1.5271	1.59014	1.73952	1.98179	2.80779	2.96587
Mrpl18	1.52699	1.33587	1.13324	0.872024	0.820462	1.21838
Sf3b1	1.52366	1.74517	1.71365	1.23783	1.6925	1.29977
Grb2	1.52351	1.44884	1.36177	1.58378	1.2611	1.2265
Ccni	1.52324	1.44084	1.24673	1.12784	0.619095	0.850279
Manf	1.52312	1.31775	1.67435	1.58985	1.92575	1.83761
Snf8	1.52141	1.41686	1.29546	0.904354	0.955987	1.11156
Thoc7	1.52101	1.70549	1.48501	1.08781	1.73861	1.50288
Tmed9	1.52079	1.6251	1.16962	0.695212	0.952052	1.24287
Samd10	1.52001	1.97378	1.60729	1.01919	1.1456	1.00358
Cbr1	1.51996	1.74473	1.58256	1.17286	1.28456	0.87048
Arpc4	1.51612	1.56413	1.60485	1.3807	0.994956	0.738362
Anp32b	1.51528	1.13479	1.4781	1.58708	1.6121	1.67873
Eif5b	1.51515	1.52503	1.48284	1.53679	1.22378	0.923682
Ube2j2	1.51479	1.41708	1.48269	1.31575	1.2634	1.30387
Rbmx	1.51167	1.58799	1.20604	0.93039	0.418799	0.260233
Vps72	1.51083	1.6218	1.65914	1.26968	0.767084	0.431546
Srp54b	1.509	1.54786	1.37276	1.10776	0	0
Papola	1.50819	1.44942	1.41609	1.21963	0.939841	1.20404
Ccdc88a	1.50692	1.81173	1.53951	1.87611	2.20031	1.7853
Rbmxl1	1.50676	1.42217	1.57326	1.18245	1.82208	1.04386
Mtx2	1.50638	1.4808	1.43246	1.13313	1.70364	1.06293
Cdo1	1.50431	0.738223	0.772535	0.6483	0.819886	0.583214
Mpc2	1.504	1.76336	1.91574	1.70671	3.08112	2.87657
Hsp90b1	1.50091	1.48244	1.5579	1.27241	2.85066	3.07864
Ptp4a2	1.4992	1.47628	1.29204	1.32594	1.18988	1.61229
Idi1	1.49831	1.00896	0.672309	0.754759	1.12237	0.55205
Rer1	1.49824	1.42306	1.34955	1.41859	1.88058	1.83117
Adrm1	1.49819	1.35679	1.28173	1.18368	1.40009	0.954656
Nrn1	1.4979	3.78269	1.12649	0.0406634	0.271591	0.501538
1500011B03Rik	1.49563	1.4996	1.86832	1.9898	1.75269	2.42729
Dync1li1	1.49185	1.51245	1.08184	1.05213	1.37221	1.09876
Tsc22d3	1.49118	1.41745	1.11941	0.775009	0.634882	0.743501
Akirin1	1.48894	1.35209	1.34926	1.1982	1.17832	1.26901
Snn	1.48853	1.26933	1.00567	0.413657	0.457643	0.400085
Psmc3	1.48825	1.3005	1.14228	1.0936	1.01508	0.708074
Maged2	1.48666	2.00616	2.11496	1.54814	3.85889	2.24253
Dlk1	1.4862	0.387125	3.19799	3.47883	1.73136	1.79764
Tpgs2	1.4855	1.55144	1.36138	1.23316	1.22533	1.16173
Psmd2	1.4853	1.38109	1.33827	0.654646	1.44934	1.10161
Csrp2	1.48429	1.08538	1.15696	1.67235	1.55354	0.771854
Dnpep	1.48419	0.969225	0.733353	0.465919	0.478451	0.339221
Ost4	1.48366	1.43019	1.01652	0.780319	0.507281	1.10989
Map7d1	1.48097	1.53355	1.19069	0.9089	0.973265	1.03279
Anp32a	1.48092	1.37936	1.47638	1.52748	1.41516	0.985563
Smim7	1.48038	1.60724	1.46016	1.38967	1.43333	1.55777
H13	1.47583	1.84487	1.48879	0.941127	1.1395	0.910303
Lhx9	1.47569	4.57391	1.52682	0.0314314	0.00571591	0
R3hdm4	1.47564	2.54378	1.93442	1.40612	1.22096	1.02384
Cbx5	1.47492	1.66426	1.95204	2.09942	1.77412	1.83527
Luc7l2	1.47461	1.76058	1.75829	2.34789	1.69129	1.66192
Sars	1.47392	1.76014	1.49292	1.53339	1.86462	1.55144
Zfp207	1.47388	1.57662	1.63444	1.3238	1.03137	0.901132
Psmd11	1.47165	1.25363	1.24291	0.867754	1.19831	1.13197
Mageh1	1.47086	2.21369	2.31675	2.1518	1.78733	0.892632
Prr13	1.46489	1.44904	1.27161	0.986611	0.661416	0.946966
H1fx	1.46225	2.37147	1.75706	2.95117	2.12711	2.30618
Tmem14c	1.45951	1.1883	1.03485	0.875336	1.55287	1.60854
Resp18	1.45583	2.88489	2.95028	4.24789	9.35787	11.4867
Smarcc1	1.45553	1.34469	1.22853	1.50169	1.10388	0.782416
Zfos1	1.45525	1.71377	2.7363	5.29097	0	0
Sdhc	1.45482	1.31492	1.194	0.808446	0.932488	0.923726
Smap1	1.45433	1.52775	1.2831	1.46607	1.75298	2.15261
Fam96b	1.45423	1.56013	1.85396	2.37189	1.63729	1.25698
Map4k4	1.45363	1.17711	1.17498	1.08121	1.03469	0.559785
Lrrc59	1.45214	1.28015	0.884118	0.345308	0.687146	0.488714
Slirp	1.44999	1.60898	1.84836	2.78178	1.01808	0.820932
Apex1	1.44777	1.17182	1.20241	1.08679	0.82268	0.559913
Eif3a	1.44733	1.48644	1.70778	1.50808	1.94213	1.86555
Kifap3	1.44704	1.68724	1.41029	1.0523	1.49217	1.28135
Ivns1abp	1.44685	1.4049	1.3073	1.07059	0.630439	0.617245
Bbip1	1.44423	1.72991	1.81634	1.80194	2.18559	2.12754
Spg21	1.44366	1.33086	1.06089	0.785196	0.702266	0.542343
Ncan	1.44281	1.64424	2.01907	1.98869	1.12497	0.655482
1110008P14Rik	1.44271	1.0685	0.943502	1.04836	1.17275	1.91142
Maea	1.44146	1.52189	1.19595	0.910499	1.16957	1.15607
Cox14	1.4413	1.58374	1.71057	2.25503	1.22499	1.82691
Tmed10	1.44028	1.21553	1.19409	1.14552	1.44701	1.71159
mt-Nd5	1.43955	1.59815	1.73436	1.74997	3.64165	4.72414
Ptprs	1.43869	1.70262	1.62425	1.55039	3.08953	2.64617
Ppm1g	1.43778	1.64901	1.57427	1.24111	1.64674	1.08574
Phip	1.43723	2.09459	1.91739	1.97858	0.819998	1.05691
Alg2	1.43663	1.93324	2.20545	1.70524	1.72869	2.22289
Ubxn6	1.43505	1.66098	1.41239	1.15063	1.22537	1.32989
Cs	1.43482	1.0843	0.923119	0.574998	0.779917	1.0322
Smarcd1	1.43353	1.66746	0.91871	1.10878	0.392538	0.381967
Mcts1	1.43271	1.46568	1.60723	1.56349	1.42991	1.12622
Drg1	1.43103	1.26046	1.21067	0.92793	0.701048	0.614603
Jkamp	1.43069	1.17068	1.11142	0.749594	1.18086	1.13654
Ythdf2	1.42997	1.3146	0.795611	0.726799	0.579224	0.537457
Laptm4a	1.42731	2.20207	2.42049	2.02805	1.73555	1.36574
Ube2m	1.42702	1.20894	1.30797	1.10923	4.8216	6.00174
Nipsnap1	1.42552	1.35199	1.26874	1.07433	0.906296	0.584813
Aprt	1.42513	0.941886	1.53825	2.52096	2.46323	2.19181
Cops3	1.42384	1.19204	1.10946	0.69384	0.792948	0.655204
Ufc1	1.42102	1.26211	1.14317	1.04978	1.19564	1.20559
Nras	1.42097	1.32884	0.857601	1.044	0.563768	0.379438
Fam171b	1.41929	0.822984	1.07797	1.52576	2.35916	2.90613
Arid1a	1.41887	1.23222	1.33166	1.28677	0.977713	1.02379
Uba52	1.41795	1.80178	2.24273	5.37677	1.63246	1.06091
Psmc1	1.41704	1.26288	1.10543	0.827671	1.2874	1.20712
H2afj	1.4168	1.35079	1.19961	1.12339	0.945618	0.923786
Gde1	1.41584	1.38275	1.34095	1.23837	2.00809	2.76562
Ndufs7	1.41405	1.64542	1.90884	2.4144	2.53435	2.28488
Pnisr	1.41393	1.71676	1.88328	1.85386	1.30676	1.04729
Soga3	1.41033	1.81034	1.44203	1.5845	1.8042	1.66455
Nenf	1.40991	2.00659	2.60159	3.61944	4.93049	7.01335
Serp2	1.40949	1.9354	2.5526	3.85151	5.05148	6.31967
Brd2	1.40946	1.51925	1.28983	1.03322	0.961236	1.2384
Supt4a	1.40778	1.41719	1.48297	1.50919	1.3863	1.03191
Kdelr1	1.40702	1.13151	1.07164	0.933923	1.2535	1.06558
Prkra	1.40631	1.33361	1.38633	1.03137	1.62109	0.975784
Rangap1	1.40331	1.2203	1.15222	1.05114	1.32367	1.3085
Ppa1	1.40236	1.39253	1.30995	1.02539	1.60678	1.29395
Ergic2	1.3977	1.07947	0.806131	0.880555	1.03287	0.957146
Camta1	1.39222	2.18056	2.07242	2.6282	3.16978	3.3299
Sar1b	1.39159	1.31847	1.37704	0.882693	1.75818	1.18648
Thsd7a	1.38789	1.15592	0.410187	0.103469	0.118381	0.118319
Eif3d	1.38658	1.48535	1.44937	0.89589	1.23187	0.984797
Ncor1	1.38502	2.08163	1.35196	1.61486	1.19081	1.40633
Ubxn4	1.38342	1.37839	1.33341	1.43853	1.31957	1.28966
2810428I15Rik	1.38203	1.40418	1.69687	2.05468	0	0
Anapc13	1.38172	1.45889	1.68942	2.42317	1.08591	0.846993
Atp6v1b2	1.3814	1.51999	1.64973	1.50193	2.05045	3.13616
Trmt112	1.38124	1.65115	2.07723	2.40557	1.9838	2.43571
Mrpl42	1.38079	1.46046	1.62306	1.67874	1.20536	1.29206
Zfand6	1.37968	1.77562	1.33069	1.27393	0.658201	0.54956
Abhd8	1.37874	1.59172	1.58784	1.29599	1.90841	2.23155
Praf2	1.37766	1.43891	0.942071	0.360257	0.483668	0.764895
Atf4	1.37667	1.36913	1.38095	0.844238	1.58867	1.39
Maz	1.37526	1.62193	1.30323	0.891141	1.76621	1.81684
Rbp1	1.37468	0.255589	0.562015	0.300262	0.0682507	0.027363
Tnrc6c	1.37444	1.80813	1.97756	2.54247	1.47241	1.15897
Zfhx3	1.37428	3.1133	3.58647	3.33232	2.73462	1.9907
Ip6k2	1.37296	1.57898	1.71437	1.38179	0.900613	1.16721
Kras	1.36887	1.21843	1.07855	1.2595	1.16813	1.17897
Hmgcr	1.36873	1.12171	1.12182	1.64649	3.219	1.52167
Blmh	1.3672	1.37089	1.31474	0.751328	0.852613	0.660464
Mn1	1.36645	1.08005	0.692101	0.433798	0.273161	0.146768
Ttc9b	1.36359	2.3188	2.36574	2.42101	3.29148	4.82212
Echs1	1.36138	1.08389	1.17982	1.10907	1.24029	0.654664
Slc24a5	1.35964	1.34257	1.43871	1.41217	2.63389	1.43197
Hnrnpd	1.35726	1.26552	1.37958	1.40509	2.04329	1.69017
Peli1	1.35256	1.20308	1.03434	1.00032	0.732128	0.54602
Zfp422	1.35226	1.35363	1.13145	0.752371	0.287858	0.280341
Pantr1	1.35159	0.864636	0.422975	0.0246962	0.0263549	0.0374718
Ndufs8	1.35128	1.282	1.35301	1.19652	1.52688	1.53787
Dbnl	1.35013	1.35415	1.17044	0.775688	0.971352	0.899244
Yaf2	1.34952	1.12059	1.00869	0.888791	1.1054	1.54729
Cttn	1.34928	1.11262	0.954497	0.448492	0.708598	0.783293
Fam136a	1.34852	1.2739	1.09114	1.07873	0.921465	0.939165
Pcnp	1.34846	1.16099	1.171	1.41898	1.07105	1.29267
Ppig	1.34826	1.32566	1.31054	1.62611	1.68678	1.49482
Nsa2	1.34583	1.11103	1.17145	1.52665	1.42715	1.18082
Rab5c	1.3429	1.36569	1.1068	0.656503	0.705001	0.640231
Elof1	1.3429	1.40186	1.44983	1.35511	1.72734	1.89697
Ralgds	1.34182	1.08939	0.786579	0.92134	0.907919	0.991499
Syt4	1.33965	0.762947	2.9775	4.17048	7.54422	6.34089
Txnrd1	1.33962	1.05164	0.862117	0.723749	0.616117	0.722821
Canx	1.33818	1.25741	1.45434	1.62381	2.14631	3.57067
Egln2	1.3356	1.35279	1.08842	0.978078	1.04595	1.18784
Rdx	1.33508	1.06744	0.854478	1.02939	0.875227	0.684856
Gpm6b	1.33173	1.78674	1.24137	1.48332	1.49751	2.11569
Sf3b5	1.33063	1.18942	1.4467	1.6428	1.48674	1.72735
Ctbp2	1.32723	0.753708	0.54183	0.492863	0.263951	0.30139
Bloc1s2	1.32488	1.32268	1.4943	1.32271	1.27854	0.937272
Polr2i	1.32446	1.52055	1.91671	1.9627	1.71644	1.2543
Armcx2	1.31965	1.70387	1.33718	1.19826	0.980979	0.88387
Znrf1	1.31952	1.54289	1.33476	1.04651	1.43761	1.59796
Eif1ax	1.31743	1.12834	0.918893	0.542013	0.618323	0.587313
Saraf	1.3169	2.06899	1.90964	2.61151	2.93346	3.2254
Lin7c	1.31617	1.85893	1.75759	1.6366	1.44396	0.984619
Prrc2b	1.31532	1.38235	1.47161	1.33425	1.91608	2.05344
Cops4	1.31459	1.25888	1.24611	0.960211	1.26018	0.891511
Sarnp	1.31271	1.38973	1.6536	1.70261	1.5863	1.29075
Sae1	1.31269	1.10827	0.893303	0.412058	0.872094	0.732645
Copz1	1.31196	1.30183	1.16628	0.886146	0.67287	0.755029
Sdhd	1.31165	1.29769	1.2502	0.976034	1.58435	1.28136
Cnot7	1.31029	1.26979	1.54924	1.68938	1.05195	1.2935
Cnpy2	1.31004	1.34593	1.53291	2.01762	1.48721	1.40427
Gnaq	1.30951	1.34095	1.54576	2.14274	1.89513	1.99359
Sec11a	1.30844	1.27706	1.76177	1.64	2.04035	0.938605
Ssr4	1.3055	1.14346	1.41511	1.6228	2.58867	3.33039
Dnajc5	1.30253	1.85884	1.93641	1.7609	1.83856	2.8385
Acat1	1.30206	1.44144	1.58538	1.45985	2.37814	1.69348
Pigp	1.30021	1.23092	1.42429	1.4921	1.46196	1.2759
Hnrnpm	1.30013	1.31076	1.29266	0.89381	0.847043	0.615115
Mapk1	1.29745	1.19099	1.14124	1.27544	1.1503	1.76277
Itpa	1.29252	1.37762	1.41881	0.832472	0.660844	0.526249
Cd47	1.29106	0.702864	0.999148	0.876472	1.89455	2.69691
Fam220a	1.28893	1.4615	1.27462	1.00014	1.2993	0.997464
Trappc3	1.2876	1.23687	1.4003	0.939295	1.18445	0.880252
Msi1	1.2871	1.31902	1.04071	0.64583	0.284991	0.235021
Glyr1	1.2866	1.2083	1.14798	0.810791	1.01089	1.19506
Arglu1	1.28625	1.38011	1.45263	2.00721	2.09002	1.77193
Aamp	1.28576	1.15675	1.31335	1.16231	1.79691	1.63615
Tulp4	1.28228	1.53215	1.6327	1.61182	1.88391	1.7083
Strn4	1.28106	1.86651	1.47596	1.23261	1.26045	0.997733
Dpy30	1.27848	1.48389	1.48136	1.55365	1.56819	1.18325
Arl1	1.27836	1.45035	1.26544	1.17459	1.74467	1.60188
Atp6ap1	1.27789	1.436	1.51562	0.792194	1.48872	1.47248
Nsfl1c	1.27781	1.45968	1.3529	1.09221	1.62709	1.11781
Ctsl	1.27581	1.11418	1.30284	1.19435	2.35476	1.76729
Ict1	1.27529	1.38148	1.1668	1.23491	0	0
Gipc1	1.27495	1.35182	0.946072	0.885236	0.660153	0.647604
Arl4c	1.27478	2.0707	1.22271	1.10767	1.40076	1.37048
Tspan6	1.27291	1.52235	2.01842	1.51007	1.87931	1.20343
Actr2	1.27246	1.08618	1.15436	1.13579	1.52047	1.59227
Hypk	1.27107	1.13845	1.39252	2.79659	1.91494	1.53511
Prkar2a	1.26957	1.54899	1.62022	1.89092	1.41167	1.3231
Scoc	1.268	1.80392	1.96159	1.60606	2.58347	3.41652
Lamtor1	1.26685	1.11657	1.11243	1.08989	1.20255	1.59695
Mrps36	1.26499	0.991497	0.961772	0.852344	0.892645	1.28822
Tm2d1	1.2648	1.36489	1.40988	1.59935	1.46668	1.80083
Acin1	1.26387	1.42801	1.35158	1.16225	1.42208	1.11018
Mrps17	1.26342	1.26945	1.44062	1.80022	1.80995	1.79977
Ehd1	1.26288	1.32468	0.835121	0.533323	0.567067	0.37416
Dner	1.262	1.70799	2.11708	1.40175	2.2178	1.9545
Sin3b	1.25979	1.26683	1.43323	1.27654	1.74501	1.08873
Vta1	1.25882	1.03403	0.916807	0.480821	0.939134	0.474071
Shd	1.25844	1.36823	1.08919	0.696359	0.73589	0.670868
Stxbp1	1.25838	1.54699	1.62517	1.49605	2.57727	4.5141
Mrpl28	1.25811	1.20954	1.28383	1.07829	1.17907	1.17747
Idh3g	1.25745	1.24338	1.25555	1.26353	0.712954	0.569613
Mrpl51	1.25599	1.09845	1.02197	1.09516	1.2197	1.32656
Cacfd1	1.25586	1.32949	1.25508	1.18462	0.824683	0.888416
Tusc3	1.25448	2.1027	2.24541	2.39435	3.95031	3.40592
Cd200	1.25418	2.72864	3.5956	4.10787	4.31307	3.64369
Tmem176b	1.25224	1.3025	1.78	1.81385	0.857939	0.843251
Stip1	1.25021	1.06326	1.05832	0.735436	0.687519	0.972763
Ndufv1	1.24959	1.18933	1.17745	0.823592	1.33436	1.02723
Bub3	1.24917	1.27589	1.39728	1.04677	0.828897	0.701827
Psme2	1.24879	1.04307	0.976942	1.09562	0.897269	0.903856
Btbd1	1.2479	1.50328	1.3133	1.29454	0.93262	1.42161
Pomc	1.24782	1.45128	7.03766	8.93314	15.7704	13.6424
Wtap	1.24643	1.31833	1.54107	1.65769	1.12603	1.02644
Med22	1.24628	1.37035	1.25851	0.740852	0.568373	0.334901
Ccl27a	1.24602	1.79435	2.27783	2.56887	2.31659	1.65357
Rnd3	1.24552	1.11572	1.11832	1.20116	0.962021	0.570762
Anapc16	1.24551	1.03027	0.943077	0.929617	0.772726	0.685941
Mpc1	1.2453	1.2988	1.3857	1.13024	2.91229	2.7834
Amn1	1.24503	1.30525	1.31594	1.44167	0.964971	0.668329
Npepps	1.24444	1.51592	1.32807	1.01826	1.2062	1.46386
Mtpn	1.24416	0.974509	1.02635	1.45143	1.19491	1.62889
Tpm3-rs7	1.24355	0.704552	0.363787	0.982245	0.425327	0.303102
Cdk16	1.24244	1.15771	0.894997	0.744599	0.9808	1.21699
Hpcal1	1.2398	1.41089	1.024	0.441095	0.794586	0.934225
Smc3	1.23907	1.42714	1.15791	0.864152	0.936409	0.609434
Chd7	1.23839	1.00119	0.425272	0.135101	0.0372314	0.0679227
Rhob	1.23695	1.1195	1.19573	1.49505	2.53651	2.52915
Mrpl41	1.23581	1.1648	1.31304	1.15939	1.66648	2.34726
Alcam	1.23479	0.145689	0.508687	1.41659	3.09832	3.8978
Stk25	1.23088	1.27982	1.12577	1.14362	1.85408	1.9237
Idh2	1.23009	1.12449	0.898001	0.768977	0.534427	0.518481
Rbbp4	1.22973	1.12651	1.19433	1.3326	1.02886	0.811279
Ahsa2	1.22966	1.14614	0.913869	0.618268	0.386052	0.436609
Cisd2	1.22779	1.18231	1.14279	1.39815	0.901282	1.16064
Gps1	1.22705	1.3008	1.50657	0.703136	1.38625	1.16418
Ntan1	1.22704	1.33664	1.11515	1.14158	1.30805	1.37753
Rpn2	1.22617	1.16486	1.01205	0.519015	0.90557	0.9005
Map6	1.22528	1.51967	1.47535	1.52204	1.32862	1.18008
3632451O06Rik	1.22455	0.333922	0.259442	0.196146	0.130982	0.123855
BC005537	1.22427	1.33947	1.44218	1.36453	0.712998	1.14477
Meaf6	1.22384	2.16965	1.68341	1.40254	1.63832	1.50095
Rtcb	1.2232	1.19533	1.19485	0.795745	0.91774	0.859982
Scp2	1.22017	1.31128	1.14335	0.823759	1.09099	0.989733
Fam134a	1.21962	1.5065	1.35359	1.06949	0	0
Tmem208	1.21902	1.01821	1.1475	1.00391	1.17736	0.826141
Mthfd2l	1.21894	1.12051	1.36387	1.26597	0.643473	0.544638
Nhp2	1.21879	1.02493	0.728285	0.526398	0.419563	0.424155
Auts2	1.21669	1.57886	1.1301	0.902916	0.669156	0.447009
Cops8	1.21663	1.2409	1.29444	0.962254	1.2269	1.09543
Fnta	1.2162	1.29715	1.09869	0.812232	0.988469	0.849467
Ap2b1	1.21603	1.16209	1.08257	1.14967	1.11344	1.47788
Msmo1	1.21553	1.02952	0.912456	1.14285	1.29864	0.795051
Tmem163	1.21348	2.3487	1.26485	0.284152	0.605744	0.498774
Phax	1.21298	1.23017	1.28777	1.30806	1.4976	1.10314
Srpk2	1.21266	1.34917	1.22839	1.35179	1.15051	1.64461
Spop	1.21228	1.28938	1.43997	1.48757	1.52366	1.89592
Zbtb20	1.21094	1.29	2.10685	3.23976	2.24607	3.18648
Arl2	1.21001	1.34054	1.47938	1.24108	1.17707	1.16328
Hbb-bt	1.20997	0.326218	0.125899	0.062392	0	0.0612779
Snrnp27	1.20992	1.16253	1.39261	1.69989	1.1926	1.24641
Ucp2	1.20958	0.561839	0.423997	0.470866	0.411963	0.588769
Kif3a	1.20899	1.34508	1.13363	1.09089	2.01962	1.44801
Tmx1	1.20841	1.22271	1.18182	1.37931	1.16036	1.44976
Mrpl43	1.20814	1.37084	1.39636	1.17518	1.33069	1.48141
Suclg1	1.20719	1.06528	1.23887	0.962384	1.71665	1.40569
Gnaz	1.20702	1.14803	1.7676	1.92591	2.21296	2.36672
Zc2hc1a	1.20657	1.47746	1.23153	1.01897	1.11966	0.971659
Dynlt1f	1.20619	1.11323	1.0107	1.01889	0.639669	0.266254
Uba2	1.20531	1.28857	1.17347	0.819485	1.05211	0.829587
Mrpl11	1.20507	0.994285	1.17777	1.02154	1.3981	1.27589
Lsm1	1.20492	1.2419	1.42722	1.18773	1.46658	1.38759
Aimp1	1.20481	1.22283	1.48164	1.60427	1.47408	1.10064
Arpc5l	1.20405	1.33434	1.51428	1.84353	2.68599	3.22123
Sptbn1	1.20401	1.45827	1.62173	1.88248	2.93755	3.56076
Sra1	1.20318	1.13566	1.05056	0.923401	1.08204	1.25923
Clip3	1.20214	1.22081	1.05739	0.979591	1.05693	1.64036
Nktr	1.20146	1.11954	1.23026	0.98658	1.19795	1.23795
Rap1b	1.20141	2.21868	1.27607	1.50986	1.67667	1.41416
Dpp3	1.19899	0.992443	0.533774	0.428119	0.504638	0.298777
Zfp664	1.19871	0.867079	0.602537	0.555401	0.374221	0.388966
Nfu1	1.1984	1.15151	1.09412	1.09346	1.17362	0.902812
Rab3c	1.19785	1.68407	1.5393	0.821002	1.04545	1.09148
Hp1bp3	1.19714	1.30357	1.30227	1.50827	0.988167	1.18306
Hes6	1.19625	1.32699	1.09086	0.751531	0.623757	0.545212
Wdr89	1.19595	1.14524	2.05296	3.84332	0.307068	0.317553
2210013O21Rik	1.19527	1.58158	1.84916	2.82315	0	0
1110001J03Rik	1.19436	1.72502	1.82013	1.87987	0	0
Mtf2	1.19397	0.722076	0.748369	0.810492	0.340424	0.404076
Blcap	1.19361	2.5323	2.85139	2.2579	2.28583	2.65265
Ei24	1.19252	1.18039	0.995324	0.800013	1.00397	1.18223
Slc38a1	1.191	1.02487	1.08191	1.10833	1.36	1.79108
Bex4	1.18781	1.97022	3.09382	3.41688	5.32656	3.96499
Vti1b	1.18778	1.36298	1.35933	1.35484	1.54826	2.40129
Ddb1	1.1874	1.23173	0.894677	0.592355	0.884348	0.94777
Ptpn1	1.18725	0.837438	0.707868	0.609045	0.943277	0.622931
Tmem57	1.18713	1.33381	1.04134	0.77322	0.916823	0.912777
L1cam	1.18705	0.989543	1.33926	1.27778	1.55421	1.46791
Cyb5r4	1.18495	0.863455	0.453158	0.375526	0.170554	0.244303
Taf13	1.18483	1.03951	0.524197	0.162398	0.204534	0.190749
Raf1	1.18444	1.24559	0.997102	0.710294	0.571126	0.486224
Nr2f2	1.18426	1.56822	0.817202	0	0.0208834	0.0855646
Snx6	1.18398	1.15986	0.897532	0.737376	0.99131	0.677237
Tmx2	1.18137	1.37101	1.25038	0.839888	1.31043	1.51498
Anp32e	1.18025	0.855638	0.728603	0.739895	0.474263	0.476259
Mapk3	1.17836	1.39821	1.0823	1.02115	1.18805	1.4484
Fam216a	1.17701	1.4501	1.50552	1.99014	1.51146	1.78212
Cdv3	1.17639	1.1004	0.86989	1.17834	1.15117	1.29021
Psmd1	1.1763	1.01501	0.926277	0.534192	1.09498	1.02115
Rem2	1.17628	0.709404	0.393342	0.423214	0.637331	0.298131
Kdm2b	1.17626	1.2199	0.968633	0.732267	0.574306	0.435876
Acvr2b	1.17623	1.28324	0.685611	0.779454	0.259818	0.174775
Ccdc34	1.17621	1.13569	1.07531	1.10376	0.55024	0.407777
Lamtor4	1.17447	1.06034	1.13359	1.39537	1.56954	1.5642
B230219D22Rik	1.17396	1.37488	1.41468	2.27476	1.63337	1.71675
Akt1	1.17336	1.17533	0.891822	0.792554	1.27146	1.2164
Kdm5b	1.17287	1.08586	0.864481	0.898432	0.70881	0.500337
Snrnp70	1.17284	1.35308	1.64396	1.51389	1.99945	1.82101
Pex19	1.17171	0.83175	0.805098	0.654274	0.580544	0.534903
Cend1	1.17131	0.958252	0.950219	0.756077	1.32586	2.47434
Cd63	1.17117	0.790954	0.886606	1.23078	0.881118	0.705027
Atad1	1.1707	1.22137	1.42458	1.14577	0.959853	1.04308
Kif21a	1.17057	1.79671	0.95144	0.949555	1.18068	1.39325
Ssbp4	1.17037	1.55153	1.78175	2.49708	2.57394	2.78198
Pin4	1.16915	0.939222	1.02794	0.989616	0.937523	0.819932
Ssr3	1.1669	1.1819	1.16871	1.06359	0.751082	0.740013
Mrps18a	1.16677	1.2385	1.2065	1.26814	1.23596	1.20493
Fam69b	1.1663	1.71554	1.6684	1.40818	1.63667	2.04393
Chic2	1.16592	1.16488	1.18756	1.48101	1.11643	1.001
Ogt	1.1627	1.29866	1.27491	1.50805	0.737091	0.815935
Psmd12	1.16209	1.06287	1.07806	0.66832	1.0298	0.762937
Pdcl3	1.16082	0.953218	0.977418	0.99233	0.945836	0.643786
Lbh	1.16009	1.60421	1.29571	0.843511	0.452402	0.465621
Rbm18	1.15966	1.47834	1.31285	0.819562	0.856997	0.696691
Cnrip1	1.15696	1.97962	1.95613	1.89887	2.22004	1.93151
Srp19	1.1556	1.09903	1.25118	1.54954	1.45236	1.87245
Psme1	1.15558	1.25235	1.59037	1.38409	1.99988	1.68331
Wac	1.15544	1.32535	1.49274	1.72591	1.04437	1.20185
Sh3bp1	1.15409	1.75067	1.83496	1.26321	0.00809885	0.0384331
Txnl4a	1.15381	1.00109	0.904586	0.778453	1.31099	1.21262
Top2b	1.15356	1.46097	1.42543	1.02849	1.35498	1.07742
Gnai3	1.15321	0.997817	0.978615	0.921457	0.686403	0.456589
Txndc15	1.15152	1.25857	1.0886	0.713177	1.01461	1.05251
Arxes2	1.14994	2.42455	3.18557	2.98457	2.62794	2.00003
Atrx	1.14564	1.66549	1.76424	1.91878	2.31962	1.76648
Lmnb1	1.14537	1.12145	0.817483	0.726879	0.137416	0.0722933
Commd1	1.14463	1.25002	1.48955	1.39756	1.36205	0.902528
Cdc26	1.14431	1.13447	1.21581	1.24231	0.795598	0.861961
Idh3b	1.14172	1.23098	1.15222	0.696138	1.13279	1.33478
Tspyl4	1.1401	1.53255	1.83832	1.68902	2.48649	2.52116
Mtdh	1.1391	0.960624	0.95933	1.00756	1.36684	1.56768
Celf1	1.139	1.23943	1.24031	1.13174	1.03404	0.966323
Scg5	1.13899	2.03917	3.08972	2.67408	5.51081	4.01372
Eif4e2	1.13742	0.841929	0.655518	0.725577	0.640128	0.684284
Kansl2	1.13735	1.23694	1.27669	1.01255	0.901022	0.99026
Sugt1	1.13686	0.946171	0.673542	0.643017	1.01253	0.924801
Zfand3	1.13621	0.915624	0.653613	0.39974	0.328922	0.427977
Polr2e	1.13575	1.039	0.961925	0.866885	0.779392	0.677411
Ddx3x	1.13499	1.15616	1.35515	1.11965	1.14001	1.46982
Poldip2	1.13482	1.11434	1.07454	0.661219	0.740313	0.980418
Timm17b	1.13448	1.48098	1.42341	1.3834	1.15698	0.926296
Gm9843	1.13436	1.14139	2.0073	6.40072	0	0
Banf1	1.13382	1.35535	1.59568	1.35079	0.909751	0.625079
Ccdc28b	1.13378	1.41086	1.4266	1.33202	1.34946	1.09873
Plekhj1	1.13268	1.19728	1.17299	1.30804	1.0958	1.60929
Otub1	1.1324	1.09178	0.939691	0.86385	1.17657	1.36314
Mrps15	1.13186	0.993736	0.841125	0.829462	1.0327	1.16972
Tspan17	1.13118	0.55446	0.446555	0.662458	0.928855	1.48975
Ap1s2	1.13063	1.13027	2.05239	2.50626	2.22322	1.94574
Homer2	1.129	0.889619	0.282997	0.0957212	0.149345	0.154361
Lsm3	1.12725	1.04497	1.29057	1.21846	0.784296	0.656885
Kcnq1ot1	1.12659	1.06752	0.918983	1.33517	2.33137	2.68373
Armc1	1.12617	1.01079	0.911181	1.12776	1.02212	1.05145
Ghitm	1.12577	0.976506	0.632977	0.301315	0.562394	1.18936
Srpk1	1.12244	0.934064	0.683032	0.794069	0.807906	0.638563
Syt13	1.12231	1.07425	0.892257	0.375104	0.719398	1.02947
Krit1	1.12212	1.17694	1.17375	1.29652	0.420885	0.599398
Immt	1.12063	0.943567	0.810385	0.381521	0.968818	0.75719
Dctn1	1.12017	1.03905	0.908367	0.874541	1.24269	1.35378
Pdrg1	1.11929	1.46563	1.42594	1.22202	1.07982	0.51583
Celf5	1.11867	1.73679	1.74684	1.97329	1.71917	1.71404
Bag6	1.11666	1.5145	1.315	0.774993	1.12187	0.715049
Polb	1.11657	1.30665	1.15782	0.824114	1.20262	0.998826
Kpnb1	1.11641	0.838581	0.699967	0.421452	0.685019	1.06531
Elp5	1.11579	1.05742	0.948369	0.872293	0.871086	0.889409
Bpgm	1.11563	1.45917	1.07473	0.898182	0.816801	0.711103
Ankrd12	1.11539	1.5464	1.25811	0.923083	1.43653	1.19449
Polr2g	1.11533	1.12786	1.24084	1.23833	1.48233	1.40594
Atp6v1h	1.11188	1.06689	1.09772	0.785928	0.790624	0.744759
A730017C20Rik	1.11063	0.732451	1.86291	2.32117	3.16478	3.60874
Tmem183a	1.10919	1.30406	1.21622	1.14848	0.838513	1.12806
Glud1	1.10818	0.988457	0.848754	0.538295	0.653437	0.894704
Ndrg4	1.10728	1.25453	1.07746	0.839603	2.92475	5.35497
Srsf10	1.10688	1.25027	1.33443	1.35147	1.07241	0.893511
Dnajc2	1.10613	1.00487	0.789947	0.644396	0.872705	0.852217
Pid1	1.10479	0.170879	0.362466	0.375959	0.247835	0.185988
Tfg	1.10457	1.02299	0.994547	0.610017	1.28235	0.992792
Tram1l1	1.10455	1.31369	1.23232	0.807022	0.922744	0.83546
Ap1m1	1.10423	1.44585	1.09777	0.611403	0.708687	0.633309
Ifitm2	1.10422	0.244206	0.205216	0.0865703	0.0940848	0.112593
Zfp811	1.10328	0.819556	0.554512	0.431414	0.151751	0.12161
Gemin7	1.10156	1.03951	1.03591	1.31414	0.879964	0.981035
Emc4	1.10087	1.10353	1.15935	1.14952	1.18992	1.13048
Cab39	1.10087	1.01157	0.882025	1.01135	1.03351	1.15906
Mycbp2	1.1005	1.20449	1.56967	1.73368	3.11575	3.40062
C1ql1	1.10034	0.426481	0.105739	0.00948793	0.16758	0.0638343
Cdc16	1.09876	1.07975	0.898399	0.536111	0.444728	0.393969
Atp6v0e2	1.0985	1.70002	2.06646	1.85084	2.80357	4.50784
Patz1	1.09822	0.851635	0.639408	0.334271	0.208521	0.212781
Tmem160	1.09536	0.78121	0.760377	0.576694	0.818752	0.933267
Ppp1r1a	1.09517	1.02291	1.51828	2.78874	2.36166	2.60128
Mrpl14	1.09499	0.941663	1.30036	2.21191	1.52864	1.58733
Tusc2	1.09436	1.07288	0.850984	0.586685	0.826637	1.10726
Mrps24	1.09393	1.43514	1.62827	1.88447	1.77231	1.82167
Hspa9	1.09386	1.03745	1.06708	0.6579	1.12144	1.25923
Znhit1	1.09298	1.13996	1.32571	1.21584	1.13701	1.19973
Pigx	1.09287	1.1843	0.996405	0.858446	0.624447	0.416475
Tmem63b	1.08982	1.2312	0.967461	0.704316	1.21491	1.22836
Cdc123	1.08957	0.980152	0.932828	0.558616	0.586048	0.523158
Diablo	1.0889	1.16604	0.955671	0.626221	0.481905	0.579068
Hnrnpl	1.08878	1.23466	1.30195	1.20395	1.1152	1.08238
Ubn2	1.08862	1.01758	1.02366	1.2655	0.863245	0.871805
Sltm	1.08836	1.0699	0.810994	0.703325	0.920526	0.803117
Fam104a	1.08803	1.04665	1.1614	1.24427	1.14125	1.22092
Serinc3	1.08686	1.27214	0.739703	0.53272	0.646055	1.13871
Rps27rt	1.0866	1.07669	2.07165	5.11769	0.286862	0.289854
Zranb2	1.08631	1.09282	1.10715	1.32325	1.36452	1.52641
Csnk2a1	1.08529	1.22691	1.08005	1.5513	0.834429	0.731644
U2af2	1.08398	1.06379	0.973521	0.602333	0.639897	0.645646
Rmst	1.08262	1.76589	1.63634	0.834633	0.562309	0.901168
Ahsa1	1.08107	1.18569	1.4117	1.34858	1.17208	0.9451
Lmo3	1.07909	2.56	0.835323	0.356252	0.283512	0.424377
Ctsb	1.07874	1.20084	1.03819	0.607652	1.35584	2.0131
Eif4b	1.07859	1.26246	1.24918	1.28197	1.25834	1.72211
Tpr	1.07748	1.06714	0.788666	0.985509	1.30366	1.31059
Llph	1.07744	0.971627	0.969769	0.819058	0.74029	0.546142
Rbbp6	1.0773	1.24055	1.71587	1.75256	1.50688	1.50668
Prpsap1	1.07702	0.826298	0.753703	0.424413	0.6922	0.527873
Chd3	1.07682	1.65538	1.45439	0.968342	0.883049	1.28023
Churc1	1.07597	1.31388	1.48593	1.73226	1.46688	1.43782
Nt5c3	1.07471	1.32544	1.29619	1.13198	1.27247	0.977347
Igfbp4	1.07462	0.202965	0.222858	0.0853568	0.125088	0.211526
Pkig	1.07446	1.53143	1.2458	1.27708	1.67902	1.54499
Cuta	1.0736	1.05938	1.20114	0.976	0.921445	1.34721
Bcat1	1.07351	0.675151	0.537498	0.372563	0.407046	0.464428
Tomm5	1.07348	1.08239	1.19009	1.34939	1.37992	1.59855
Nop56	1.0732	1.23326	1.16575	1.05821	1.23037	0.905604
Prpf40a	1.07243	0.937089	0.819512	0.746339	0.7514	0.639047
Zmiz1	1.07133	0.970504	1.08856	0.855854	0.639415	0.615079
Ttll1	1.0713	1.2362	1.06049	0.857125	1.05059	0.670726
Ebf3	1.0706	0.615197	0.230745	0.028255	0.0832441	0.226407
Sec23a	1.07021	1.33455	0.935607	0.693653	0.736897	1.03931
Magoh	1.06886	1.0065	1.40239	0.981098	1.13437	0.54275
Clstn1	1.06736	1.82867	1.35112	0.882756	1.96518	2.07362
Phox2b	1.06721	0	0	0	0	0
Kctd13	1.06696	1.25348	1.32478	1.14434	1.29575	1.12349
Spag9	1.06579	1.0505	1.30526	1.35637	1.29169	1.61909
Vangl2	1.06408	1.18781	1.00155	0.812081	0.497902	0.398924
Syncrip	1.06395	0.973136	0.912103	0.93227	0.640883	0.566885
Tmem30a	1.06302	1.40002	1.16812	0.933399	1.26043	2.47145
Eif1ad	1.06274	0.673563	0.493894	0.35383	0.364674	0.351872
Slc22a17	1.06271	2.06266	2.03649	2.01119	3.62801	5.34868
Idnk	1.06149	0.797761	0.657605	0.711152	0.644516	0.809663
Tomm40	1.0614	1.04798	1.12372	0.840161	1.18067	1.20506
Cox20	1.06071	1.43829	1.30731	1.23918	0.55146	0.446711
Mrps26	1.05969	1.13749	1.24194	1.43309	1.53278	1.85235
Chmp1a	1.05954	1.252	1.19848	0.785436	1.02377	0.86976
Cpsf6	1.05928	1.07755	1.19564	1.04888	0.783899	0.788436
Pitpna	1.05881	1.29404	0.852068	1.07465	1.52328	2.12763
Dusp26	1.05809	2.48944	2.13562	2.10823	2.34871	2.82257
Dctpp1	1.05798	1.07083	1.12512	1.26403	0.921464	0.585069
Atp6ap2	1.05585	1.39206	1.49946	0.966565	2.22263	1.88632
Gfod2	1.05584	1.19187	0.950704	0.483753	0.707254	0.646467
Mrpl57	1.05562	1.14331	1.15244	1.41343	1.22927	1.47957
Sap30	1.05561	1.02696	0.625488	0.329072	0.076664	0.0710429
Eri3	1.05552	1.44624	1.73279	1.73609	2.04545	2.01307
Fam171a2	1.05531	1.99766	1.3273	1.69536	2.31942	1.25211
Shisa4	1.05454	1.12463	0.832053	0.695919	0.847924	1.09896
Sys1	1.05318	1.19386	1.17542	1.18796	1.29225	1.37249
Pja2	1.05299	1.13243	1.45701	1.54399	2.16842	3.39901
Sbno1	1.05258	1.1448	0.998138	0.866133	0.795234	0.900395
Srp72	1.05226	1.1782	0.974843	1.0253	0.926848	1.08333
Slc38a2	1.05214	0.891925	0.859275	0.568839	2.29613	2.17347
Ralbp1	1.05176	0.84364	0.691363	0.931626	0.735889	1.11969
Unc119	1.04992	1.15533	0.886093	1.1243	1.13571	1.39448
Ddx17	1.04959	1.10446	1.31967	1.29196	0.916223	0.920619
Coro1a	1.04935	0.752121	0.513313	0.555122	0.631773	0.611421
Ndufa9	1.04916	0.856567	0.842531	0.629153	0.620723	0.431005
Map4	1.04826	1.18634	0.994052	0.830107	1.46791	2.37977
Srrm1	1.04793	1.15815	1.26749	1.56125	1.56891	1.54238
Fbl	1.04659	1.03059	1.07035	0.865625	1.06998	0.587991
Lsm8	1.04645	0.967766	0.94613	1.02588	0.519012	0.69061
Nell2	1.04472	1.04098	0.962332	0.533974	0.890923	0.926812
Ssrp1	1.04401	1.12765	0.955122	0.766982	0.702927	0.503245
Ddost	1.04359	1.07276	1.25723	0.901313	1.54242	1.22234
Pcbp3	1.04166	0.384384	0.272573	0.13933	0.292548	0.476675
Lsm5	1.0413	0.987299	1.29577	1.61715	1.15171	0.816856
Nova2	1.04069	1.04292	1.00938	1.08215	1.55191	1.10287
Coprs	1.03784	1.24406	1.37857	1.24614	1.17284	1.43119
Prkar2b	1.03754	1.36819	1.2695	1.2222	1.03391	1.08359
Eif2s3x	1.03743	0.972033	1.01061	0.754954	0.628751	0.860336
Paip1	1.03735	1.11287	1.20896	1.25327	1.36036	1.21554
Hdac3	1.03688	1.05465	1.02251	0.899782	1.13131	1.2509
Fyttd1	1.03499	1.14699	1.04511	1.05092	1.35659	1.49328
Nicn1	1.03439	0.89898	0.833601	0.877587	0.875606	0.928838
Ube2a	1.03273	0.940227	0.647039	0.239335	0.203237	0.218251
1110065P20Rik	1.0317	1.23127	1.21455	1.36281	1.54157	2.31105
Bin1	1.03152	1.08527	0.978896	0.71355	1.33195	1.43192
Setd3	1.03051	0.952003	0.666961	0.600204	0.804251	1.35188
1810022K09Rik	1.03022	1.07755	1.34085	1.56287	1.58547	1.61484
Apc2	1.02719	1.11064	1.06201	0.834149	0.902807	0.815518
Smarca5	1.0269	1.01919	0.7618	0.619357	0.790247	0.962556
Rpl23a-ps3	1.02548	1.12095	1.34199	4.43447	0	0
Wdr83os	1.02488	1.35374	1.43388	1.54736	1.3208	1.49823
Prrc2c	1.02462	1.07337	1.0816	1.55062	2.69406	2.44702
Capza1	1.02451	0.962594	0.489049	0.311878	0.273079	0.42315
Tspyl1	1.02356	1.27265	1.11971	1.00186	0.939692	1.31155
Kidins220	1.02206	1.30946	1.65518	1.39231	1.89426	1.98666
Rbm5	1.02202	1.27483	1.01573	1.21456	1.20732	1.14225
Rsl1d1	1.02117	0.973277	1.03085	0.849845	1.2249	0.865155
Nap1l5	1.02047	1.93338	3.91719	6.29113	13.3157	23.7258
Fopnl	1.02038	1.08058	1.14017	1.18313	1.05126	1.29871
Maf1	1.01992	1.13835	1.34449	1.17409	0.537248	0.543507
Necab2	1.01956	8.5838	2.89711	0.63151	0.686854	0.825175
Nsdhl	1.0194	0.600167	0.463769	0.401189	0.555198	0.295086
Tmcc1	1.01911	0.862229	0.750533	0.662345	0.470531	0.539034
Ctsd	1.01905	0.894369	0.798824	0.429902	1.0474	1.37451
Eif4a3	1.01874	0.986531	1.10742	0.680985	0.655147	0.306248
Sap18	1.01788	1.07948	1.12684	1.6026	1.61732	1.06644
Tmem128	1.01751	1.11648	1.05238	0.664917	0.870126	0.721718
Rnf145	1.0154	0.881428	0.707871	0.553554	0.452368	0.643797
Tmbim6	1.01453	1.26796	1.0675	0.958627	1.48787	1.75689
Vps4a	1.01432	1.00723	1.0146	0.667098	0.85419	0.739592
Gria2	1.01269	1.48867	2.45377	4.17765	3.80059	4.817
Cxadr	1.01153	1.36911	1.26257	1.20326	1.83402	0.660171
Rbm42	1.01092	1.21577	1.18462	0.701157	1.07666	0.613509
Ptprf	1.01048	0.757428	0.530536	0.521835	0.781875	0.947641
Ncbp2	1.00924	1.07696	1.176	0.838941	1.13001	0.839158
Slmo2	1.00884	1.05135	0.907281	0.629765	0	0
Cntnap2	1.00826	1.04092	1.07379	1.10366	0.777044	1.21279
Taok3	1.00811	0.964621	0.772977	1.20266	1.30517	1.51702
Tmem2	1.00804	1.01676	0.395379	0.182934	0.103315	0.0870242
Sfxn1	1.00684	1.56699	1.66968	1.85675	1.9155	2.21248
Inpp5f	1.00601	1.35788	1.457	1.55665	2.83446	3.61291
Vps35	1.0053	1.1382	1.01355	0.866515	1.32749	1.54508
Zfp580	1.00529	1.48973	1.56462	1.23308	1.35749	1.5795
Mrpl33	1.00403	1.09771	1.75903	2.61723	2.94881	2.27578
4933434E20Rik	1.00393	1.04809	0.993087	1.0377	0.596349	0.659704
Ap2a2	1.00336	1.07829	0.913956	0.992587	1.21478	1.32941
Ap1ar	1.00293	1.03003	0.820094	0.825576	0.734775	0.934403
Sccpdh	1.00214	0.981164	0.869123	0.510517	0.785501	0.772589
Fam96a	1.00165	0.801451	0.816514	0.947692	0.716655	0.86668
Chmp4b	1.00085	1.07581	1.08801	1.78953	1.53716	1.65591
Ogfr	1.00076	0.999365	0.961916	0.685233	0.760997	0.613955
Lcmt1	0.999413	0.986527	1.008	1.1124	1.27657	1.13463
Cyfip2	0.998712	0.860159	0.738367	0.720831	1.05588	1.87366
Cacng4	0.998486	1.41901	1.07486	1.00192	1.0829	0.950242
Atp13a2	0.992547	1.20663	1.04168	0.932369	1.59804	1.29871
Deaf1	0.992382	1.45694	1.60485	1.75039	1.69435	1.50023
Brd4	0.992318	1.01621	1.0475	0.989707	1.17676	1.22264
Mapk6	0.991703	1.0207	0.874616	0.777407	0.349981	0.502082
Knop1	0.991265	0.887111	0.755585	1.21773	0.575097	0.408256
Kif2a	0.990158	1.06408	0.942335	1.21174	1.36615	1.4182
Trp53inp2	0.989473	0.736579	0.481122	0.278231	0.14639	0.459473
Pgm2l1	0.988738	0.99	0.817868	0.430533	1.16159	2.54403
Pcdh9	0.988503	0.219677	0.276991	0.309821	0.518432	0.769015
Ing4	0.988164	1.18235	1.16655	0.682176	0.603079	0.385551
Vopp1	0.987642	1.14956	1.03923	0.583103	0.464354	0.270589
Tmpo	0.987495	1.13214	1.07526	0.827467	0.477773	0.324791
Slc25a1	0.987226	0.547198	0.519246	0.474428	0.699092	0.829543
2700029M09Rik	0.987117	0.971485	0.821139	0.762649	0	0
Ggnbp2	0.986821	1.01227	0.709481	0.532296	0.758353	1.02662
2900011O08Rik	0.986113	1.65734	1.37793	1.30477	2.08538	2.35914
Psmd3	0.985847	0.805993	0.886799	0.510283	1.02922	0.968169
Oxct1	0.985727	1.46345	1.49911	1.02497	2.04683	2.3205
Fam188a	0.983395	0.605808	0.614	0.449361	0	0
Commd8	0.982304	0.570858	0.691422	0.628029	0.711832	0.655919
Rtca	0.980448	0.875028	0.839267	0.597401	0.453119	0.456512
Use1	0.980402	1.20662	1.24967	1.71242	0.826794	0.957847
Lhx1	0.98009	0.0585766	0.22349	0.102502	0.0335177	0.0892997
Dync1h1	0.97935	1.14721	1.02623	0.838348	1.61591	1.55587
Selt	0.979328	1.02018	1.0235	0.982761	0	0
Phyhipl	0.979288	1.08829	1.22173	0.8364	1.31095	1.5564
Irx5	0.978722	0.822402	0.167906	0	0.0145933	0.0278606
2410002F23Rik	0.977424	1.17391	1.35223	1.02419	1.02829	0.728164
Acd	0.977328	0.895868	0.881338	0.771252	0.591452	0.552834
Clpp	0.976651	0.93552	1.15345	1.29336	1.0781	1.19944
4930402H24Rik	0.976324	1.08249	1.10435	0.958909	1.00044	0.822504
Nav1	0.975765	1.20256	1.50674	1.71334	2.64075	3.04585
Sirt2	0.975758	1.03848	0.803154	0.76403	0.802116	0.800119
Klhdc3	0.974788	0.949884	0.736622	0.569361	0.366561	0.457878
Ccdc50	0.973445	0.731167	0.762201	0.868662	0.92001	1.22298
Dst	0.973132	0.758316	0.655648	0.662958	1.36937	2.05037
Clcn4	0.972749	1.27594	0.966712	0.569919	0.711996	0.792801
Dctn6	0.97212	0.804152	0.893311	0.654524	1.32442	0.995049
Ppp2r2a	0.972018	0.948093	0.928635	0.687843	0.930742	1.0423
Sptan1	0.971586	0.9841	1.01865	0.84262	1.57539	1.58253
Gatad1	0.971361	0.790116	0.662786	0.714233	1.15386	1.30132
Mapk8	0.969704	0.82386	0.680306	0.433788	0.331836	0.39754
Polr2c	0.968975	1.0234	0.945458	1.00688	0.986676	0.855665
Med30	0.968339	0.920821	0.867267	0.863751	1.39042	1.15791
Nol7	0.967759	1.1287	1.36213	1.31774	1.81466	1.66564
Rogdi	0.967634	0.901112	0.805913	0.883235	0.890931	1.33452
Ccdc12	0.967614	1.07381	1.45464	1.47283	0.693335	0.649292
Sar1a	0.96682	0.967656	0.946083	0.793387	0.904495	1.0366
Med8	0.966593	0.89149	0.709128	0.749582	0.788963	0.674369
Dpm2	0.966426	0.956428	0.863611	0.864798	1.02	1.17066
Sf3b4	0.965936	0.947679	0.919775	0.696175	0.823304	0.452907
Snca	0.965829	0.522184	1.85166	1.41715	2.35133	2.55063
Asap1	0.963894	0.371617	0.332014	0.178404	0.292709	0.413023
Mapk8ip2	0.962572	1.03742	0.86588	0.526369	0.818197	1.0652
Ddt	0.962435	0.785802	0.683825	0.404765	0.450412	0.614845
Rnf11	0.962255	1.66304	1.43766	2.81406	1.94633	3.92833
Pop4	0.962006	0.806858	0.745481	0.593796	0.785413	0.352035
Zfp462	0.960869	0.935578	0.812703	0.934536	0.408538	0.360655
Pnn	0.960195	1.17515	1.24475	1.42717	1.64495	0.948192
Slc30a9	0.960167	1.02404	0.909451	0.751861	0.911413	1.51528
Sdf2	0.959366	0.987571	1.18857	1.20359	1.37377	1.34459
Bod1	0.959208	1.25827	0.929737	1.67114	1.95647	2.2174
Bcl2l1	0.958997	1.28912	1.12733	0.856235	0.506352	0.43378
Sdf4	0.958437	0.840677	0.687025	0.422515	0.517833	1.02631
Mrps18c	0.958206	1.07151	1.1338	1.26064	1.1519	0.880864
Nkiras2	0.958164	1.07085	0.819167	0.47812	0.4137	0.24895
Atf2	0.957851	1.19991	1.0354	0.986994	0.732909	1.08688
Smarcc2	0.957685	1.34973	1.36764	1.03571	1.17059	1.18484
Kdm6b	0.956756	1.03191	1.04173	1.05442	0.668468	0.426689
Igf2bp3	0.9562	0.63459	0.34883	0.669046	0.0877018	0.048637
Nudt4	0.955814	0.844636	0.54573	0.292807	0.371847	0.512363
Actr1b	0.955535	0.691619	0.72383	0.505066	0.912921	1.05894
Hmgb2	0.954979	0.490587	0.288114	0.177647	0.147117	0.111571
Gstm7	0.954626	0.604873	0.78459	0.452202	0.288327	0.346568
Kif5a	0.954436	0.871399	0.695725	0.671716	1.08945	1.75099
Elovl6	0.953492	0.694296	0.491902	0.644896	0.627631	0.702174
H2afx	0.953313	0.723184	0.929909	0.737861	0.832973	0.849973
Pde6d	0.951986	1.04372	1.17405	1.20204	1.08043	1.12718
Bscl2	0.950713	0.821519	0.675232	0.495397	0.65626	0.986636
Bmyc	0.950159	0.943002	1.2636	1.67764	2.10022	2.54991
Ift20	0.949792	1.11423	1.2557	1.4527	1.74023	2.35153
Gm8730	0.949699	0.843133	1.32387	4.83092	0	0
Nptn	0.949605	0.861874	1.191	1.04423	2.26559	3.7578
Commd3	0.949218	1.10432	1.46859	1.40209	1.76853	1.2084
Actl6a	0.948755	0.724113	0.743356	0.454887	0.200232	0.17872
Panx1	0.948649	1.05699	0.677931	0.58372	0.608696	0.492587
Adipor1	0.947369	0.874975	0.722998	0.52579	0.453636	0.689449
1700037H04Rik	0.947217	0.661285	0.735639	0.830161	0.406626	0.705304
0610010F05Rik	0.946937	1.15118	0.920087	0.80921	0.810901	0.776567
Mocs2	0.945853	1.03293	1.04569	1.01674	1.46555	1.40238
Mrps12	0.945844	0.972746	1.00914	1.2748	1.12965	1.89004
Fam114a2	0.945747	0.859528	0.913883	0.685496	0.505687	0.425817
Asna1	0.945729	0.908364	0.873453	0.724911	0.629197	0.608459
Tln1	0.943202	0.987603	1.12221	1.23506	1.15826	1.08725
Klhdc8b	0.942616	1.8165	1.80426	1.86898	1.44523	1.59572
Mrpl24	0.942525	0.833771	1.01765	0.855709	0.888599	0.82382
Edil3	0.941227	0.347166	0.285709	0.406877	1.25202	1.73092
Uqcc3	0.941014	0.853271	0.794638	0.834979	0.626698	0.725591
Csnk1d	0.941011	0.991089	1.19362	1.05587	0.773006	0.81814
Ppp3r1	0.940178	1.31017	1.37229	1.50272	1.3781	2.27284
Slc25a51	0.940064	0.920127	0.936666	0.991123	0.521254	0.750642
Ssbp2	0.939917	1.00884	1.57395	1.53798	1.52375	1.32059
Cdc34	0.939764	0.803498	0.4466	0.425196	0.285088	0.508857
Clptm1	0.938638	1.01224	0.856025	0.661519	0.806109	1.03484
Thoc3	0.93656	0.920708	0.769513	0.706214	0.840074	0.68869
Ik	0.936089	0.984377	0.983251	1.00639	0.717972	0.609706
Narf	0.936044	0.873548	0.590308	0.385407	0.204296	0.27522
Mrps14	0.934425	0.877529	1.04249	1.2367	1.0331	1.472
Suds3	0.934373	1.04613	0.846477	0.815105	0.822682	0.970478
Irf2bpl	0.933811	1.76432	1.51099	1.19823	1.90028	1.30689
Pdhb	0.933607	0.913527	0.996015	0.879446	1.41719	1.07572
Fam168b	0.933416	0.857734	0.855837	0.591295	0.692234	1.01879
Ppp2cb	0.933208	1.07857	0.903777	0.893365	0.258576	0.250265
Timm17a	0.93307	0.698152	0.803792	1.05449	1.4669	2.07592
Bclaf1	0.933041	1.14745	0.996168	1.30838	1.33542	1.41214
Adgrl1	0.93139	1.2236	1.46488	1.25954	1.58273	2.38222
Phf21b	0.930635	0.518411	0.140589	0.0574852	0.00350367	0.00272142
Fbxo44	0.930476	0.763794	0.841702	0.388486	0.378376	0.436158
Cdk5	0.930353	0.972258	1.05278	0.854841	0.924682	1.01604
Tmem9	0.930132	0.836884	0.848339	0.718856	0.840834	1.08684
Pabpn1	0.930051	1.10612	1.20219	1.38165	1.24479	1.15622
Epb41	0.929746	0.519543	0.387249	0.250561	0.264105	0.250233
Prnp	0.929021	1.76429	1.5658	1.49624	2.64783	3.19766
Isyna1	0.928297	0.916494	1.03208	0.86282	0.77071	0.518021
Tmem132a	0.927522	1.72829	1.16805	0.827548	1.4571	1.19036
Chchd3	0.926828	0.708544	0.638192	0.460941	0.721496	0.706749
U2surp	0.925554	0.964551	0.932556	0.914942	0.93459	0.81446
Eif2s1	0.925478	0.838854	0.747777	0.569086	0.740653	0.459711
Lmo4	0.925428	0.283167	0.454298	0.115864	0.236377	0.284408
Aplp2	0.923929	1.01772	0.733313	0.670142	1.69606	2.16972
Deb1	0.923612	0.943398	1.01718	1.1143	0	0
Pa2g4	0.921733	0.987205	0.97154	0.698395	1.15198	0.800505
Frmd4a	0.921688	0.779322	0.850391	0.735515	0.824397	0.910032
Sec13	0.920679	0.778225	0.943075	0.639355	0.424843	0.338559
Srebf2	0.919546	0.865657	0.614185	0.572625	0.890269	0.835835
Fyn	0.919337	1.16981	0.966648	0.974866	1.44952	1.08383
Usf2	0.918245	0.911451	0.805243	0.615254	0.540229	0.703814
Ppp1r17	0.918124	0.0400927	0.259722	0.324597	0.279103	0.300677
Cltc	0.917875	0.889598	1.15758	0.989012	1.88207	2.48028
Rtn2	0.917832	0.986571	0.719309	1.08065	0.934407	0.902886
Ttc28	0.916894	0.732798	0.417182	0.431429	0.54439	0.373118
Limk2	0.916637	1.15621	0.810072	0.625679	0.89012	0.879191
Zfp292	0.915492	1.03048	0.930245	1.10939	0.763831	0.744476
Leprotl1	0.915207	0.936079	0.876092	0.68495	0.482233	0.640482
Ilkap	0.913472	1.03048	1.03655	0.918882	0.930437	0.881504
Hsd17b12	0.912827	0.863198	0.942186	0.642023	0.633228	0.653387
Dut	0.911719	1.16838	1.30703	1.19729	1.43428	1.03302
Tpm4	0.91117	0.555553	0.320137	0.198248	0.146913	0.0948346
Timm10b	0.911001	0.867898	1.0107	1.59391	1.11522	1.31154
Zcchc17	0.910467	1.01679	1.04473	0.999513	1.02162	1.83132
Ppm1b	0.910151	0.856055	0.766743	0.707602	0.427978	0.580259
Ypel1	0.909718	1.11708	0.933329	1.00346	0.3912	0.187829
Pnrc1	0.9096	0.785966	0.669962	0.45258	0.870743	1.02545
Spsb4	0.90931	0.278146	0.433774	0.412121	0.217308	0.19587
Riok3	0.909221	0.880326	0.768155	0.546834	0.515072	0.532913
Vezf1	0.908504	0.841331	0.71217	0.68363	0.458771	0.456615
Zfp358	0.908495	0.865341	0.782981	0.672167	0.430973	0.307777
Sept11	0.907908	0.658758	0.536813	0.932937	1.0346	1.0803
Mtfr1l	0.907874	1.08285	0.870826	0.709806	1.10255	1.29362
Ptn	0.907625	0.873879	2.77256	1.79017	2.98158	1.95485
Ccnl2	0.907293	0.880302	0.810451	1.07008	0.662554	0.653883
Pop5	0.907007	0.711658	0.710765	1.10237	0.639899	1.05695
Fads1	0.906981	0.720906	0.528597	0.414322	0.583758	0.520193
P4hb	0.905954	0.688383	0.575983	0.389471	0.380573	0.394139
Grpel1	0.905759	0.932365	1.05562	0.88382	1.23979	1.11564
Mrpl15	0.905424	0.801644	0.741186	0.569181	0.835576	0.593239
Tiprl	0.904989	1.10284	1.09113	1.00642	1.43977	1.16772
l7Rn6	0.903405	0.852276	0.89288	0.870779	0	0
Snrpa1	0.902785	0.891379	0.882421	0.601735	0.650376	0.353027
Kif1a	0.901728	1.00903	1.24476	1.18942	2.42096	2.96047
Whsc1	0.900858	1.01755	1.10655	1.13177	0	0
Mrpl32	0.900496	0.908348	0.922593	0.905533	0.849801	0.909661
Ilf3	0.900357	0.923218	0.99879	0.671212	0.799469	0.724735
Cops2	0.899656	0.790552	0.815914	0.759236	0.70098	1.03844
Apoa1bp	0.899424	1.10631	1.07538	1.02584	0	0
Zfp821	0.899344	1.06919	1.06285	0.8956	0.714402	0.557128
Cep170	0.899027	0.995662	1.09637	1.18355	1.05212	1.0438
Azin1	0.898884	1.02858	1.04655	0.778982	0.606524	0.80254
Glrx2	0.898667	0.865794	1.07328	0.95332	0.964542	1.26159
Spast	0.897858	1.11094	0.897698	0.890462	0.633357	0.646378
Faim	0.897741	0.945164	0.902259	0.584259	0.599592	0.573604
Comt	0.896047	0.976001	1.00605	1.12573	0.983349	0.957076
Rnf2	0.895572	1.04568	0.944183	0.750825	0.460729	0.337411
Atp6v1c1	0.89539	0.840016	0.848477	0.716811	0.913547	1.36809
Pmm1	0.895346	0.509617	0.496343	0.556998	1.52246	1.69508
Commd9	0.894846	0.762773	0.953333	0.903707	0.704245	0.328455
Usp14	0.894666	1.01979	0.927434	0.735263	1.11176	1.04502
Wbp4	0.894435	0.84443	0.827849	1.07726	0.950699	1.32688
Ankrd46	0.894287	0.993048	0.747165	0.399149	0.628457	0.985293
Atp1a3	0.893966	1.71244	1.60331	1.37693	2.89641	4.30497
Mrps7	0.891413	0.714061	0.636144	0.588687	0.815347	0.89843
Macf1	0.891325	1.06724	1.41501	1.71062	1.84357	1.77139
Prph	0.888944	0.0192514	0.0562243	0.120278	0.0280345	0.0313156
Cbarp	0.888885	1.47841	1.83204	2.09168	3.26311	7.2908
Gm11808	0.888738	0.882951	1.33571	4.65414	0.529076	0.330802
Atl1	0.8887	1.03679	0.732712	0.583233	1.02191	0.978108
Nrxn1	0.888493	3.29585	2.0779	2.48702	4.6709	5.04799
Copg1	0.888448	0.925975	0.933605	0.747973	1.25085	1.35969
Rnf146	0.887875	1.07181	0.855813	0.709714	0.383856	0.401198
Ubap2l	0.886064	0.911553	0.839314	1.01981	1.29721	1.01318
Map7d2	0.886041	1.05773	0.494223	0.99297	1.13671	1.51774
Serpini1	0.885828	0.717075	0.586944	0.187382	0.434001	0.601712
D430019H16Rik	0.885788	0.923635	1.34266	1.45005	1.03713	1.02819
Atp1b3	0.885506	0.940132	0.600841	0.27267	0.499873	0.790628
Pdcd6	0.884552	0.867241	0.750812	0.873686	1.04398	1.04946
Arhgap33	0.883657	1.23996	0.914551	0.713788	0.744622	0.496266
Zfr	0.883412	1.02469	1.16977	1.57617	2.07334	2.9334
Eif4g3	0.882689	0.987959	0.829197	0.698821	1.29265	1.39748
Slc39a6	0.882296	1.00975	0.792409	0.69658	0.743833	0.786099
Atp6v1a	0.880572	0.80025	0.890223	0.734666	1.81381	3.16442
Ebf2	0.879741	0.227846	0.0841434	0.0142153	0.0266967	0.0262355
1810037I17Rik	0.878056	0.908362	0.89055	1.05541	0.6606	0.932263
2210016L21Rik	0.876745	1.17216	1.3276	1.74113	2.44285	2.49045
Gpbp1	0.875796	1.07736	1.16447	1.01815	0.985593	0.958376
BC004004	0.874845	0.874258	0.88334	0.766212	0.614681	0.781364
Ccdc115	0.874799	0.878579	0.822197	0.816737	0.589805	0.424128
Lypla2	0.874744	0.748234	0.603016	0.451476	0.398485	0.30774
Ezh2	0.874382	0.797358	0.552273	0.291366	0.0671472	0.0249135
Rbms1	0.873924	0.165725	0.52247	0.368917	0.249606	0.291725
Ubqln1	0.87342	0.782084	0.799967	0.696105	0.594538	0.969643
Add2	0.87303	0.998428	0.922567	0.597966	0.521991	0.605409
Wasf1	0.872072	1.05726	1.12783	0.824055	0.768003	0.626475
Cldnd1	0.871203	1.00955	0.997402	0.867998	1.13429	1.15999
Add1	0.870936	0.743515	0.742108	0.734209	0.727248	0.699078
Pqbp1	0.869983	1.12192	1.2907	0.921894	0.955961	0.782295
Mad2l2	0.868998	1.03107	1.12543	1.12282	0.42615	0.212877
Taf10	0.868697	0.792314	0.588477	1.37219	1.28836	2.3233
Pdlim7	0.868454	0.83636	1.08033	0.752423	0.856616	0.805937
Gtf2i	0.86765	0.978756	1.02946	1.08904	0.960171	1.28542
Tmco1	0.866835	0.920118	1.02502	1.11799	1.00247	0.779252
Bptf	0.866161	1.0665	1.07049	1.14103	1.08762	1.20642
Nudcd3	0.865966	0.961236	1.00864	1.16481	0.844681	0.937045
Snx10	0.864958	0.881786	0.704858	0.533424	0.811933	1.27391
Btbd2	0.864789	1.01905	0.770322	0.714867	0.643191	0.738567
Srm	0.864148	0.785	0.845388	0.497531	0.631035	0.720629
Apc	0.86395	1.07536	1.06772	1.19129	1.27854	1.22404
Dnlz	0.863178	0.615946	0.517547	0.683419	0.645609	0.843913
Msl1	0.863072	0.92105	0.945555	0.839558	1.01028	1.30988
Nkain4	0.863001	0.22382	0.219213	0.0759339	0.0637984	0.0611589
Rnf114	0.862687	0.967495	0.531343	0.304549	0.115091	0.150184
Vps36	0.862609	0.68685	0.463312	0.324371	0.406102	0.313759
Enho	0.862451	1.03654	0.881887	1.03816	2.02424	2.07323
Atg3	0.861978	0.791582	0.664533	0.528676	0.721729	0.756577
Igfbp2	0.861585	0.631205	0.702211	0.257475	0.131128	0.0902276
Nasp	0.861457	0.789841	0.947106	0.81304	0.812712	0.409929
Setd5	0.860111	0.652009	0.78523	0.926027	0.747926	1.07361
Nars	0.860055	0.820889	0.717011	0.617236	1.00985	0.987585
Klhl13	0.859959	1.15542	0.559717	0.156589	0.245104	0.329946
Sri	0.859447	0.75376	0.450299	0.528524	0.764631	0.780955
Slbp	0.859282	0.840119	0.967424	0.867335	1.11434	0.811055
Ccar1	0.859182	0.958329	0.698976	0.480858	0.612581	0.523077
Sucla2	0.858554	0.790226	0.826542	0.721245	0.892155	0.979954
Emg1	0.858239	0.841702	0.939021	0.884356	0.59821	0.592421
Mpzl1	0.858201	1.47667	1.12458	0.728286	0.698142	0.290905
Rab24	0.857815	0.986476	0.932244	1.27238	0.972119	1.21705
Wbp11	0.857721	0.951476	0.926647	0.819431	0.998231	1.08717
Pum2	0.85693	0.97062	1.04575	1.3492	1.05924	1.47231
Ppp2r5b	0.856742	1.03435	0.937698	0.689622	0.874766	1.09342
Shc2	0.856368	0.377442	0.343852	0.386977	0.610853	0.580357
Frg1	0.856316	0.85284	0.835217	0.813023	0.543462	0.34468
Zic1	0.856183	5.26564	3.15258	0.0964451	0	0
Mrpl48	0.855173	0.932015	1.00404	1.16814	1.07167	0.834945
Spin1	0.854632	1.20987	1.4917	1.67781	1.31763	1.39172
Khdrbs2	0.853647	0.577126	0.678652	0.639133	0.499141	0.41087
Scamp1	0.853341	1.53335	1.47656	1.00913	1.0504	1.67397
Srrm3	0.852715	1.10201	0.688104	0.325973	0.539222	0.510105
Ccz1	0.851958	0.783725	0.555748	0.513119	0.400715	0.430743
Eif4g1	0.851695	0.890764	1.10836	1.03667	1.49566	1.62813
Hsd17b10	0.851611	0.718684	0.808182	1.03057	0.570728	0.402527
Tnks2	0.851376	0.745426	0.732762	0.922636	0.619658	0.795988
Snx17	0.851234	1.03496	1.07316	0.707765	0.83844	0.842708
Rpl10-ps3	0.851106	0.937042	1.22572	6.00168	0.202507	0.17207
Tardbp	0.850741	0.791292	0.964244	0.750695	0.664875	0.809064
Pea15a	0.850691	0.822049	2.27656	2.81259	2.1186	2.8975
Mdk	0.850518	0.184954	0.184512	0.0797621	0.029071	0.0388345
Hacd1	0.85016	1.0962	0.777913	1.00813	0.840796	0.591392
Fundc2	0.849548	1.01348	1.15429	1.23171	0.732192	0.83547
Paics	0.848951	0.669555	0.735144	0.702692	0.680305	0.519417
Huwe1	0.848272	0.930005	1.16252	1.37475	0.960396	1.18024
Cnr1	0.848224	0.5565	0.560601	0.238538	0.115152	0.162178
Cask	0.848135	1.23482	1.39205	1.46965	1.74976	1.60458
Arid4b	0.847906	0.774776	0.916896	0.795143	1.03723	1.0141
Ola1	0.847277	0.937407	0.912461	0.683814	1.11322	1.1282
Gna11	0.846516	0.797914	0.834088	1.07937	2.24381	2.1431
Ttyh3	0.845851	0.762066	0.629883	0.50041	0.499792	0.740414
Grcc10	0.845786	1.6151	1.95246	3.46032	0.906649	0.559804
Fkbp2	0.845596	1.00219	1.13003	1.34981	2.18151	3.02113
Tax1bp1	0.844452	0.885393	0.65878	0.496585	0.823257	1.01501
Erdr1	0.844436	0.726942	1.16004	0.958952	0	0
Gtf2e2	0.844336	0.77555	0.593274	0.393131	0.43001	0.305577
Tmed7	0.843854	1.05709	1.12896	1.22675	0.717686	1.08811
Prrc2a	0.843504	0.852148	1.05474	0.898474	1.20588	1.36964
Irx3	0.842975	0.687944	0.160238	0	0.00517534	0.0263662
Hspa4	0.842185	0.819834	0.648049	0.48887	0.979103	1.45773
Flywch1	0.841233	0.836354	0.689368	0.521079	0.968584	1.66586
Cntfr	0.840295	1.18589	0.814535	0.368517	0.428175	0.487966
Faap20	0.839937	0.704287	0.618186	0.57752	0.368614	0.383709
Ufm1	0.839203	0.773597	0.774607	0.56435	0.820024	0.890082
Rrn3	0.838595	0.625787	0.56179	0.430283	0.514629	0.429945
Abracl	0.838346	0.79674	0.665203	0.48488	0.315922	0.204214
Pkia	0.83776	1.68884	1.75267	1.66739	2.35116	2.02326
Mapre3	0.837493	1.12049	1.57138	1.05369	1.54268	1.81413
Mrpl27	0.83732	0.856634	1.07156	1.15901	1.13841	1.21724
Abhd17a	0.837249	0.976553	0.806514	1.10604	1.50535	1.78525
Parl	0.836713	0.579462	0.542743	0.387603	0.54734	0.389181
Tmem9b	0.836433	0.937348	0.642426	0.32457	0.283882	0.422392
Ktn1	0.835853	0.775981	0.804673	0.907934	1.15502	1.03907
Ddx24	0.833681	0.885534	1.07703	1.03711	1.43767	1.57985
Tpgs1	0.833287	0.84899	0.990866	0.806045	0.813064	0.874672
Emd	0.833131	0.772731	0.814522	0.771251	0.737471	0.616011
Eif1a	0.83275	0.768651	0.727207	0.830015	1.04725	1.20031
Parvb	0.832672	1.17913	0.296238	0.114935	0.118834	0.0975404
Mrpl17	0.832643	0.751143	0.81711	0.900592	0.895228	1.14764
Rbbp7	0.832628	0.861291	1.24662	1.36739	1.78355	1.58765
Immp1l	0.832579	0.882404	0.816699	0.712748	0.734679	0.8731
Mvk	0.832331	0.540651	0.445168	0.359191	0.636082	0.500213
Cttnbp2	0.832166	1.13262	0.467646	0.397501	0.398017	0.438716
Eef1d	0.83215	0.775791	0.898088	1.0623	1.24403	1.06512
Prdx3	0.831888	0.900538	0.709231	0.643054	0.681163	0.668724
Wdr26	0.831752	0.940849	0.716789	0.628986	0.82863	1.17915
Rps19bp1	0.831358	1.11903	1.2596	1.13629	1.01467	0.791391
Stk16	0.831253	0.945728	0.93114	0.952728	1.12763	1.15084
Ntmt1	0.831034	0.776948	0.934164	1.02561	0.821057	0.584112
Sox12	0.831025	0.962768	0.726158	0.867029	0.668442	0.219812
Bod1l	0.83083	0.716319	0.671864	0.730519	0.952581	1.07036
Igdcc3	0.83061	0.115645	0.0211699	0.0149668	0.0124545	0.0137766
Dbndd1	0.830518	1.01859	0.659297	0.461798	0.43085	0.337497
Fzr1	0.830468	1.10733	1.10251	0.823992	0.956868	0.841228
Nt5c	0.828641	0.790944	1.01187	0.718361	0.90522	0.975493
Pbx3	0.827725	0.635652	0.322711	0.0534193	0.131154	0.164733
Ube4b	0.827427	0.795825	0.806263	0.576537	0.768291	0.800812
Fam192a	0.8271	0.798408	0.802994	0.647524	0.508227	0.409398
Gcsh	0.826939	0.536145	0.441061	0.615364	0.795234	0.999035
1700025G04Rik	0.826227	0.498945	0.399773	0.416449	0.472946	0.632598
Pak3	0.825317	1.24474	1.82215	2.86229	3.67665	4.14672
Rnf208	0.824847	0.917685	0.908045	0.776943	1.27691	1.75169
Abcf1	0.824762	0.772422	0.758737	0.615436	0.837163	0.73258
Sf1	0.82437	0.780349	0.784413	0.613456	0.8593	0.890489
[truncated: 19,084 more rows]

## Sheet: Cluster-3
Figure 2 - Source Data 1 (corresponding to Figures 2 and 3 and Figure2-figure supplement 1 and Figure3-figure supplement 1).
Average gene expression [exp(logNormalized counts)-1)] obtained from the Seurat
analysis of six developmental stages of each cluster.
Gene expression data are sorted based on highest to lowest for E11.5 starting with Malat1.
			Developmental Age
Gene	E11.5	E13.5	E15.5	E17.5	P5	P12
Malat1	284.121	295.464	196.761	197.843	94.5522	261.447
Tuba1a	225.999	198.368	171.472	75.092	70.6864	16.1149
Tubb2b	87.5382	93.9134	87.1491	47.936	50.6578	7.44356
Stmn1	81.9451	79.5402	73.5013	56.9211	46.5482	11.5721
Tmsb10	70.439	85.8566	98.6083	176.576	90.0502	18.193
Actb	69.0816	46.0628	43.4714	35.9005	50.9238	17.3192
mt-Atp6	68.095	82.1439	84.7177	88.4865	125.921	173.363
Tmsb4x	65.683	51.8345	50.7347	53.6714	54.8176	22.0547
Ptma	64.1328	52.3148	45.0506	33.7743	16.8359	6.16169
Actg1	60.3841	64.8171	52.7484	32.4572	33.4567	12.6029
Ftl1	58.1038	52.0142	42.4325	38.1501	11.1311	4.4967
Tubb3	57.4865	43.4955	35.3541	19.3738	26.7435	7.20464
Eef1a1	56.7972	52.2552	51.6214	26.3302	30.1917	13.3756
Tubb5	55.9748	61.5762	59.7376	34.0856	34.4376	8.1367
Ubb	49.3435	46.7102	48.6793	36.9068	26.381	20.6249
mt-Co3	41.4734	67.9019	65.2165	57.1007	77.3364	107.471
H3f3a	39.9285	37.0175	31.3084	19.6368	14.7879	4.39423
H3f3b	38.9596	35.2159	28.6707	27.5649	14.3517	7.06434
Map1b	36.4352	22.824	20.435	15.3408	15.2479	9.3964
mt-Co1	33.3562	37.2106	36.3742	38.0858	63.9886	84.405
Stmn2	32.8406	33.036	30.5735	32.3698	35.5722	18.2543
mt-Cytb	31.0783	42.3931	44.7507	43.5192	66.6873	89.4189
mt-Nd1	30.0466	38.0965	42.6333	45.0429	21.1932	22.4835
Cd24a	29.2577	25.5366	17.6969	6.88546	1.04827	0.210461
Rpl13a	29.1106	17.54	16.7304	17.8888	0.446637	0.22873
Hsp90ab1	28.7495	20.5474	21.0642	18.3801	20.3232	9.95997
Ppia	27.8082	24.6827	31.1687	35.0447	37.1031	13.2747
Rtn1	27.6428	43.2414	53.5699	72.5545	42.768	30.7327
mt-Co2	26.9683	30.4791	30.554	24.2172	75.7247	107.19
Hbb-y	26.6277	7.25317	0.605667	0	0	0
Hspa8	25.673	29.4298	32.376	19.9638	21.2399	12.6201
Rpl41	23.9784	25.5526	35.5474	45.4188	26.4338	9.72836
Basp1	23.8093	15.9265	17.0553	18.3492	38.6712	14.0733
Gap43	23.6349	20.9525	20.628	19.9536	26.0514	8.85913
Marcksl1	23.5399	26.6508	26.9051	22.6975	12.0367	5.05795
Cfl1	23.0347	21.8849	22.0234	19.0367	12.9046	5.2683
mt-Nd4	22.3831	23.7793	24.8644	21.9631	25.8056	33.8365
Rps8	20.8777	16.8629	18.3244	17.6774	9.11416	3.63641
Tpt1	20.6261	16.702	15.3294	12.0196	11.0583	5.41577
Rpl10	20.2635	17.9951	18.3628	18.587	4.75714	2.30449
Rps27a	20.0086	15.759	16.704	19.5147	11.9746	6.18216
Rps3	19.9298	12.7556	14.1441	14.2773	7.9842	4.3795
D930028M14Rik	19.4145	3.62334	0.173374	0.271149	0.0619165	0.0573054
Sox11	19.2366	17.1615	10.7273	7.79356	1.43764	1.16151
Gapdh	19.0781	13.5477	14.3437	10.5499	18.1349	10.003
Eif1	19.078	15.3121	15.2633	15.5399	13.0985	6.64615
Rps19	19.0211	15.698	17.8371	20.8104	10.1282	3.85035
Rpl13	18.8975	18.5548	19.915	22.6959	12.6563	7.11167
Nnat	18.7899	68.8902	71.5546	43.9728	28.5193	10.2777
Ina	18.7365	15.5173	8.61008	2.78432	3.0854	1.44888
Rpl21	18.4861	14.7741	15.3546	15.046	10.3077	5.57032
Gnas	18.1761	17.384	20.4192	18.1689	25.1258	20.5451
Rps11	18.045	13.6812	12.699	12.4171	8.17041	4.60074
Rpl18a	17.9057	15.3659	15.6297	16.2701	6.84117	3.77135
Rpl11	17.3728	14.9126	15.8061	19.9143	9.59483	4.83969
Ywhae	17.1343	14.9544	15.1276	12.4522	11.9186	5.39198
Rpl32	17.1278	15.796	16.235	19.5144	8.2878	4.3269
Meg3	17.086	48.6955	64.6989	73.7313	103.035	226.769
Hsp90aa1	17.0177	11.1952	11.5109	8.65164	9.14508	7.95267
Rpl23	16.8426	14.2543	15.645	17.4604	11.1053	6.404
Rpl8	16.8345	13.309	13.7933	14.614	8.75951	4.59174
Rps4x	16.6974	14.2049	15.0371	12.3575	8.8075	5.11871
Rps7	16.481	17.1721	17.0315	15.2022	9.78002	4.11326
Rpl17	16.4794	14.8339	14.8664	17.3391	4.61317	2.24973
Eef2	16.4519	20.3997	18.8816	11.0585	6.50007	4.51805
Rps5	16.2649	15.2289	18.0572	17.1717	8.66422	3.28105
Rps18	16.1399	13.9701	14.8264	17.9032	6.41928	3.14924
Rps14	16.1095	16.9227	15.2802	14.8398	4.43862	2.59464
Ybx1	15.9637	16.5411	17.5919	17.3431	13.3173	3.12885
Rpl26	15.959	14.3887	13.9741	13.7849	6.0759	3.58738
Rps9	15.9163	15.3346	13.7689	10.7135	6.40359	3.37374
Rpl9	15.8686	15.6141	15.2254	13.4262	10.1055	6.34266
Rps23	15.7916	13.3297	14.5448	15.6788	6.47648	2.90143
Rpl6	15.6908	14.6418	16.1692	20.3072	10.7689	5.09499
Prdx2	15.3721	15.4689	13.7485	9.17351	7.61743	3.42061
Rpl7	15.2108	12.4284	12.1976	10.1997	4.81199	2.37394
Sepw1	14.9451	14.1174	17.404	22.8673	0	0
Sox4	14.8634	16.8288	9.15217	7.05825	1.90592	0.946206
Hnrnpa1	14.8604	12.166	9.34297	7.34574	4.11327	2.01356
Rps29	14.8084	17.0728	21.8211	26.2856	13.2553	5.9072
Rpl14	14.807	13.6175	15.316	14.7844	5.96533	2.77091
Mllt11	14.7797	13.7331	14.9308	16.5578	14.2428	4.60534
Rplp0	14.7714	14.5988	17.6222	17.424	12.5032	4.2037
Stmn3	14.4232	16.382	18.5749	20.2687	28.4669	23.6556
Rps6	14.4194	13.0091	12.4467	12.8998	3.92401	2.03369
Rpl3	14.3988	12.7923	15.9939	16.8819	12.2514	6.98939
Rps15a	14.3549	14.2815	15.1047	13.404	8.11063	3.78625
Rps3a1	14.3506	12.8629	12.1538	11.2139	9.6294	4.78317
Tagln3	14.1353	6.28229	4.82406	3.91608	1.76227	1.63461
Rps13	13.809	13.2297	13.4994	14.1536	8.11903	4.13416
Eif4g2	13.7644	11.387	10.4065	7.2582	5.5796	3.19895
Rpl39	13.7308	13.7652	16.1599	17.66	9.95315	3.64534
Rplp2	13.7225	10.6222	13.9376	15.7068	7.32031	2.73198
Rpl37a	13.7185	16.3604	19.3788	24.5201	10.7644	5.21234
Ywhaq	13.521	10.7907	11.2231	9.82192	10.1178	4.36022
Sumo2	13.46	13.9371	13.4539	14.644	10.4593	4.07129
Hist3h2ba	13.3294	10.6621	5.97876	3.19733	1.45772	0.582969
Tsc22d1	13.1011	10.5195	8.12923	7.11822	5.01418	4.84448
Rpl29	12.8888	11.1824	12.5159	14.2826	7.38469	3.10767
Celf4	12.8243	8.71564	7.76965	8.87478	9.29576	8.13631
Rps27	12.6869	12.7486	13.9694	19.827	7.46955	3.61468
Fau	12.6571	14.352	15.2334	17.4143	11.6426	5.86266
Nefm	12.6292	0.742804	0.694812	0.1073	0.756316	0.611079
Hn1	12.6043	15.6284	16.4979	15.1907	0	0
Rps24	12.6004	13.9032	14.9098	15.4667	14.8235	7.18081
Rpl24	12.4618	12.1813	11.9098	12.5477	7.1371	3.79688
Tubb2a	12.4568	14.7464	18.7633	10.7074	30.0993	12.2838
Pkm	12.3701	8.32786	5.30223	2.96036	3.77332	3.64133
Rpl31	12.3345	10.7204	13.2242	15.1293	3.74056	1.81643
Rpsa	12.2128	10.7679	14.0241	10.6146	18.6592	6.22115
Hnrnpk	12.2096	9.96022	8.87655	4.78465	4.18163	3.59352
Rps17	12.1494	10.0986	11.3909	12.6614	3.69452	1.89953
Atp5b	12.1074	8.59094	10.6668	5.98987	5.85946	3.81227
Dynll1	12.0617	8.79129	7.41801	7.71978	11.0505	4.82223
Calm2	12.0424	14.7389	19.7484	27.5903	26.279	9.75578
Rpl19	11.9932	14.0997	16.2078	15.0053	10.9219	6.57147
Rpl36	11.9549	8.91685	11.3054	15.0249	9.00849	4.15894
Cdkn1c	11.8777	4.28996	1.5686	0.224348	0.223182	0.00622761
Rps2	11.8573	11.2937	16.6143	17.2635	17.2174	7.40609
Mif	11.7852	7.67202	9.12188	9.25601	6.32532	2.42054
Atpif1	11.6961	10.8696	12.2002	12.9679	9.22656	4.71221
Fabp5	11.6681	10.3092	11.7215	7.66456	11.4684	3.6999
Ptms	11.6318	14.3018	12.3378	11.8432	12.0646	5.65448
Rps15	11.6168	10.4838	11.5004	11.9581	2.72801	1.93204
C1ql1	11.6013	10.5075	3.91918	4.81726	4.50549	0.889593
Slc25a4	11.5293	10.4002	12.635	12.4953	15.6347	7.12168
Eif4a1	11.5006	10.93	10.7584	6.60258	3.72869	2.37955
Oaz1	11.4957	8.4865	7.72457	11.1486	9.43604	5.71098
Rpl37	11.4352	13.8164	15.7362	20.164	11.688	5.32555
Cox4i1	11.3866	11.2842	13.1402	12.6713	6.29631	4.06499
Rps16	11.2958	11.5243	13.0067	14.0848	7.96115	3.18729
Rpl4	11.1558	11.4261	12.4564	11.4288	4.52993	2.21682
Rps10	11.0809	9.66566	10.753	8.34689	7.67004	4.21711
Eef1g	11.0594	9.96279	10.5583	8.11887	3.21821	1.81791
Rpl35a	10.9449	9.67875	10.7608	13.1114	8.6241	4.60911
Rpl28	10.9197	9.57683	10.0062	9.48485	6.29755	2.89791
Rpl34	10.8822	10.1198	10.8085	12.7777	6.76561	3.22193
Rpl18	10.802	9.5747	10.1653	9.60655	6.65965	4.56108
Hmgb1	10.6104	10.0966	9.84563	9.76452	6.78825	2.22557
Pgrmc1	10.5131	11.4063	8.16123	6.66785	7.65951	13.0584
Ttc3	10.5092	12.0121	9.83102	7.72452	13.1588	15.5129
Ddx5	10.5074	11.7103	8.15403	5.87247	4.38609	5.3591
Syt4	10.1972	5.63301	4.28551	3.07487	6.04964	9.89918
Pcsk1n	10.182	14.8403	14.8586	27.2003	27.4003	18.6496
Nme1	10.1752	8.41633	9.56149	9.42599	6.61746	2.64983
Rpl7a	10.0099	8.74226	8.4578	6.29227	4.26627	2.22316
Rpl10a	9.9878	8.77799	8.80907	8.90657	6.24931	4.09825
Chchd2	9.94934	9.51576	9.81722	11.4624	13.8183	7.90978
H2afz	9.9317	9.08877	7.01986	8.33425	7.14075	4.90474
Rpl38	9.92242	11.7228	16.5615	22.9331	11.6891	4.05581
Calm1	9.92142	9.10561	13.7781	17.7915	20.8102	9.33177
Naca	9.89862	8.84695	9.08105	7.26738	5.80268	2.42234
Cnih2	9.8937	8.17531	8.07833	9.99655	9.11812	3.17195
Dnaja1	9.82282	7.71413	7.45243	4.28945	5.50379	3.71185
Pebp1	9.70373	11.2593	11.0346	10.0815	10.0387	4.39733
Rps26	9.6735	10.3246	11.6865	14.7133	5.88925	2.28069
Nefl	9.644	1.36183	2.05663	2.18988	4.94697	2.38905
Btf3	9.51924	7.90345	8.19154	7.27029	5.29549	2.39732
Rpl27a	9.51	11.5539	12.4049	15.836	10.2661	5.74289
Crmp1	9.40474	7.86207	6.65102	4.07401	5.68691	1.81761
Rplp1	9.34598	7.45893	13.0994	17.0794	9.70573	4.57504
Fscn1	9.31345	5.96639	4.16794	2.14704	3.16637	1.60811
Dpysl2	9.26006	9.02768	9.11401	17.0225	11.435	5.35879
Morf4l1	9.19849	7.60121	7.04775	7.59777	5.65143	3.18692
Atp5a1	9.12303	5.39351	6.34725	3.08854	5.25211	2.9244
Ptov1	9.11962	8.15866	6.88485	5.49237	3.50801	3.33942
Marcks	8.86804	9.29937	7.52979	7.9725	8.78457	4.57284
Crabp2	8.82148	0.370429	0.193519	0	0.0794132	0.0415096
Hmgn1	8.78432	8.43902	6.98442	7.7141	2.45738	1.47608
Nsg1	8.76369	10.1505	12.5921	12.0365	11.8047	8.1727
Rps20	8.72467	7.09533	8.25027	7.39456	8.75978	4.15795
Cox7c	8.6742	8.35813	11.6189	15.5213	6.99428	3.84847
Ckb	8.66029	6.43943	6.6503	4.52816	6.72768	6.40602
Gnb1	8.6347	8.03989	7.31612	11.3084	10.4953	5.42343
Gnb2	8.63051	10.2269	10.1252	7.82102	7.21457	4.38182
Rps25	8.62091	7.99081	10.0688	10.4127	3.99002	1.90648
Ddah2	8.61992	4.37336	2.86396	2.26952	1.97663	0.284501
Dcx	8.57101	4.54854	4.44766	3.66384	1.57271	1.11819
Erh	8.38593	7.32445	7.85852	7.5185	2.27148	0.659745
Gm1673	8.34885	9.00189	11.8761	16.504	11.7165	5.31879
Ngfrap1	8.31984	8.53172	8.76883	12.5981	0	0
Gsk3b	8.28561	6.19944	5.09129	6.47169	7.21848	4.38452
Fth1	8.20687	9.19514	9.93328	13.3841	16.8046	8.97432
Gabarap	8.20103	6.32783	5.89483	6.88344	5.26136	2.56656
Rnf187	8.14175	8.35275	8.03019	5.60305	7.33049	3.14263
Rtn3	8.11453	6.12445	5.89662	4.64576	5.9263	7.12102
Xist	8.08766	4.55294	10.9176	0.129661	8.27888	26.1154
Pfn2	8.07417	8.82727	10.1879	8.22774	12.0933	4.27857
Uchl1	8.05907	12.6282	16.6374	12.461	14.566	7.31031
Npm1	7.99476	7.05596	7.34039	7.50175	5.25915	2.94417
Gm2694	7.97802	4.45804	1.68835	3.3563	1.13437	0.128347
Mapt	7.97629	12.3823	13.2715	11.6379	12.9211	4.28835
Psma7	7.94437	5.85567	5.1889	5.21692	3.5685	2.53632
Ebf1	7.93834	3.68174	0.895591	0.601362	0.996331	0.595367
Pbx1	7.90955	14.3583	6.1877	3.36313	3.0418	2.62587
Rpl35	7.89213	9.82907	12.4676	19.9523	7.27938	2.46919
Hnrnpab	7.84328	3.82319	3.04222	1.43077	1.36348	0.802132
Gng3	7.81751	6.02769	5.80896	9.56008	11.6977	6.00051
Ran	7.80511	6.11629	6.00711	5.09936	4.39336	2.59764
Aldoa	7.78612	2.5344	3.32442	5.64251	8.08136	5.01552
mt-Nd2	7.72753	10.9486	11.3032	7.83213	23.1588	32.4818
Nr4a2	7.67269	11.4437	9.83586	3.66666	3.88462	1.26178
Cox8a	7.66229	8.22163	9.31176	11.7629	12.5915	6.86842
Elavl4	7.64634	4.25283	3.65327	2.41216	1.92536	1.94922
Hnrnpa2b1	7.58455	7.89707	7.10982	3.64529	3.5623	5.78284
Rpl23a	7.56153	8.62121	10.3044	14.9455	2.57508	1.02331
Atp5f1	7.50845	5.70124	6.59749	5.97401	5.74438	2.81404
Gnb2l1	7.41731	5.5524	5.61423	4.57542	0	0
Serbp1	7.34038	4.9405	5.25643	4.03749	4.00731	2.05587
Serf2	7.27603	5.7654	4.50786	4.33546	2.36547	1.74478
Maged1	7.23328	8.62434	6.63199	3.63601	5.50299	9.58086
Hmgb3	7.16292	7.59742	6.17376	5.96937	4.39248	1.13137
Ywhab	7.16284	4.88119	4.07405	4.45485	6.93366	3.64956
Zcchc12	7.12321	12.0495	5.42985	4.86212	5.20284	3.97092
Fdps	7.11655	1.87916	4.08736	5.79807	2.98221	1.29369
Pitx2	7.10604	5.56736	1.57252	1.17515	1.44854	0.418094
Tuba1b	7.10057	7.34483	9.35403	7.8846	10.9932	4.26487
Cdc42	7.07358	7.29945	8.28843	6.78608	6.33935	3.03689
Eif5a	7.06257	6.17953	6.52346	6.73559	6.03727	3.14044
Snrpn	7.0367	8.24037	10.0573	13.9364	14.8296	6.54839
Cox6b1	6.9865	8.08638	9.70299	10.76	8.12437	3.14635
Ndn	6.95195	12.7188	11.9125	6.70435	8.15959	13.3916
Khdrbs1	6.92183	3.86675	2.73267	1.89645	1.08785	0.806624
Selk	6.87301	5.53475	5.0156	6.2472	0	0
Prmt1	6.86963	6.07616	5.60565	2.8533	2.45989	1.25992
Atxn7l3b	6.86122	6.54172	6.4802	5.52168	5.48429	2.87343
Rps28	6.83002	8.89832	11.084	15.7906	7.18431	2.89795
Dpysl3	6.76353	9.48094	9.0341	4.68461	7.22559	1.56734
Cpe	6.75334	7.59189	6.94565	4.43712	5.32976	7.14836
Calm3	6.70815	7.50191	8.71894	10.4469	12.3713	6.24243
Cox5a	6.6974	4.82134	6.45358	7.75037	11.1182	3.90879
Gdi1	6.65708	5.69971	5.13706	2.82877	2.83628	3.30001
Atp6v1g1	6.64824	5.01174	5.25475	5.37634	4.50195	1.93634
Slc25a3	6.60961	5.22167	5.41855	3.46444	6.58382	4.44461
Rpl27	6.58202	5.74556	6.47592	8.50792	3.26208	1.17123
Fez1	6.56803	4.29966	4.44239	3.83371	2.62142	1.76422
Rps12	6.52103	5.8836	7.57416	6.04169	4.6392	2.02916
Bex2	6.49423	9.40053	12.2007	13.8759	14.7523	9.82491
Tceb2	6.48847	8.57458	9.88833	13.0013	0	0
Bsg	6.47544	4.26192	4.48731	4.40322	7.37053	9.70211
Zwint	6.41342	4.08392	5.45579	6.38806	9.0782	7.00917
Rpl30	6.40227	6.8354	7.17908	7.60753	8.14844	4.15922
Eif3f	6.40212	5.4455	5.05113	4.79206	2.62786	0.83838
Wbp5	6.37066	4.35803	3.5856	3.61226	0	0
Pafah1b3	6.36795	7.28534	6.18176	5.03165	3.61758	1.05113
Atp5l	6.36523	5.47963	7.22847	10.3217	7.30238	3.09225
Rpl5	6.35441	5.03646	5.22722	3.60499	2.67258	1.47603
Sec61g	6.34695	5.83572	5.96893	8.26237	5.07481	1.51977
Pcbp2	6.3315	3.48169	2.89667	2.55992	1.50686	1.60788
Ndufa4	6.29358	5.91961	9.33013	12.3379	14.3171	8.72707
Tecr	6.25377	6.02388	8.0798	7.01397	8.23017	11.2879
Hmgcs1	6.24268	3.58721	3.81933	2.4797	4.80873	3.01227
Ncam1	6.21757	9.1826	8.08359	9.63198	13.844	13.7426
Atp5j2	6.19542	5.52289	6.54788	9.11447	7.57749	3.18957
Cox7a2	6.16825	5.83431	7.12549	9.00911	7.35952	3.14118
Ctbp1	6.16407	5.44822	4.81042	3.25622	2.59948	1.58188
Pfn1	6.14404	4.94965	4.47709	5.89478	3.55777	1.94231
Srsf3	6.13259	7.5193	6.52412	4.97849	3.94322	2.64073
Elavl3	6.10112	7.10472	5.6843	4.49553	5.09992	3.29256
Paip2	6.1009	4.07771	3.11	4.24145	3.10629	2.41666
Rbm39	6.09976	4.40837	4.29204	3.73742	2.45272	6.10604
Sub1	6.0607	5.61352	5.60945	6.38006	5.03952	3.61448
Tmeff1	6.03528	5.1452	3.35157	4.48227	2.63907	1.05428
Eef1b2	6.00455	4.48174	5.22316	5.98002	5.17376	2.63278
Pcbp1	5.98985	4.31151	2.65801	2.02571	1.56155	1.79026
Atp5g2	5.96212	4.47396	3.3876	3.09895	3.26813	1.88958
Aplp1	5.95599	8.25724	8.08472	5.23756	5.92302	6.77828
Pfdn5	5.95095	5.20337	6.48343	7.93685	5.57453	2.58122
Rpl15	5.94551	6.8764	8.39454	11.909	10.9284	5.33666
Fkbp4	5.9369	2.82291	3.05182	2.38987	1.46374	1.09592
Ap2m1	5.92833	6.30006	6.49693	5.27737	4.78496	2.69837
Hba-x	5.91315	0.424345	0.381341	0	0	0
Cox6a1	5.9046	6.41761	8.43643	9.5015	2.75723	2.11294
Pgam1	5.90388	2.60543	3.50114	2.48333	5.12066	3.64221
Ldha	5.89385	0.928884	1.135	0.911321	2.54388	2.23592
Mlf2	5.86598	4.61947	4.344	3.64045	2.39387	1.9747
Dbn1	5.85422	4.56393	4.55157	2.23165	2.60982	3.9995
Cox5b	5.82754	5.28154	6.8338	9.1553	8.01766	3.33916
Stmn4	5.7703	10.3887	9.57425	9.39857	5.84658	5.41918
Rab6a	5.76344	4.96934	3.92363	5.36918	5.52337	3.28685
Hint1	5.72645	8.22387	10.7518	13.2629	13.0553	5.20309
Mtch1	5.71724	6.29088	4.84411	5.37154	7.4665	5.9931
Atp5e	5.6948	6.00442	8.97098	13.0334	10.5256	4.01842
Rnf7	5.67855	3.89402	3.08431	3.5728	2.48989	1.53054
Nhlh2	5.65436	3.01757	1.11895	0.970017	0.719502	0.749763
Ywhah	5.64923	6.43124	8.00852	10.441	11.8696	8.15823
6330403K07Rik	5.6404	8.98468	8.8368	9.93227	9.71786	6.39663
Rprm	5.55613	2.37648	1.54898	1.13802	1.31487	1.08398
Rpl22	5.52406	3.4509	3.85887	2.81061	2.55784	1.57682
Cox6c	5.52145	6.97566	9.31558	11.5456	9.40616	3.92385
Swi5	5.50135	3.91182	4.97203	4.72883	5.03762	2.1472
Klc1	5.48377	4.46599	4.84105	3.46154	4.24037	4.22629
Nr2f1	5.46812	0.599021	0.433273	0.246989	0.395135	0.159423
Arf4	5.4384	3.80353	3.9078	2.74081	2.03406	1.89447
Jund	5.4146	5.65672	4.67701	10.2632	7.74605	4.75556
Hdac2	5.38739	4.99926	4.14934	2.43908	1.15937	0.779703
Atp5g3	5.38296	4.53682	5.16167	6.11838	8.4689	3.57475
Rbm3	5.38219	3.74065	4.71208	4.49634	5.55661	2.63195
Myl6	5.36795	5.63209	5.57899	7.8047	5.83211	3.7002
Tspan3	5.36534	4.03734	4.01754	3.35181	3.29421	4.91588
Rbx1	5.34037	4.56049	4.26365	3.45797	3.77524	2.09411
Rpl12	5.33225	4.80595	5.38722	6.38949	4.73623	2.25065
Rps21	5.32054	5.85591	8.43757	10.2962	8.03121	3.27039
Uncx	5.31926	1.54691	1.26673	1.127	0.806261	0.480545
Atp5o	5.30619	4.55591	5.49955	6.92469	0	0
Hnrnpdl	5.29508	4.77828	3.82333	3.31463	2.37897	3.33111
Atxn10	5.26818	4.64895	4.46896	2.26458	3.08998	1.82194
Arf5	5.25494	6.03455	6.13975	5.26833	6.12987	5.04557
Dynlrb1	5.21475	4.99785	6.37252	7.08633	4.52321	1.92693
Serf1	5.20726	5.94969	5.48951	5.6448	3.31479	0.779471
Morf4l2	5.19825	4.5234	4.34495	5.13683	3.71411	3.94322
Ube2s	5.1828	4.79226	4.16652	5.12556	2.76912	1.53766
Eif4a2	5.18159	7.02511	7.52017	6.08586	3.41641	3.76592
Hba-a1	5.16572	2.17342	1.14865	0.237718	0.00270886	0
Calr	5.139	3.19419	3.16018	1.77127	3.98831	6.53139
Uqcrh	5.12453	4.95046	5.61473	6.01964	4.90041	2.48919
1110004F10Rik	5.12021	3.02134	4.05755	4.00283	2.94981	1.04385
Ppp1ca	5.08774	4.23033	3.208	2.87445	2.38454	1.45441
Atp5c1	5.05264	4.10494	5.24276	3.86619	5.59687	2.25001
Atp5h	5.04654	6.02622	6.14965	6.6946	5.91363	2.75528
Cirbp	5.03267	6.95768	7.00131	6.09788	6.67247	2.8534
Ube2e3	5.01735	5.22451	3.57056	3.02718	2.88002	1.38513
Btf3l4	5.01133	3.05031	2.33793	1.6496	0.278762	0.257097
Igfbpl1	5.00917	1.541	1.1279	0.116153	0.0398795	0.011726
Snrpe	4.97167	3.58846	3.94968	2.9495	2.90702	0.977518
Hnrnpc	4.9657	3.28723	2.83641	1.5796	1.08079	1.04675
Cct8	4.94629	2.5289	3.00442	0.946931	2.05163	1.47028
Tma7	4.94603	5.42033	5.39696	7.77795	6.10525	2.55426
Shfm1	4.94397	3.20695	3.70002	4.89873	0	0
Atp5j	4.89842	5.25315	5.97529	8.01877	6.62141	2.70886
Cotl1	4.87521	3.00357	2.78131	2.36111	1.88942	0.504998
Mdh2	4.86177	3.84066	3.46207	2.54191	3.76157	1.84614
Cbx3	4.84819	4.28353	3.24677	4.45065	3.37837	1.86595
Dstn	4.84367	4.40921	4.5458	4.83584	3.34968	1.56175
Psmb6	4.8405	3.77654	4.66659	4.60333	3.77313	1.67565
Fkbp1a	4.78616	5.24571	4.87338	6.16765	4.64526	2.80736
Rpl22l1	4.75306	4.52651	6.5771	10.0012	10.1588	5.06892
Arpc2	4.74191	3.64421	3.39423	3.516	2.65738	1.87708
Nedd8	4.71522	4.22697	4.93704	5.81435	5.23915	2.52397
Cyth2	4.68293	3.39139	2.43648	1.57743	1.01467	0.480374
Fdft1	4.66381	2.04785	2.33684	1.43505	1.14883	1.10615
Fxyd6	4.64804	7.51589	8.54328	10.4811	14.5739	10.2574
Fubp1	4.62856	2.37056	1.93529	1.22633	1.29213	1.94967
Bri3	4.62666	3.71795	2.40603	2.85555	1.81249	1.09094
Map1lc3b	4.62642	4.18717	4.35587	3.39865	3.28507	1.68218
Pcbp4	4.62007	4.04581	2.42787	2.41852	1.59742	2.09396
Gabarapl2	4.61275	4.62117	4.95896	5.00797	5.03847	3.92844
Rpl36a	4.59127	5.47148	7.62669	7.46565	4.25135	1.78447
Rmst	4.58998	3.59542	3.36619	2.65385	2.24053	5.03781
2700060E02Rik	4.55608	3.76345	2.85737	2.07798	0	0
Arpc1a	4.54202	4.0328	3.80488	2.36023	2.55011	1.34617
Idh1	4.53241	2.76086	2.80572	2.66318	1.54654	0.477169
Tcp1	4.50362	3.44136	3.35073	1.61508	1.71027	1.21219
Ndufb5	4.49547	3.0423	3.08801	3.87156	3.8001	3.22414
Tpi1	4.47548	2.10391	2.18014	3.45421	2.55543	1.79724
Rab14	4.42928	3.62873	2.95654	2.41095	2.90985	2.69599
Rab11b	4.42756	4.07138	4.35303	4.17126	2.0458	0.970229
Sumo1	4.40327	3.61259	3.50809	4.09582	2.69036	1.64369
Gpx4	4.40304	4.62921	4.84075	5.0057	6.19225	3.43021
Dnajb6	4.39822	4.95169	5.44541	5.62288	4.38474	1.82475
Gpm6a	4.3764	3.38326	4.22931	5.62346	6.31427	8.57084
Psip1	4.37342	4.61327	3.78853	4.57346	3.26824	1.84461
Srsf7	4.35557	2.66958	2.72014	2.74603	1.54716	1.93472
Rnf5	4.34411	2.40272	2.05354	1.60788	0.932824	0.632991
Mapre1	4.32806	3.14108	3.55386	2.82968	2.78716	1.88189
Cdk4	4.31454	4.21129	2.46326	2.60358	0.697944	0.715837
Top1	4.31371	3.26901	2.73606	2.72651	1.44957	1.66545
Snhg11	4.31227	4.85267	11.8742	21.509	29.6829	97.1182
Hbb-bh1	4.30738	0.0237454	0.00555101	0	0	0
Rufy3	4.30365	4.07459	3.25534	3.14267	3.60173	2.79036
Clta	4.3003	5.13883	6.07716	6.56775	5.26851	2.75744
Ube2d3	4.29698	3.83666	3.47193	3.93355	2.68089	2.81294
Ranbp1	4.29559	3.50273	4.54522	5.68209	3.96061	1.93262
H2afy2	4.2829	5.61576	4.05343	3.30693	1.94019	1.02241
Atp5k	4.28187	4.20875	5.34025	8.22312	5.43248	1.99339
Eif3h	4.27464	5.07665	4.93627	4.53212	2.86516	1.51335
Gng2	4.27339	3.91798	4.01361	4.92011	4.31614	2.29202
Pou2f2	4.27161	4.74675	0.83988	0.964417	0.782429	2.15028
Hsbp1	4.26247	5.0702	7.0476	7.40167	8.36611	4.13043
Srsf2	4.25637	4.63996	4.72455	3.22945	3.24666	5.0151
Gdi2	4.23918	3.58394	3.39263	2.15726	2.32477	1.73706
Ywhaz	4.20638	2.90989	3.6074	3.61225	5.66431	3.37473
Slc25a5	4.20348	2.74313	3.29577	2.11198	1.69731	1.02235
Rab2a	4.18096	5.55895	5.27201	6.08275	3.64353	2.2928
Ly6h	4.1623	9.56462	13.9378	22.3255	25.0918	27.6428
Kif5c	4.15164	4.65454	3.92424	3.04547	3.71591	2.76821
Edf1	4.14441	2.95608	3.11943	4.54478	3.6499	2.07361
Psmb7	4.11899	3.07319	3.2759	2.1807	2.12574	1.33683
Tmod2	4.10537	2.50206	2.02307	2.65592	3.74494	2.75402
2010107E04Rik	4.10379	3.4027	4.96738	4.92136	5.21147	2.01407
Vcp	4.08657	2.81199	2.91776	1.33297	2.63932	2.76176
Tsg101	4.07779	3.33562	3.31894	2.11945	1.62254	0.752819
Cct7	4.07628	3.71655	3.81734	2.33248	2.07725	1.25796
Uqcrb	4.07464	4.17845	4.59044	6.22763	5.19369	2.29302
Uqcrfs1	4.07168	3.28959	2.70398	2.81393	3.37055	1.71437
Ndufb8	4.05803	3.54995	4.01496	4.34031	5.23792	2.67881
Srp14	4.05261	3.30397	3.7352	3.5124	3.86326	2.37034
Lmx1a	4.04905	2.21955	2.13602	2.26863	1.00394	0.327434
Cct2	4.04137	3.72536	3.5113	1.67499	2.55284	1.1091
Tmem163	4.02863	1.26192	1.82643	1.70902	1.92756	0.984105
Map2	4.01784	3.44781	3.72773	3.58452	3.64792	5.40147
Eif5	4.014	2.79555	2.97161	2.64483	2.56864	2.17061
Elavl2	3.98355	3.6407	4.60631	5.7173	3.70137	1.8813
Acat2	3.981	2.31382	2.47529	1.54341	1.52123	0.365265
Ppp2r1a	3.97375	2.68864	3.17537	1.07697	1.88711	1.44264
Set	3.96079	5.17188	3.85066	6.19931	4.186	2.09291
Cct5	3.95826	4.01126	4.05548	2.24382	2.20128	1.24807
Ube2b	3.95475	2.91738	2.62331	2.29531	2.77643	2.77938
Anapc5	3.95253	3.81648	3.52051	2.81476	3.12792	3.33274
Cnn3	3.95227	2.85819	1.2934	0.229353	0.0455197	0.130992
Ywhag	3.94297	4.74204	5.06947	6.55738	7.38972	4.85639
Klhdc2	3.94012	2.27221	1.81589	1.16885	1.5132	1.31882
Pfdn2	3.93846	3.43476	3.33467	4.30963	3.26341	2.46624
Uqcrq	3.93435	3.54434	4.73278	6.00844	6.45902	3.41578
Fis1	3.92773	3.97042	4.01424	4.30286	2.8227	1.44168
Son	3.92452	2.63232	2.93283	2.56807	1.66943	3.0853
Hnrnpa3	3.91444	3.75798	3.29339	2.76823	1.98771	1.86558
Psma3	3.91039	3.61706	4.20185	4.27036	4.40148	3.16998
Psma6	3.90272	2.22033	2.34316	2.32169	1.76307	0.73791
Psma4	3.89228	2.4347	2.49756	2.05755	1.57577	0.946817
Fkbp8	3.87513	2.72916	2.82706	2.34085	2.18343	1.83996
Snrpd2	3.87266	3.10471	3.87085	4.64589	3.64709	1.34215
Vdac2	3.86996	3.01315	2.64056	2.24384	4.17114	1.74825
Cct4	3.86843	3.1475	3.19492	2.40004	1.93795	0.989197
Celf2	3.86238	5.05363	3.69313	3.20553	2.43955	3.08769
Tubb4a	3.85328	2.51035	2.01429	1.69047	1.40583	1.0099
Ube2e1	3.84726	2.61794	2.34626	2.72355	1.54182	0.835508
Nono	3.84722	3.79901	3.05149	1.56308	1.14569	1.03592
Sms	3.84128	2.40965	2.26983	2.36841	2.94081	1.58031
Akr1a1	3.83736	3.33826	3.66626	2.94452	2.66882	1.55398
Sfpq	3.83068	4.29996	2.88665	1.80166	2.37128	3.19826
Psmb1	3.82776	3.85676	3.6025	4.06252	3.50115	2.41526
Sqle	3.8199	1.5004	2.01401	1.24566	1.52411	1.52684
Atat1	3.81162	4.74458	3.64698	1.92639	1.52767	1.09356
Mir124-2hg	3.803	2.52265	1.68518	1.8047	0.711014	0.603071
Ldhb	3.78353	2.89652	2.73462	2.30121	2.46381	1.21819
Fkbp3	3.77009	1.98076	2.72694	3.18214	4.70279	2.04824
Ebf3	3.76985	2.61139	1.81138	1.41915	1.99399	0.808727
Hist3h2a	3.76026	3.33182	1.67904	1.34649	0.369286	0.126272
Tomm20	3.75679	3.33064	3.81474	3.5745	4.56188	3.66005
Tspan13	3.74765	7.52375	7.58381	3.60122	3.50372	3.53666
Stub1	3.74757	2.43941	2.61426	3.62078	3.51531	2.98181
Tbcb	3.71603	2.99045	3.79241	3.59627	3.7839	1.76352
Tia1	3.69937	3.06007	2.11704	1.47132	1.44534	3.94248
Traf4	3.69895	1.86863	1.18854	0.716356	0.317054	0.132804
Hnrnpr	3.69823	2.77137	2.52817	2.32892	1.32626	1.15149
Usmg5	3.69148	4.71339	6.5448	10.2135	7.05531	2.24561
Mkrn1	3.69135	3.53747	3.03016	1.90293	2.23981	1.05236
Ilf2	3.68496	3.48761	2.29847	1.33192	1.03835	1.04904
Ppdpf	3.67178	3.40938	3.20537	4.21462	1.80828	0.765873
Minos1	3.65291	2.7408	2.92574	3.61185	2.452	1.64148
Onecut2	3.65239	0.746463	0.129074	0.0399538	0.0754532	0.160853
Cct3	3.64607	2.86302	2.32905	1.18839	1.38962	0.917779
Snrpg	3.61905	3.37504	3.86757	5.62131	1.48178	0.410824
Trappc4	3.60915	2.7988	3.04086	2.7525	2.25487	1.37151
Evl	3.60349	6.15825	6.30443	5.78558	4.97737	2.15712
Srsf11	3.58425	2.74532	1.94865	1.74285	1.74792	4.81
Ppp3ca	3.57757	3.78532	3.24	3.49836	3.24366	3.89207
Rundc3a	3.576	2.94267	2.16644	1.98854	1.87104	2.6896
Smdt1	3.57498	2.79992	3.28108	4.39545	3.41684	1.88512
Hdgfrp3	3.57098	3.43749	2.92834	4.09604	0	0
Bzw2	3.56758	3.64223	3.53365	1.77184	1.52581	0.852687
Rab3a	3.5665	4.5227	5.69895	5.10798	8.97107	7.07049
Sep15	3.55366	2.68661	3.74905	3.24495	0	0
Ndufv3	3.53988	3.00327	3.44503	4.75938	3.52204	1.47745
Bnip3l	3.53903	2.17576	1.9711	1.64184	1.5977	0.915253
Csnk1e	3.53689	3.45686	2.32139	2.18619	2.10634	0.820844
Eif1b	3.5294	4.94453	3.81047	3.2332	3.71829	2.15061
Caprin1	3.52152	2.97968	2.0892	1.56415	1.52746	1.73403
Ube3a	3.52028	2.67591	3.41687	6.58314	5.12764	8.45674
Mdh1	3.51267	3.56992	3.38056	3.31395	5.69034	4.08064
Vdac3	3.51008	2.77728	3.57188	2.97176	4.76851	2.44755
Ube2d2a	3.49465	4.61369	4.16384	4.35351	3.1246	1.94732
Atp6v1f	3.49017	2.78963	3.14575	5.34164	3.04471	2.22556
H2afy	3.48541	2.90097	2.32327	2.15665	1.31839	1.66166
Eno1	3.48322	2.35689	2.70723	2.3119	2.18518	1.02457
Cacybp	3.47433	2.74878	3.27279	2.74161	3.88522	1.61659
Rpl36al	3.47157	3.61915	4.48289	6.50482	2.04148	0.972005
Hba-a2	3.43863	1.06679	0.691274	0.105493	0.0030364	0.00261207
Polr2m	3.43199	2.8133	3.03167	2.70177	3.63056	1.88643
Zfand5	3.42733	2.39506	2.35561	2.5548	2.37527	1.84059
Arpc5	3.41383	3.71216	3.39354	2.45126	1.92393	1.0305
Ier3ip1	3.40872	2.29345	2.89793	3.58866	1.62652	1.08767
Atp5g1	3.40691	4.41838	5.91152	7.19437	10.7234	4.99562
Fam103a1	3.39212	3.11832	2.59989	3.50109	2.32289	0.94996
Cox7a2l	3.39152	4.35874	3.84856	4.06659	2.62565	1.32774
Psmd8	3.38716	2.72227	2.55501	1.91016	1.68289	1.08352
Smarcb1	3.3835	1.85565	2.40622	1.16875	0.876678	0.418208
Strap	3.36973	1.82918	1.82037	1.32404	1.54723	0.912702
Tmem50a	3.36914	1.77379	1.63388	1.4647	1.33336	1.59243
Hspd1	3.36612	1.9077	2.04804	0.496933	1.90025	1.68999
Cbln1	3.3573	2.14634	1.59956	2.75376	1.82252	0.485963
Olfm1	3.34469	1.43325	2.9746	3.80344	6.23433	2.16659
Eif3e	3.34387	2.99758	3.09548	1.76643	1.17017	0.594483
Grina	3.32065	2.89801	2.59602	1.15059	2.4471	4.25754
Srsf6	3.31655	2.33385	2.02462	1.66771	1.28912	1.48486
Ndufa7	3.31646	3.58182	3.82031	4.7434	3.60856	2.16699
Ube2i	3.29874	2.28393	1.93494	1.55521	1.49536	1.11022
Dync1i2	3.29648	3.22496	3.44472	2.94233	2.05232	2.05075
Psmb5	3.29032	2.96102	3.62527	1.95258	4.00343	1.51054
Elmo1	3.27928	1.72155	1.10734	0.852953	1.18481	1.06907
Srrm2	3.26673	3.44961	2.58482	2.45912	3.2325	6.40073
Rcn2	3.26398	2.04609	2.23369	1.40039	1.24901	1.72051
Gng5	3.23902	1.72073	1.07959	1.45898	0.484834	0.497725
Sf3b6	3.2332	2.80864	2.93405	3.00322	2.19543	0.651337
Cxx1a	3.233	3.37996	3.69535	4.12496	0	0
Nt5dc2	3.22251	2.13497	0.964042	0.486244	0.227288	0.160677
Trim28	3.2172	3.49694	2.16029	1.22145	0.742053	0.962579
Bax	3.21657	2.97366	3.26511	3.74599	1.95738	1.30091
Uba1	3.21417	3.00698	2.56894	1.40588	1.22904	0.859301
Timm13	3.20642	2.84189	3.2307	3.60783	3.00054	1.45197
Ssb	3.20369	3.01179	2.7389	2.15277	1.73692	1.42424
Samd14	3.19613	2.38594	2.14108	1.79498	1.77234	0.862112
Chmp2a	3.19247	1.51637	1.69686	2.08583	1.41675	0.906816
Prmt2	3.18688	3.45603	3.50104	4.21393	3.20494	2.60243
Chmp5	3.18479	2.26616	1.71781	1.14395	1.63761	1.04371
Btg1	3.18286	1.94323	0.976648	1.31393	0.471839	0.871525
Ndufb9	3.18187	3.61416	4.53284	4.40495	3.81316	1.97888
Arl6ip1	3.16664	3.69778	4.84268	3.13313	5.48245	6.02517
Psmd4	3.16577	1.97543	2.00196	1.86162	1.48895	1.63666
Atp5d	3.16006	3.99931	5.09627	4.51408	4.59247	2.32363
Dctn3	3.15737	2.86236	3.31128	2.50856	2.34147	1.38552
Cycs	3.153	2.8217	3.86396	5.17503	5.17273	2.1406
2310036O22Rik	3.13725	3.09102	2.88112	3.42536	0	0
Adprh	3.1322	1.71859	1.36294	1.42376	1.1026	1.4754
Mn1	3.1296	2.0301	0.699593	0.753845	0.361862	0.319238
Rbbp4	3.12496	1.2525	0.988102	1.00317	0.79474	0.633688
Npdc1	3.12054	3.4438	3.5248	2.77694	3.77921	4.22665
Timm8b	3.11985	2.85209	3.22345	3.63596	3.39545	1.46379
Ubl5	3.1107	3.96398	4.92244	7.44193	4.55	2.345
Ubc	3.10676	5.81032	5.97237	1.68074	4.49228	7.3787
Uqcc2	3.1057	2.64144	3.24826	4.08602	2.87353	1.13861
Ppp2ca	3.09761	3.06161	2.87507	3.50458	4.2104	2.9576
Pdap1	3.09031	2.74049	3.48913	4.41311	2.39092	0.665301
Sbk1	3.09013	4.86545	4.6611	4.32147	1.11181	0.40418
Psmc5	3.08524	1.80663	2.04103	0.894579	1.59513	1.24755
Sdcbp	3.07509	1.23904	0.846023	0.303913	0.401408	0.918699
Oaz2	3.06942	2.93031	2.8521	2.68518	1.44136	1.03673
Mrfap1	3.06438	3.30812	3.26774	3.41254	4.96272	3.56067
Smarce1	3.05428	3.34324	2.15156	1.79211	0.843136	0.263348
Ube2d1	3.05098	3.4315	2.9035	2.12268	1.13812	0.432044
Prkar1a	3.04833	2.96029	2.72607	2.70035	2.43975	3.06645
Clmp	3.03932	2.061	1.01444	1.2145	1.14084	0.618184
Plppr3	3.03152	3.48	2.66563	1.31562	1.99825	2.51877
Map2k2	3.02475	3.06304	2.81809	2.77525	2.54154	1.98844
Nap1l1	3.0096	3.52923	3.35396	2.98175	3.2072	2.30475
Hnrnpf	3.00862	2.24518	1.83641	1.22521	1.0174	0.74776
Coa3	3.00593	2.01538	2.20135	2.87755	2.95023	1.50716
Atp6v0d1	3.00441	2.49953	2.68801	1.80432	2.43154	1.5162
H2afv	2.99847	2.67316	1.63432	1.01291	0.522167	0.347075
Nrxn2	2.99633	2.96284	3.38365	4.80898	8.11521	6.3352
Ppp1cc	2.9963	2.78189	2.34334	1.51768	1.11148	0.836531
Fus	2.98591	4.03958	3.67641	3.70542	2.40837	5.80959
Psap	2.97724	3.3945	3.26538	1.41892	4.9224	9.13773
Atp6v0b	2.97597	3.56838	4.60891	4.36862	7.06419	11.1076
Ube2n	2.97261	3.23641	2.68671	3.57163	3.85296	2.28008
Vdac1	2.97003	3.16248	4.47585	4.66901	5.61621	3.00009
Ndufs2	2.96797	1.89789	1.73059	1.47086	1.66338	1.28431
Arpc3	2.96658	2.96499	2.37483	1.75338	1.52571	0.787702
Cfl2	2.96177	3.33404	3.43115	4.29431	2.92866	1.57029
Ndufs4	2.95691	2.16844	2.6603	3.04562	2.31856	0.996274
Snrpb	2.95342	2.39526	2.30752	1.85112	1.28937	1.02602
Gpi1	2.94479	1.55007	1.51829	1.65653	3.91023	5.39899
Podxl2	2.93551	4.65381	5.7308	5.07671	6.36906	5.78211
App	2.93448	5.7963	6.20001	2.46238	6.9091	10.6575
Myeov2	2.92683	2.99641	4.05862	5.52068	0	0
Rhoa	2.92458	1.30206	0.873591	1.20953	1.33675	1.37261
Psma2	2.92023	2.94585	2.7241	2.66765	2.67531	1.53451
Eif3k	2.91741	3.55146	3.77636	2.70236	1.65433	0.79789
Smarca4	2.91015	2.2757	1.59751	1.02173	0.951199	0.807863
Higd1a	2.89297	1.61259	1.59739	2.12689	2.86981	2.07201
Arf1	2.89282	4.26666	4.56656	3.27747	3.71161	2.9234
Pomp	2.87836	3.12357	3.50829	3.54669	3.32794	1.5741
Dad1	2.86266	3.73042	3.87692	3.33648	3.40887	3.8772
Cyc1	2.85802	2.26646	2.39649	2.40867	2.79964	1.78832
Ndufa3	2.85739	2.65947	4.14561	6.18202	2.87123	1.93691
Nedd4	2.84807	3.00178	2.11704	1.65742	3.08658	3.47121
Tmem59	2.84222	1.98195	2.14625	1.74558	1.60912	2.98444
Sfr1	2.83992	1.07989	1.15857	1.28217	1.47839	1.01713
Fam57b	2.83921	2.96158	2.54997	1.65598	1.4947	0.743177
Ctxn1	2.83721	3.22883	3.73609	3.66329	2.17093	1.16624
Bcas2	2.82606	3.64417	3.1819	2.93109	2.5035	1.58601
Phip	2.82039	1.75194	1.521	0.893805	0.897522	2.95981
Atp6v1d	2.81578	1.97477	1.95923	1.40216	2.15083	1.52618
Ap2s1	2.80599	4.12384	5.4176	3.70086	3.5318	1.76857
Cops6	2.80533	2.00827	1.58659	1.59785	1.46325	0.851374
Uqcrc1	2.80421	2.57859	2.65219	1.27663	2.07707	1.13955
Slc17a6	2.80034	1.32065	1.51298	2.22648	3.83248	3.60146
Scand1	2.79413	2.34879	2.41428	2.42801	2.612	1.25925
Ncl	2.7936	2.58105	2.77808	2.49959	2.23358	1.64221
Sdhc	2.79195	1.11908	1.13286	1.24692	1.02685	0.81484
Snrpf	2.79104	2.34341	2.77033	3.40213	1.66602	0.832475
Dlgap4	2.78201	3.10592	2.34272	1.5698	1.34356	1.14404
Ankrd12	2.77871	2.49579	1.81966	1.71918	2.29537	1.60811
Mrpl52	2.77457	2.66455	3.20371	3.84079	2.31642	1.12834
Kmt2e	2.76919	2.5011	2.20087	2.22392	1.77673	1.59129
Ndufb10	2.76786	2.54736	3.09545	4.28626	2.93592	1.62974
Srsf5	2.76226	2.24468	2.62696	2.07449	2.23911	3.49392
Trp53i11	2.75411	1.79002	1.57744	0.515446	0.334791	0.291866
Zfp428	2.75253	3.45285	4.94771	4.28657	3.83059	0.938281
Akap9	2.75173	2.28202	2.17498	1.45792	1.54606	1.76848
Adcyap1	2.7512	0.865663	0.237716	0.202324	0.91865	1.15578
G3bp2	2.75119	3.26892	3.05764	2.65706	2.33524	2.31228
Cnbp	2.74973	2.4382	2.34277	1.63295	2.4901	1.69579
Zfand6	2.74944	1.18702	1.22103	1.19666	0.673794	0.728303
Rsrp1	2.74115	5.31304	3.58557	4.51555	2.61772	8.05992
Ank3	2.7309	2.4022	2.32986	2.66399	3.69554	6.91574
Sgta	2.73043	1.9809	2.08927	0.877956	1.7689	1.78784
Ddx39b	2.72689	2.29884	2.2325	1.8279	1.36613	2.36099
Vapa	2.72078	4.55966	4.50379	6.22164	5.06349	2.57258
Ptp4a1	2.7093	2.84249	3.05309	3.65472	1.774	1.52961
Trim35	2.7069	2.31049	2.3623	1.88069	1.93595	1.60727
Brk1	2.70577	2.46159	2.86352	2.68257	2.28555	1.45254
Th	2.70477	2.89046	0.631967	0	0.0255339	0.0722082
Mff	2.70314	3.13147	3.2827	2.36638	2.92675	1.95337
Apex1	2.70136	1.47111	1.33324	0.722858	0.566753	0.314049
Cdc37	2.70015	1.66338	1.27417	0.612767	0.873419	0.804117
Dynll2	2.68935	3.64829	4.57969	5.86872	4.09676	3.19216
Eid1	2.68678	4.43177	4.40503	6.95207	7.91228	2.42038
Dcakd	2.68214	2.48169	1.74066	0.909504	0.861204	0.478424
Ubald2	2.67355	2.13523	2.02902	1.58168	0.433889	0.345583
Tbca	2.66537	3.27358	5.12456	7.92735	4.9205	1.99083
Ndufa13	2.66375	2.17192	3.68423	4.88033	4.2397	4.12978
Mapre2	2.66022	1.31211	1.32604	1.44998	1.78927	1.42286
Dbnl	2.65889	1.31444	0.996532	0.829348	0.852155	0.69176
Clic1	2.6525	0.251959	0.0423986	0	0.0237738	0.205733
Tmem35	2.65239	2.39032	2.12347	1.50712	0	0
Arhgdia	2.65135	3.16305	2.30378	2.03461	2.59742	1.98113
Ndufs5	2.64794	2.82714	4.31096	5.59651	5.3425	2.07127
Cdk5r1	2.64442	4.271	3.52933	2.61016	2.00499	1.40636
Romo1	2.64362	2.22562	3.28956	3.92385	3.66703	1.39029
Mrpl34	2.64235	2.02385	1.75116	1.58674	1.38747	0.474196
Mat2a	2.6404	2.32425	1.78352	2.6051	1.35554	2.14794
Myl12b	2.63818	2.59181	2.63099	2.4792	4.31716	1.92997
Hmgcr	2.63397	0.927696	1.19699	1.93645	2.81735	2.80306
Rbfox2	2.63363	3.39171	2.96215	2.7433	1.78836	2.06152
Mettl9	2.62936	2.50082	2.49654	2.17749	1.33996	0.735091
Eif4a3	2.6261	0.996885	0.888011	0.252646	0.486456	0.362877
Sars	2.61665	1.54723	1.58795	1.73346	1.61401	1.76554
Pdia3	2.61654	1.67808	1.54579	0.922382	1.46594	2.09139
Atp6v1e1	2.60753	2.24713	2.61402	2.25891	2.2839	0.980306
Ndufb7	2.58622	2.63408	3.05184	2.79689	1.94145	1.13339
U2af1	2.58608	2.82268	2.82276	2.72677	1.13317	0.630255
Map1lc3a	2.58541	6.14015	7.04515	8.29792	9.66219	5.02202
Bbip1	2.58405	1.45371	1.58126	1.9185	1.82117	0.866984
Aes	2.58402	2.61727	2.7857	3.00706	6.52607	3.06611
Ndufa2	2.58154	3.13144	3.21447	3.73007	2.7973	1.67289
Brwd1	2.57744	3.054	2.1559	1.83367	1.02133	1.51737
Cox7b	2.56798	3.461	4.99225	7.19214	5.6468	2.08455
Rangap1	2.56571	1.55698	1.47036	1.10631	1.6547	1.20814
Lamtor2	2.56521	1.62744	1.68488	2.27201	1.66594	0.801116
Snrpd3	2.56326	2.09304	2.22032	1.65016	1.65639	0.685093
Hnrnpa0	2.56276	1.96025	1.45413	2.01498	2.35586	1.71504
Hnrnpm	2.56191	1.43992	1.2211	0.694775	0.719513	0.904082
Mrps33	2.5571	1.77358	2.0251	2.01528	1.98441	0.873179
Ndufa1	2.55098	2.29122	3.23043	3.651	2.64996	1.73089
Meis3	2.54967	1.51244	1.04787	0.294755	0.443076	0.658594
Strn4	2.54831	1.55991	1.69839	1.39438	1.25292	1.63122
Psmb3	2.54684	2.98059	3.00844	2.89389	2.41202	1.53519
Pafah1b2	2.54501	2.50658	2.48932	1.93252	2.01162	1.231
Ubqln2	2.54074	2.41947	2.18828	2.33173	1.70192	1.56471
Erp29	2.54074	2.37816	2.12985	2.95674	3.26166	4.45883
Ndufs3	2.5402	1.76754	1.98502	1.43652	1.67324	0.974783
Mtf2	2.53668	0.930294	0.640675	0.798567	0.383943	0.555159
Ndufv2	2.53552	2.4243	3.19231	2.85303	3.15071	1.2368
Slc24a5	2.53168	1.6219	1.33086	1.18868	2.35734	2.68714
Med28	2.53013	2.13659	2.18454	2.0445	0.849379	0.492716
Ndufc1	2.52707	2.44553	3.28516	4.63937	3.92371	1.98232
Atrx	2.52456	1.82193	1.79153	2.34003	2.78554	3.55126
BC031181	2.52446	2.97388	2.68477	2.75986	3.06158	2.88142
Cope	2.5216	2.04777	1.78212	0.943625	1.03572	0.941116
Cbr1	2.51539	1.78576	1.69236	1.56098	1.07235	0.745405
Apbb1	2.51462	2.72437	2.40226	1.70453	2.39912	2.21317
Ube2r2	2.51441	1.41687	1.01184	0.977333	1.51918	0.883782
Scd2	2.51249	1.35161	2.00509	1.99058	3.3358	3.06436
Vbp1	2.51229	2.35418	2.43368	2.62124	1.48145	0.906797
Hnrnph1	2.50718	2.85377	2.96081	2.42641	1.98204	2.57895
Dnajc7	2.50603	1.72231	2.28914	1.41637	1.35066	0.94467
Pou3f4	2.50459	0.241972	0.149243	0.0609678	0.0434379	0.0240602
Luc7l3	2.50425	1.93493	1.95835	1.8574	2.05033	3.93442
Csnk2b	2.50219	1.92687	2.2306	1.32187	1.27986	0.528489
Rbmxl1	2.50191	1.61422	1.78232	0.681816	1.31843	0.841241
Cacna2d1	2.49996	1.6578	1.0312	0.894534	3.24465	5.1152
Rbm4b	2.49668	3.24466	2.18343	1.95776	0.9914	2.19999
Dctn2	2.49266	2.881	2.94225	2.28267	2.50632	1.78583
Psma1	2.49124	2.21583	2.4022	2.23937	1.90761	1.97122
C130021I20Rik	2.48988	3.07361	1.33852	0.672614	0.573391	0.209921
Psmc4	2.48812	1.48545	1.88256	0.251589	1.16952	1.1629
Igdcc3	2.4828	0.120969	0.0418316	0.0506139	0.0377019	0.0178636
Sept7	2.47736	2.22588	2.1357	1.41006	2.02352	2.41819
Psmd6	2.47056	1.42949	1.94905	0.985642	1.05022	0.829271
Rbm25	2.46963	2.09082	2.09513	2.3125	1.51256	2.46418
Spcs1	2.46514	1.99228	2.25658	2.27065	2.35117	2.53797
Gdap1l1	2.46125	2.07428	1.59064	1.3942	1.10513	0.61526
Csnk1a1	2.46021	2.64584	2.3397	2.43679	2.32277	2.87639
Ergic3	2.45601	2.17692	2.51506	1.78489	1.62908	2.30436
Nktr	2.44266	1.49465	1.10844	1.11087	1.85208	4.30615
Tcf25	2.43314	3.04674	2.95085	2.828	3.95397	4.07547
Fam195b	2.42592	2.1254	2.14798	2.35366	0	0
Cbx1	2.42229	1.63491	1.0888	0.848399	0.622665	0.851113
Nop10	2.42123	2.04197	3.0074	5.28409	3.57126	2.0499
Pkia	2.42047	2.01793	2.589	2.9842	3.88909	1.26757
Camta1	2.41738	2.11218	2.11243	1.91137	3.84052	3.62939
Mtch2	2.41152	1.35742	1.82715	1.0457	0.999812	1.23546
Uqcr10	2.41134	2.14372	3.51077	6.28377	5.05777	2.41486
Phb2	2.4107	2.7713	2.40569	2.09792	1.78171	1.30702
Cst3	2.4088	2.43957	3.06827	3.34695	4.08348	13.6236
Syt11	2.40435	1.67925	1.55486	1.20404	3.47945	5.93031
Tsn	2.39582	2.2384	2.83705	2.34135	3.36445	2.44732
Sec61b	2.39561	2.32273	2.36446	3.24953	2.24788	1.13584
Ppm1g	2.38713	1.84465	1.82053	0.887001	1.2584	1.13288
Myef2	2.38511	2.03524	1.95047	2.38903	2.2596	2.20704
G3bp1	2.38268	1.3124	1.26668	0.692284	0.953821	1.36379
Cyp51	2.38247	1.60693	1.05947	0.796637	1.22994	1.50081
Unc119	2.37461	1.13116	1.19465	1.0748	1.48787	0.764605
Rab10	2.37235	3.07344	2.61867	3.06438	2.32711	1.5735
Akirin2	2.36983	2.90227	2.12548	2.31395	1.16073	0.557587
Ppp1r11	2.36726	1.65619	1.4475	1.42159	1.09991	0.926287
Dmrta2	2.36571	3.59318	2.57102	1.7848	1.48606	0.562411
Nrep	2.3516	3.82804	3.15592	2.10784	0.91256	0.460164
Celf3	2.35051	1.81825	1.66435	0.881451	0.598203	1.9049
Pin1	2.34936	1.61432	1.84299	2.15226	2.07953	1.01183
Hspa5	2.34822	1.48661	1.5133	0.94369	2.0345	5.65856
Snrpd1	2.34676	3.17854	3.30728	2.99277	2.47284	0.988945
Eif2s2	2.34616	2.53683	2.58518	3.07834	2.0478	1.11455
H1fx	2.34091	2.16741	1.65203	2.87134	2.08043	1.02922
Matr3	2.339	4.43852	4.23602	4.08321	3.67618	4.26555
Tsnax	2.33705	2.40257	1.45214	1.00167	1.40353	1.09195
Eri3	2.33271	1.62268	1.94048	1.75979	2.05028	1.11272
Adrm1	2.33241	1.23529	1.20408	0.57965	1.00078	1.25078
Spag7	2.33167	1.34862	1.53473	1.60536	0.682079	0.604519
Tax1bp3	2.32922	1.49011	1.0513	0.562219	0.165927	0.028866
Acin1	2.32906	1.49303	1.34677	1.93064	1.03387	1.78355
Yeats4	2.32868	2.17297	1.8798	1.90711	1.48771	0.535088
Tmem176b	2.32609	0.690431	0.653751	0.512091	0.183515	0.943534
Ebf2	2.32354	1.27485	2.20346	2.92923	1.67786	0.530821
Tomm7	2.32223	1.85892	2.22525	3.39892	3.05663	1.49464
Gars	2.32157	1.40218	1.39479	0.715838	1.06567	0.700002
Txn1	2.32072	2.17201	2.94593	3.56926	3.67349	1.36234
Cdk14	2.32035	1.49437	1.33215	1.4443	2.26243	1.72806
Pdcd5	2.31893	2.5687	2.93981	3.50998	2.68871	1.30845
Nsg2	2.31623	5.03794	5.45006	5.10782	7.25233	6.17234
Pbrm1	2.30688	1.59342	1.40161	1.35195	1.47031	1.67096
Snap25	2.30493	1.57677	1.17596	1.27593	3.00253	3.37568
Sh3bgrl3	2.30443	1.8519	2.57154	4.30003	3.86093	1.81897
Vamp2	2.30227	2.71321	3.6986	4.95221	5.8634	4.95572
Arl3	2.30072	1.86262	1.83441	2.32231	1.77403	0.787234
Pgls	2.29801	2.13168	2.47565	3.41152	2.69741	0.896063
Arxes2	2.292	2.20448	2.06439	1.74493	2.11717	2.95385
Scoc	2.28924	1.5657	2.43077	3.36893	3.8836	2.13593
Nell2	2.28009	1.33436	1.30879	0.754027	1.23588	1.28779
Pfdn1	2.27665	2.31986	2.49385	2.81854	2.33174	1.34548
Hnrnph3	2.27622	2.28942	1.77883	1.27751	0.805214	0.8452
Ndufa11	2.27143	2.3739	3.27728	4.64953	4.73426	3.04329
Sdhb	2.27122	3.26001	3.41202	3.06835	2.84056	1.0764
2410015M20Rik	2.26962	1.83429	1.81035	1.69089	1.72051	1.9796
Arpp19	2.2689	1.45201	2.01198	2.12558	1.6417	1.19426
Pak1	2.26655	1.6996	1.31379	1.10368	0.958469	1.05983
Mpnd	2.26476	2.30585	1.34942	1.10188	0.737395	0.591287
Tonsl	2.26309	2.72362	2.53852	2.61964	0.0847139	0.206219
Rraga	2.26284	1.89548	2.37939	1.20504	1.6757	1.40671
Bex1	2.2565	3.2167	4.34899	5.8969	5.8179	3.13786
Tomm22	2.25451	2.50022	2.54238	2.49302	2.50728	1.26687
Ntm	2.25202	3.46869	1.91851	3.52398	4.299	3.47849
Cmpk1	2.25013	3.03858	4.15397	4.07647	3.96943	1.63159
Glyr1	2.24995	1.33891	1.12313	0.890466	1.08738	1.60665
Cetn3	2.24758	2.42328	2.66659	2.45152	2.14326	1.05026
Meaf6	2.24728	1.81474	1.77736	1.04824	1.68473	1.37632
Eif3g	2.24443	1.52429	1.66511	1.42348	0.828371	0.500115
Eif3i	2.24128	2.2205	1.80113	1.56014	1.77352	0.982265
Hnrnpu	2.24065	2.91743	2.1283	1.15176	2.22371	3.48247
Scg3	2.23809	1.77131	1.1033	0.358889	0.836195	1.55473
Psmd11	2.2373	1.59764	1.17469	1.03596	1.13726	1.24027
Dclk1	2.23598	2.63631	3.31064	3.80472	4.29116	5.33805
Raly	2.23439	2.58085	2.00529	1.64195	0.947458	0.664786
Psmb4	2.23157	2.59503	2.63022	1.95477	2.32732	1.03162
Nap1l4	2.231	2.31867	2.02493	1.15459	1.16269	1.19635
Svbp	2.22841	3.36041	2.81082	2.90406	1.62484	0.501492
0610012G03Rik	2.2273	1.7922	1.80074	3.03937	2.16491	1.22239
Mrps21	2.22612	1.34376	1.79149	1.18338	1.41165	0.699202
Dner	2.22329	2.71089	3.69843	2.28588	4.67094	4.74745
mt-Nd5	2.21868	1.7158	2.16833	0.882397	4.08155	3.66118
Ncs1	2.21583	1.78136	1.32357	1.70952	1.19933	0.873161
Rad23b	2.2089	1.94089	1.77268	1.51061	1.46596	1.21805
Cdh2	2.20663	1.71105	1.0458	0.550436	1.03849	1.52979
Pnisr	2.20389	2.2322	2.0158	1.95563	1.45325	3.71928
Kifap3	2.20277	1.99552	2.09451	2.48859	2.0618	1.10997
Smarca5	2.19973	0.97335	0.609017	0.844646	0.599324	1.01651
Fam32a	2.19805	2.27052	1.70803	1.29038	1.30611	0.552654
Psmc2	2.19469	1.58657	1.57062	1.1216	1.33277	0.998701
Nrn1	2.19387	1.64752	0.844951	1.77049	2.12913	1.09292
Psmb2	2.19174	2.46954	3.25606	2.23526	2.63924	1.32629
Ccl27a	2.19163	1.55251	2.5343	2.70053	2.31384	1.44477
Ppp1cb	2.19069	1.84533	2.00571	2.04495	1.45359	1.4623
Vat1	2.18942	2.14636	1.58602	1.5646	2.64497	1.84198
Mmd	2.1843	2.70204	2.24045	1.69886	0.883618	0.59752
Napa	2.18302	1.43154	1.49922	0.967884	1.10942	1.40615
Chgb	2.18264	2.44263	3.1365	2.12557	2.64927	5.26902
Soga3	2.18227	2.03159	1.5637	1.58931	1.55266	1.40501
Camk2n1	2.17884	7.65636	3.58309	5.98376	4.70335	3.10468
Ssbp4	2.17878	1.50405	1.16157	1.39339	2.26112	3.23688
Usp22	2.177	2.33927	1.789	1.30601	2.13584	2.41693
Snn	2.17625	1.67424	1.92188	0.863593	0.693459	0.321913
Scg5	2.17262	2.79909	3.12305	1.9181	3.83333	6.35006
Dtx3	2.17044	2.20874	2.27312	1.80942	1.25281	1.75145
Taldo1	2.16098	2.01297	2.40233	1.36604	1.17291	0.654663
Opcml	2.15989	1.00813	0.635618	0.84606	2.68223	3.8235
Cwc15	2.15252	1.87464	1.51873	1.41825	1.09397	0.715391
Itm2b	2.14995	3.63751	4.17248	3.34036	3.99304	7.40941
1110008F13Rik	2.14949	1.74796	1.79821	1.6201	1.64102	0.807695
Zfp706	2.14874	3.01797	2.94132	3.35845	2.87364	1.68038
Smim14	2.14811	2.61561	2.2305	1.7827	1.63279	1.5609
Mrpl23	2.14794	1.43575	1.43487	1.65461	0.974162	0.614989
Capzb	2.14712	2.62847	2.2536	0.956949	1.46055	1.66031
Acly	2.14225	1.60244	1.11182	1.296	0.949658	0.872389
Polr3k	2.1371	1.78075	1.08754	0.769268	0.957299	0.496183
Amotl2	2.12879	0.596698	0.421786	0.281388	0.231346	0.114572
Rab1a	2.12544	2.12565	2.41051	2.03278	1.71017	1.23373
Snap47	2.12523	3.04147	3.6101	2.68964	4.1055	2.37151
Ythdf2	2.12369	1.2317	0.93632	1.17726	0.51286	0.472742
Sec62	2.12132	1.55312	2.62827	3.04403	2.54908	2.55238
Psma5	2.11714	2.34697	2.43285	2.80438	1.96871	1.25688
Zc3h15	2.11572	2.39975	2.25277	2.99517	2.23699	1.25523
Ddb1	2.11252	1.11057	1.01969	0.410707	0.750128	0.869783
Idh2	2.11158	0.913961	0.742155	0.503936	0.32202	0.579868
Sf3b2	2.11127	2.38302	1.73647	1.57681	1.40667	1.67496
Ank2	2.11106	2.17884	2.40833	2.71314	4.36973	9.61489
Chl1	2.109	2.35698	2.03239	2.24427	4.57015	3.76589
Ndufb3	2.10815	1.69582	2.16845	2.26571	2.24513	1.3637
Rab11a	2.10393	2.28025	2.81337	3.33812	1.32304	0.849251
Trim32	2.10287	1.65926	1.48166	1.27306	1.26457	0.755386
Rer1	2.10165	1.14227	1.44235	1.36033	1.57266	1.7727
Acp1	2.10064	2.55137	1.77324	2.3399	1.93349	2.38688
Dazap1	2.09802	2.88811	2.25233	1.873	0.992901	0.965876
Sumo3	2.09696	1.66823	2.27655	2.35983	1.89702	1.05925
Tmem234	2.09693	1.81333	1.53667	1.48264	2.16425	1.89822
Psmc6	2.09458	1.43431	1.3507	0.644829	1.64569	1.02736
Mien1	2.09432	1.62221	2.34484	3.25707	3.93053	1.19256
Puf60	2.09061	2.0627	2.17821	0.99397	1.44822	1.54793
Mbd3	2.08686	1.85312	1.48834	2.05101	1.06806	0.789948
Rbmx	2.08661	1.64201	1.44771	0.498177	0.454873	0.227654
Hsp90b1	2.0805	1.20176	1.51755	0.938607	2.84261	6.07287
Hspe1	2.0772	2.6873	3.51004	4.43292	3.94911	2.20637
Ppib	2.07259	2.33289	2.48901	1.28583	2.60067	2.73068
1110001J03Rik	2.07246	1.64387	1.66409	2.59207	0	0
Rhob	2.07204	1.58317	1.94597	1.40079	2.41159	1.54467
Cd81	2.06889	2.73384	2.98112	2.6374	2.82102	6.72783
Prpf19	2.06662	2.10852	1.73321	1.59221	0.930615	1.03903
Rtn4	2.06518	3.41225	3.56156	4.14679	6.86298	5.6891
Nisch	2.06505	2.0733	1.88053	2.49647	2.46757	3.84228
Tmem57	2.06367	1.3777	1.08592	1.41749	1.00229	1.53129
Ndufab1	2.05905	2.6371	3.27308	3.84104	4.83557	2.43611
Klf7	2.05852	3.26353	2.60733	2.2152	2.35234	2.30237
Foxp2	2.05726	1.6642	0.620006	0.447556	0.144736	0.317965
Csde1	2.05671	2.08812	1.87147	1.93842	1.46954	1.5947
Cuedc2	2.05554	2.05222	2.53164	1.88171	1.76811	1.22052
Ube2v2	2.05516	2.85681	3.37149	3.5726	3.45525	1.73637
Vti1b	2.04314	1.74208	1.68579	1.91928	1.66885	0.880153
Rnf10	2.04037	2.97736	2.43231	1.58688	1.83432	1.3819
Rac3	2.03987	3.82529	6.25436	8.92165	8.96937	3.40715
Cxx1b	2.03778	2.52257	2.31947	2.38232	0	0
Wbp1	2.03213	1.85866	1.12526	0.401689	0.314834	0.336793
Runx1t1	2.03186	2.94238	1.44396	1.53859	0.951509	0.937879
C1d	2.02926	2.70688	3.2033	4.62145	3.84836	2.27684
Tpr	2.02891	0.999796	0.978775	0.851702	0.975323	1.09426
Pabpc1	2.02758	3.05519	3.26646	1.91517	1.82149	1.68088
Arl4c	2.02395	1.67507	1.3029	1.67454	1.58717	1.59624
Cd200	2.02064	3.58374	4.36152	4.62906	4.47014	5.42652
Gtf2h5	2.02062	2.40478	2.26643	3.6054	3.19624	1.5164
Smap1	2.01521	1.26809	1.24508	1.64465	1.89024	0.793833
Ap1s1	2.01465	1.80983	1.78806	1.20949	1.56809	0.860142
Stx7	2.01412	2.85959	2.82984	3.81551	2.57276	1.01975
Pam16	2.01233	1.6426	1.77458	2.43724	1.7642	1.66025
Ppp1r14b	2.01118	2.18908	2.17893	2.27435	2.22859	1.45995
Itpa	2.00852	1.23682	1.07096	0.898552	0.547306	0.309228
Bscl2	2.00556	0.703643	0.521765	0.463049	0.795952	1.97054
Resp18	2.00505	2.12826	2.41468	3.54206	7.36237	17.128
Brd3	2.00455	2.20212	1.74896	1.26629	1.1449	1.067
Ckap4	2.00321	1.50737	0.820102	0.525936	0.6308	0.406609
Phax	1.99969	1.21794	1.46727	1.17003	1.09618	0.590138
Psmd7	1.99663	1.98673	2.12688	1.29954	1.8168	2.13301
Ndufs6	1.99018	2.00837	2.99664	4.26296	3.43386	1.43787
Stx12	1.98843	2.47182	2.36016	1.8334	1.75248	0.930449
Trim2	1.98839	2.01374	1.9902	2.4286	2.49156	3.05419
Ndufa6	1.98611	1.83401	2.45254	3.80361	2.12547	1.27149
Ewsr1	1.98402	2.78592	2.36755	1.19952	1.51313	2.17439
Tcaf1	1.98301	1.92424	1.42452	1.62764	2.50067	2.45539
Lamtor5	1.97731	1.26203	1.25245	0.965069	0.808992	0.486344
Cisd1	1.9756	2.49099	3.49147	5.36162	5.4074	3.79581
Tnrc6c	1.97517	1.71732	1.20252	2.06808	1.41228	2.99083
Fam49b	1.96688	1.57855	1.85013	2.06465	1.91636	1.66801
Laptm4a	1.96198	1.34054	2.05837	1.02793	0.798219	2.15149
Cox14	1.9525	2.04208	1.79166	2.05548	1.28684	0.742827
Sf3b1	1.94241	2.03927	1.73732	1.18943	1.63106	2.83613
Nxf1	1.94095	1.95158	1.57432	1.9778	1.28123	1.35097
Araf	1.93991	2.25828	2.52074	2.84398	3.8517	3.10095
Clcn4	1.93953	1.30878	1.34431	0.83134	0.941225	0.8433
Aco2	1.9374	1.65271	1.55936	0.719009	1.5022	1.31672
Pnn	1.93735	1.14782	1.36689	0.999068	1.43963	2.1048
Ahsa1	1.93634	0.987943	1.66241	1.27418	0.88759	0.852259
Actr3	1.93626	2.56966	1.91885	2.43756	1.71877	0.908076
Zcrb1	1.93573	2.57939	1.94418	3.11997	2.01587	1.45733
Rala	1.93557	2.0911	2.62822	2.99471	2.07315	0.735511
Cxcr4	1.93343	0.0877757	0.0244106	0	0.00920605	0.0359486
Gnai2	1.9312	1.63201	1.00671	1.66859	1.83173	2.4622
Vim	1.9308	1.19943	1.09722	0.470828	0.2218	0.310176
Foxa2	1.92954	1.63382	0.782452	0.31102	0.224382	0.0510727
Rbfox1	1.92826	0.98281	0.823999	0.751522	0.898773	0.510386
Tmed10	1.92762	1.1544	1.17446	1.17969	1.35439	2.11708
Timm17b	1.92685	1.58154	1.28651	1.20036	0.835705	0.579307
Park7	1.92679	2.33371	3.42912	4.49602	4.08019	1.73425
Mrps17	1.92677	1.48427	1.51278	2.06717	1.56993	0.893556
Skp1a	1.92371	2.09225	2.08765	2.20223	1.84555	0.926616
Nipsnap3b	1.92349	1.99016	1.95652	1.53676	1.87867	0.346641
Gpx1	1.92174	1.73245	1.66373	1.16571	1.1354	0.661281
Zfhx4	1.92102	1.41657	0.593034	0.383308	0.499697	1.20834
Ndufb6	1.91955	1.26779	2.21842	2.04095	2.15511	1.85778
Adh5	1.91896	1.27045	1.35661	0.58918	0.69507	0.277874
Arl8a	1.91835	2.015	2.42474	3.47342	3.8424	2.66604
Tmem256	1.91388	1.87238	2.16738	2.95724	3.16394	1.04492
Mrpl18	1.91361	1.22366	1.43093	1.38579	1.07249	0.602902
Zfp462	1.91333	1.12978	0.678883	0.514083	0.51576	0.796304
Golga7	1.91291	1.63679	1.18092	0.574137	0.733854	0.549728
Rab3c	1.91286	2.53553	1.64806	2.47338	2.26342	2.71527
Txnl1	1.91267	1.55922	1.77389	1.59877	2.07018	1.10671
Insig1	1.91068	0.375083	0.354366	0.753648	0.85811	0.928377
Dpysl4	1.91016	1.585	0.974028	0.222638	0.863793	0.86222
Carhsp1	1.90535	2.17366	1.43269	1.52538	0.423562	0.0870694
Gria2	1.90166	3.37182	3.05366	2.38042	5.41097	13.5677
Bag1	1.90137	1.62461	1.53311	1.77333	1.71071	1.11605
Tmem183a	1.90038	1.45935	1.34897	1.061	0.934353	0.558442
Ppp4c	1.89695	1.5212	1.24082	0.959823	0.462448	0.483924
Rps27l	1.89625	1.20748	1.24605	2.13809	0.519883	0.415861
Eef1e1	1.89382	2.18314	2.18788	2.72388	2.09126	0.81921
Ube2g1	1.89175	1.32985	1.16668	0.83128	0.628735	0.565481
mt-Nd3	1.89151	2.94172	2.92296	2.10431	8.36494	6.43562
Zbtb20	1.88863	1.93683	1.58772	3.00537	2.186	5.43359
Snrpc	1.88863	1.6876	1.60692	1.6017	0.943681	0.457137
Ankrd11	1.88756	1.30489	1.06878	0.896261	1.03486	1.776
Ndufb11	1.88604	2.24809	3.20417	3.73008	2.86973	2.34613
Emc10	1.88279	2.07652	2.8028	2.8503	2.30891	1.99353
Ccdc124	1.88058	1.64479	2.07283	2.21436	1.376	0.475895
Luc7l2	1.8785	1.94147	1.57595	1.5557	1.94814	5.23401
Nabp2	1.87802	1.68545	1.4334	1.48232	1.11385	0.701679
Actl6b	1.87525	2.71088	2.86042	1.32193	1.66084	1.13055
Msi1	1.8709	1.33554	0.978891	0.171331	0.257977	0.338888
Eif3a	1.86922	1.84995	1.71817	2.02823	1.56892	1.39086
Nhp2l1	1.86797	2.41919	2.78564	3.46655	0	0
Ict1	1.86781	1.16153	1.17384	0.976199	0	0
Hspa9	1.86613	1.34569	1.12641	0.575376	0.950989	1.12779
Foxp1	1.86157	2.34186	0.782038	0.72406	0.450489	1.05764
Gramd1a	1.86067	2.0783	1.41424	1.15768	1.16712	3.00362
Cmas	1.85934	2.21466	2.0213	1.89913	1.86258	1.08297
Med10	1.85771	1.50948	0.992886	0.728237	0.775559	0.505589
Krtcap2	1.85736	1.91162	2.06976	2.27846	1.78173	1.32021
Cited2	1.85712	0.722692	0.465942	0.970692	0.587287	0.407896
Vstm2a	1.85571	0.0689693	0.346369	0.106142	0.970465	0.800227
Msmo1	1.85281	1.08972	1.47664	1.24834	1.29124	1.95313
Polr2e	1.85083	0.782059	1.18754	0.665644	0.628661	0.71291
2900011O08Rik	1.85044	2.05986	2.22983	1.26294	2.55177	1.54053
Cnot7	1.84828	1.31001	1.14668	1.50115	0.910776	0.838519
Elof1	1.84535	1.09699	1.55631	2.24686	1.93358	0.917761
Copz1	1.84492	1.13003	1.05764	0.272603	0.521227	0.555631
Ndufa10	1.84449	1.24545	2.02517	1.46212	1.70815	1.13064
Dlk1	1.844	7.49012	1.74168	0.598504	0.416507	1.68878
Ndufa8	1.8406	2.25141	2.7291	3.84514	3.25711	1.4146
Ssbp3	1.83673	1.73504	1.1295	1.0919	1.42563	1.64061
Trappc3	1.83658	1.02769	1.57208	2.03308	1.3271	1.1407
Sltm	1.83524	0.971572	0.907156	0.670749	0.871924	1.42273
Polr2j	1.83314	1.77929	1.74729	1.84193	1.5037	0.60345
Rab7	1.83239	2.02665	2.1019	2.09218	2.39672	1.45689
Igfbp2	1.83012	1.19561	0.879777	0.348619	0.237216	0.169092
Reep5	1.82607	2.50633	3.33655	4.15815	5.38085	5.17076
Rab6b	1.82333	2.06489	1.64485	1.64558	4.37873	2.84269
Chtop	1.82082	2.11456	1.32331	1.1958	1.06156	0.672929
Sept6	1.82077	1.41758	0.95541	0.364144	0.638373	0.342027
Parp6	1.81957	2.69401	2.19079	1.28703	1.41283	0.985132
Tmem167	1.81765	1.406	1.25658	1.41397	1.44753	1.04736
Vps72	1.81296	1.98471	1.48984	0.513376	0.463027	0.247839
Mex3a	1.81227	1.35691	1.04667	0.753101	0.283046	0.26444
Chst8	1.81069	1.56175	0.596166	0.065539	0.520676	0.453485
Vps29	1.81032	1.5993	2.15328	1.9656	2.22792	1.06257
Acvr2b	1.80939	1.16768	0.558714	0.871108	0.285928	0.291218
Ing4	1.80803	1.21682	0.9912	0.0741499	0.435596	0.701387
Mob4	1.80773	1.94408	1.66904	1.65529	1.58917	1.19603
Tkt	1.80473	1.48519	2.03442	0.788934	1.84781	1.9582
Ypel3	1.80248	2.57478	3.04573	4.22614	3.56188	2.62185
Prpf40a	1.80235	0.814277	0.703421	0.825024	0.50015	0.974232
Slc38a1	1.8015	1.33125	1.2854	1.63675	1.70582	3.86246
Tdg	1.80001	1.65624	1.16943	0.548804	0.488542	0.349254
H13	1.79854	1.84705	1.58502	0.7095	1.10732	1.59586
Arpc4	1.79758	1.17271	1.82196	1.44146	1.00258	0.643415
Eif4e	1.7975	1.97284	1.80661	1.8773	1.334	1.00413
Zdbf2	1.79719	1.56241	0.715071	0.944132	1.92035	3.59017
Ctbp2	1.79406	0.969734	0.324199	0.318022	0.147936	0.399777
Phyhipl	1.79075	2.47359	1.59627	1.0217	1.44161	0.981299
Kidins220	1.79041	1.41022	1.41978	1.24106	1.76542	2.44115
Auts2	1.79028	2.20877	2.94011	3.26093	2.76784	2.10849
Glul	1.78753	0.516269	0.53899	0.191556	0.273243	0.420424
Rac1	1.78639	2.50048	2.14072	1.43681	1.46993	1.38257
Ssrp1	1.78401	1.3288	1.20966	1.21289	0.443179	0.531949
Uqcrc2	1.77988	1.80645	2.17387	1.37642	2.05821	0.868824
Csk	1.77938	1.38461	1.25521	1.27708	1.30346	0.515327
Polr2k	1.77708	1.50337	1.48361	1.93295	1.35954	0.808837
Kdm6b	1.77704	1.67963	0.753837	0.57657	0.583008	1.32445
Bhlhb9	1.77697	1.46122	1.35526	1.06946	0.819937	0.650497
Arl2bp	1.77583	2.02059	1.7094	1.35474	1.48055	1.17153
Ghitm	1.7753	0.822115	0.701174	0.316984	1.03438	0.940569
Zfp580	1.77485	1.27893	1.39663	1.46937	1.59044	0.479307
Tceb1	1.77357	2.46528	2.60709	3.1291	0	0
Ndufc2	1.7706	3.2171	4.30938	5.03408	6.3912	4.8715
Glrx3	1.7677	2.24019	2.0614	2.47962	2.07425	0.965817
Chn1	1.76753	1.77716	1.42387	1.05481	1.08548	1.38214
Spg21	1.76741	1.43169	1.02613	0.608838	0.492816	0.287588
Banf1	1.76698	1.15495	1.79898	1.75517	0.871279	0.35944
Lamtor3	1.76664	0.859565	0.663767	1.21246	0.938155	1.04166
Gtf2b	1.76599	0.799438	0.76534	0.742486	0.512553	0.402077
Polr2c	1.7653	0.946563	0.901601	1.31867	0.646452	0.687558
Dnaja2	1.76229	1.75574	2.03183	0.94182	1.5764	1.16428
Tmed2	1.7588	2.35094	2.57706	2.43206	1.71288	2.02353
D8Ertd738e	1.75451	2.04555	1.90264	2.01829	2.03145	1.41019
Arglu1	1.75315	1.4345	1.47642	1.65383	2.22553	4.47536
Ufc1	1.75116	1.01898	1.35435	1.40701	1.27886	0.762348
Rrp1	1.74752	2.35972	2.46218	1.77765	2.2687	2.60167
Prdx5	1.74393	1.84534	2.65342	4.1584	4.17116	1.79963
Tm2d1	1.74347	1.18587	1.31981	1.03747	1.61098	1.11737
Lamp1	1.74076	2.21159	2.28909	1.55594	1.99583	2.8857
Gabarapl1	1.74014	1.99806	1.76665	1.12905	2.35288	2.26253
Ubxn4	1.73566	1.64365	1.26649	1.13911	1.16545	1.4434
Got2	1.73475	1.43738	1.36011	0.526583	1.37266	1.0152
Fam69b	1.73385	1.73435	1.9004	1.83064	2.05977	1.73754
Cript	1.73225	1.89747	1.96454	1.87591	1.38014	0.567746
Paip1	1.73164	1.46479	0.930906	1.05996	1.27994	0.487343
Eif6	1.73092	1.33873	1.20305	1.89317	0.792024	0.446406
Gltscr2	1.73055	1.49582	1.20035	0.730431	0	0
Prdx1	1.73028	1.60557	1.90126	1.27273	3.03123	1.8128
Txn2	1.72602	1.49834	1.56901	1.49111	1.15079	0.831157
Mcts1	1.72338	1.27886	1.50482	1.8066	1.48678	0.739964
Add2	1.72318	0.919135	0.949735	0.680348	0.630482	0.674889
Atp6v1h	1.72194	1.34097	1.22741	0.967076	0.928373	1.71613
Maea	1.71959	1.28417	0.801792	0.42989	0.964679	1.11893
Metap2	1.71903	2.19948	2.33894	1.66823	2.06962	1.33384
Bex4	1.71839	1.79931	3.28969	3.90289	3.87778	1.53481
Plppr1	1.71807	1.10074	1.33462	1.55009	1.01979	0.47408
Atp1b1	1.71421	3.823	2.5346	4.70428	11.1125	16.5318
Reep1	1.71415	2.91526	2.87718	2.42401	2.99695	2.37807
Psmd14	1.71303	1.57519	1.64194	0.867353	0.743876	0.498483
Tra2b	1.71077	2.45527	2.48593	2.60901	0.990729	1.70626
Nap1l5	1.70989	2.00303	2.89791	7.72361	15.0651	16.3015
Chd3	1.70794	1.56344	2.05165	2.04107	1.43582	1.62979
Shd	1.70698	1.13079	1.1315	1.13923	1.14159	0.626679
Enah	1.70651	1.90489	1.61431	2.13828	1.55501	3.24313
Higd2a	1.70445	2.28911	1.99016	2.25603	1.98374	1.09574
Nucks1	1.70234	1.2322	1.35238	1.83313	1.4273	0.783907
Xpr1	1.69446	1.29778	1.0181	1.07566	1.21654	2.66304
Chchd1	1.69315	1.31439	1.64762	1.19239	1.62695	0.733926
Mageh1	1.69288	2.22576	2.11888	1.58168	1.25714	1.37532
Fam171b	1.69284	1.54688	1.25859	1.88742	2.1575	1.68501
Tram1l1	1.69086	1.14688	0.961917	0.546779	0.741218	1.82635
Lcmt1	1.68862	0.91074	0.914613	1.09373	1.02555	0.597201
Prelid1	1.68838	2.24	2.43737	2.24936	2.00324	0.950879
Camsap1	1.6879	0.696476	0.679753	0.517089	0.714879	0.847722
Chd3os	1.68734	3.44779	3.41392	5.29277	4.68431	2.00312
Inpp5f	1.68606	1.32347	2.06581	3.105	6.33095	3.66404
Plcxd3	1.68566	0.944468	0.90632	0.57184	0.436908	0.66502
Rab5a	1.68545	1.24808	1.321	2.07282	0.922353	0.818001
Cops5	1.68454	1.10781	1.09537	0.825587	0.778482	0.509063
Srrm1	1.68356	1.83793	1.18308	1.5257	1.35908	3.34703
Dnajc5	1.68094	2.03946	1.65645	2.28471	2.64016	2.39387
Ip6k2	1.67839	1.45531	1.95339	1.66017	0.89979	1.59862
Prrc2c	1.67782	1.2111	0.856763	1.14896	1.74044	3.23293
Meis2	1.67567	0.0481319	0.0122915	0	0	0
Rbbp6	1.67442	1.62981	1.38596	2.52588	1.18333	1.80604
Nhp2	1.67116	0.912467	0.931763	1.17073	0.613752	0.294366
Ptbp2	1.67023	2.09188	1.74199	1.46214	1.56172	1.70014
Vps36	1.6702	0.7104	0.705304	0.425038	0.475225	0.218689
Rnf11	1.66903	1.84548	1.68862	3.2965	2.26742	1.81294
Sept3	1.66796	1.27466	1.53964	1.71309	2.08455	2.0088
Zfp330	1.66485	0.692208	0.562665	0.726193	0.632708	0.464614
Tspyl1	1.66279	1.3743	1.1229	0.989851	0.814614	0.827442
Pdia6	1.66252	1.01408	1.42403	0.914733	1.14718	2.41812
Atp6ap1	1.66175	1.50135	1.71131	0.517355	1.69328	2.47736
Cpsf6	1.66055	1.10033	1.03922	1.13341	0.943146	1.03
Sh3bgrl	1.65983	2.59807	2.17636	2.49584	1.42025	0.441233
Tbc1d7	1.65845	0.774394	0.581463	0.259042	0.408148	0.24504
Ppp3r1	1.65823	1.34659	1.49473	1.79301	1.64928	1.79569
Ndufa12	1.65778	1.91143	2.62837	2.89455	2.76855	1.31249
Thoc7	1.65677	1.62707	1.85082	1.70348	1.79543	0.84858
2210013O21Rik	1.65541	1.18032	1.77914	2.77238	0	0
Mcrs1	1.65219	1.95709	1.48053	1.07398	0.952235	0.37243
Eif3m	1.65083	1.40367	1.68808	1.19275	0.834842	0.504032
Stk32b	1.64832	0.412966	0.316884	0.505481	0.374693	0.0974754
Ciapin1	1.6475	1.45062	1.24249	0.493793	0.870789	0.581816
As3mt	1.64696	0.342467	0.391312	0.350461	0.503307	0.71713
Prmt8	1.64633	0.201181	0.378971	0.341923	0.387722	0.184828
Ociad1	1.64627	2.0716	2.92601	2.17116	1.61613	1.47403
Canx	1.64531	0.943776	1.46974	1.30936	2.93226	4.2162
Prkaca	1.64136	2.38451	1.89183	2.13679	1.92831	1.7806
St13	1.63902	1.92753	2.21307	3.23854	2.74527	1.55326
Wsb1	1.63774	2.14674	1.97749	2.14786	1.34993	2.27891
Slc38a2	1.63747	1.37793	0.858927	0.737338	1.79882	5.51829
Lrrc59	1.63737	1.33484	1.01421	0.937845	0.792287	0.480478
Eny2	1.63723	1.05	1.51427	1.98924	1.54748	1.38538
Nras	1.63665	1.43908	0.93944	1.03682	0.345141	0.33004
Coro1c	1.63054	1.44573	1.19011	0.418663	0.785468	0.754344
Psmc1	1.62875	1.6311	1.30347	0.726296	0.983129	0.852495
Mrpl33	1.62827	1.07629	1.55238	3.45561	2.57153	1.20625
Pafah1b1	1.62825	1.74371	1.68638	2.50034	3.19539	2.83786
Ap3s1	1.62822	2.32735	1.86482	3.23268	1.60385	0.727145
Blcap	1.62804	2.91243	3.65929	2.4273	2.69567	1.98146
Pitpna	1.62633	0.702716	1.07394	1.34424	2.17398	1.38291
Gde1	1.62545	1.38758	1.86539	1.53713	2.66303	2.73958
Uba2	1.62361	1.27191	1.13167	0.561756	0.771323	0.779091
Snf8	1.62332	1.2533	1.23512	1.23	0.857414	0.649065
Fam134a	1.62319	1.49467	1.48678	1.31247	0	0
Pcnp	1.61873	1.03514	0.928169	0.777149	0.823003	1.08515
Txnrd1	1.61862	1.30281	0.978524	0.560178	0.396081	0.316038
Mapre3	1.61639	1.17408	1.21641	0.919168	1.47434	1.58254
Prnp	1.61625	1.00102	1.54962	1.3912	2.18856	4.22193
Fam216a	1.61402	1.328	1.56471	2.1948	1.50421	0.911531
Spop	1.61319	1.5117	1.4716	1.266	1.51128	0.87839
Rnf165	1.61293	2.27542	1.65849	0.940407	0.52474	0.416554
Nudt21	1.61247	1.57703	1.55738	1.2105	1.28076	0.794173
Parvb	1.61024	0.321563	0.0739328	0	0.151323	0.180571
Snrpa	1.61012	1.49028	1.44586	0.76522	0.644476	0.58968
Srp19	1.60464	0.990425	1.42392	1.87488	1.71692	1.18043
Fh1	1.60436	1.01261	0.769847	0.311363	0.747071	0.487019
Anp32e	1.60279	1.08237	0.626112	0.477985	0.272707	0.258142
Mrpl54	1.60101	1.13053	0.825344	1.74606	0.901428	0.470429
C1qbp	1.5996	1.65435	1.59466	1.19719	1.35974	0.841911
Arl6ip5	1.59861	2.57809	2.21686	1.54861	1.50687	1.90039
Angel2	1.59389	0.681475	0.533593	0.240448	0.35438	0.596295
Igf2bp3	1.59317	0.380173	0.29055	0.746706	0.0777419	0.205915
Trappc2l	1.59253	1.84409	2.0866	1.92156	1.77268	0.919292
Sin3b	1.59024	1.23624	1.2866	1.03787	1.18237	0.999273
Grb2	1.58768	1.86599	1.24499	1.54475	1.23479	0.759413
Maf1	1.58766	1.1199	1.46852	1.16151	0.635211	0.393519
Ogt	1.58646	1.33853	1.33521	1.94342	0.824185	1.78648
Abr	1.5803	1.42286	1.27066	1.92723	1.75773	2.22898
Mvk	1.57801	0.35562	0.653766	0.506143	0.861235	0.372422
Cfdp1	1.57758	1.96221	2.41602	1.71942	2.09894	1.01845
Dctn6	1.57736	0.852746	0.900172	0.536876	1.35135	0.572655
Bcl11a	1.5766	1.66569	4.07163	5.42663	1.99675	0.737528
Hnrnpd	1.57201	1.31569	1.47141	1.40978	1.86269	1.37159
Ostc	1.57198	1.32579	1.43575	0.949858	1.1524	1.80677
Bod1	1.5703	1.12454	0.950621	2.49838	1.67324	0.850221
Hdgf	1.5693	2.06276	1.87987	1.10306	1.29374	1.04195
Bin1	1.56828	1.09565	1.08825	1.16811	1.46846	2.78733
Ppig	1.56665	1.44478	1.4822	1.08609	1.43778	1.12506
Narf	1.56468	1.12117	0.643392	0.28882	0.290518	0.286918
Patz1	1.56356	0.688357	0.371636	0.132885	0.207996	0.325319
Psme2	1.5614	0.78434	0.805959	0.864633	0.51078	0.359446
Mrpl20	1.56031	2.40176	2.89137	2.4979	2.91579	1.18018
Trappc6b	1.55935	1.9146	1.84824	2.49128	2.55887	1.57125
Gabbr1	1.55863	3.09031	2.48659	3.37566	4.71387	6.21014
Ndufb2	1.55777	1.73607	3.31027	4.58017	5.19335	2.27982
Emc6	1.55745	1.40849	1.85675	1.47714	2.19555	1.23752
Mrpl28	1.55567	1.37577	1.20733	1.36995	1.20509	0.515689
Manf	1.54882	1.20562	1.48486	1.67162	1.48317	1.86096
Ivns1abp	1.54757	1.69259	1.8845	1.58316	0.904456	1.11647
Kif1b	1.54709	2.33967	1.72164	2.02363	3.79507	4.91118
Anp32a	1.54658	0.899606	1.44893	0.785808	0.94734	0.684494
Smarcd1	1.54563	1.5844	1.46202	1.12281	0.660025	0.224165
Gnao1	1.54443	1.82933	1.96537	2.3949	4.70224	4.86225
Wac	1.53898	1.42728	1.12892	1.26034	0.985912	1.45866
Idh3g	1.53834	0.986439	1.20298	0.762295	0.726954	0.871475
Hdac3	1.53648	1.30888	1.06417	0.89453	1.09925	1.5168
Commd4	1.53616	0.902611	1.06563	1.1017	0.625349	0.87348
Cadm1	1.53547	2.4382	5.42203	6.62005	6.58964	7.22944
Srp9	1.53546	1.70905	1.48809	2.24323	2.32856	1.73706
Kif3a	1.53363	1.39642	1.51781	1.29791	2.60003	1.7456
Kpnb1	1.53299	0.990375	0.57465	0.39435	0.685968	0.825103
Magee1	1.53144	1.3955	1.32411	0.850558	1.67254	2.30575
B630019K06Rik	1.53123	4.50723	2.3138	1.29522	1.43097	1.51703
Pea15a	1.53067	1.56712	1.3526	2.82857	1.96509	1.57767
Clip3	1.52753	1.40619	1.1954	1.19969	1.38914	1.03257
Sh2d3c	1.5275	0.298382	0.32957	0.272253	0.165953	0.239332
Fam136a	1.52747	0.897231	0.922218	0.665625	0.60714	0.291046
Amn1	1.52558	1.17681	0.983725	1.7127	0.740401	0.728177
Uchl3	1.52502	2.44201	1.97746	2.63912	2.09299	1.00897
Kdelr1	1.52473	1.19538	1.1218	0.995632	1.17593	1.45076
Hes6	1.52116	1.51937	1.33453	1.18139	0.555102	0.232953
Foxa1	1.52107	2.21858	2.86853	1.61469	0.665036	0.185434
Kdm5b	1.51655	1.28238	0.830223	0.676547	0.593793	0.986197
Rdx	1.51516	0.782646	0.896647	0.840863	0.624216	0.442482
Mrps18a	1.51463	1.14816	1.22979	1.61832	1.06143	0.544014
Denr	1.51308	1.8906	1.62058	1.70514	1.74737	0.724463
Rbm5	1.51287	1.59299	1.20177	1.78276	1.46971	4.2664
Ctsl	1.51206	0.690752	1.22675	0.349307	1.11146	2.83035
Brcc3	1.51201	0.249878	0.394533	0.137134	0.237305	0.203997
2410002F23Rik	1.51041	1.53855	1.4756	1.56993	0.964639	1.01241
Oxct1	1.51038	1.5653	1.77014	0.806272	2.67066	1.84121
Bclaf1	1.50945	1.29069	1.13261	0.813742	1.4979	2.56584
Gpm6b	1.50938	1.01758	0.616639	0.78904	0.595442	1.62179
Npc2	1.5082	1.60588	1.24535	0.900259	0.556007	0.646975
2810428I15Rik	1.50783	1.45548	1.7387	1.69305	0	0
Nptn	1.50473	1.63931	1.83877	2.45243	3.3013	6.26638
Dync1li1	1.50225	1.20385	1.23436	1.41455	1.13639	0.878385
Srsf4	1.50218	1.26641	1.05845	0.691335	0.463907	0.553882
Bpgm	1.50213	1.35885	1.0454	0.690625	0.586749	0.371199
Pabpn1	1.50159	0.97048	0.996466	1.02506	1.44583	4.16638
Edil3	1.50143	0.375758	0.600183	0.625238	1.33635	2.04431
Pigp	1.50093	0.993125	0.963536	0.691382	1.13644	0.992238
Ssr3	1.50013	0.841168	1.28242	0.597912	0.60115	0.67491
Ing1	1.49972	0.964401	0.667044	0.679952	0.531187	0.462475
Raf1	1.49813	1.20818	1.37137	1.41016	1.04997	1.12943
Slc1a2	1.49749	0.887811	0.818132	0.581524	0.608557	0.904985
Irx3	1.49721	0.425591	0.035364	0	0.0646961	0.0239635
Mrpl17	1.49632	0.709199	0.736049	0.60698	0.807209	0.584147
Cs	1.49583	1.3228	0.988621	0.661079	1.14853	0.684705
Chd4	1.49119	1.43581	0.878958	0.67585	1.04107	2.69101
Csrp2	1.4904	1.68808	2.7409	3.04738	1.75526	0.476197
Tpm3-rs7	1.48986	0.567535	0.353341	1.11802	0.26236	0.231965
Trmt112	1.48965	1.80669	1.77529	2.21306	1.79578	1.14624
Ccnl2	1.4889	1.0913	0.900998	0.897207	0.859241	2.01061
Fam96a	1.48757	0.826693	0.482078	0.421241	0.36434	0.318023
Ost4	1.48693	0.920055	1.08939	1.57755	1.21894	0.72317
Vezf1	1.48606	0.993199	0.449059	0.421367	0.33121	0.433404
Stip1	1.48573	1.15837	0.929147	0.559543	0.595806	0.774977
Slc25a11	1.47957	1.60265	1.21885	1.34448	1.28275	0.820827
Sptssa	1.47701	1.5232	1.37055	1.60835	1.00494	0.467199
Commd6	1.47515	0.693589	0.556878	0.645075	0.554334	0.426535
Bzw1	1.47509	2.46178	2.46078	1.88588	2.66039	1.73643
Prdx6	1.47493	0.814445	0.838117	0.484144	0.452312	0.477167
Thra	1.474	5.46272	5.71957	7.16836	7.90559	4.17618
Lmo3	1.47169	2.80823	0.932942	0.243977	0.239181	0.0956091
Slirp	1.47126	1.42823	1.65974	1.55427	0.732952	0.782609
Tmpo	1.46984	2.06399	1.15036	0.82989	0.434194	0.256829
Grik5	1.46947	1.07331	1.15761	0.936328	1.55936	2.66626
Smim10l1	1.46899	1.78107	1.07349	0.657244	1.26384	0.90683
Pnpla8	1.4675	0.654782	0.772617	0.253287	0.832288	0.932831
Lsm8	1.46729	1.18633	0.935212	1.09661	0.48462	0.396262
Kif21a	1.46707	1.18208	0.916379	0.889908	1.20552	1.44231
Pdlim7	1.46689	0.938904	1.07621	1.46694	1.45342	1.80003
Ube2l3	1.46641	1.41272	1.49111	1.32541	1.54786	1.05435
Supt4a	1.46617	1.32747	1.31806	1.21606	1.02339	0.521404
Psmd2	1.46571	1.314	1.39606	0.524561	1.19243	1.10969
Tubb4b	1.46569	1.55232	1.81656	1.15222	4.14965	2.16943
Tmed9	1.46499	1.66586	2.02327	1.1886	1.46279	2.51866
Cdk16	1.46446	1.1433	0.958012	0.986673	1.30231	1.13429
Srpk1	1.46385	0.87296	0.762715	0.947607	0.912936	1.18815
Wtap	1.46275	1.35577	1.20691	1.0581	0.878094	0.587141
Polr1d	1.46182	1.78421	2.16358	3.05185	1.70201	0.921744
Ccdc50	1.46182	0.742821	0.822278	1.04384	0.979171	1.042
Mea1	1.45948	1.5513	1.97401	2.45092	1.67015	0.694102
March5	1.45561	1.47349	1.39455	1.08075	1.10337	0.664692
Apbb2	1.45473	1.09927	0.826726	0.735906	0.430701	1.15756
Zfp207	1.45154	1.58373	1.68124	1.43985	1.00171	1.34536
Atad1	1.45127	1.11465	0.988112	1.24849	0.835655	1.16486
Serpini1	1.44535	1.20382	1.4522	0.80858	0.941944	0.693167
Stxbp1	1.44418	1.29507	1.87166	1.65572	3.90157	4.51044
Gorasp2	1.44418	0.654155	0.761073	0.221639	0.697945	0.608799
Strbp	1.44404	1.61068	1.42773	1.47298	1.87043	1.69948
Capza2	1.44385	2.13142	2.06155	2.30054	1.97306	1.39887
Rsrc2	1.44348	2.10155	1.69715	1.70066	1.18054	1.18338
Ggnbp2	1.44298	0.854075	0.937328	0.436441	0.892519	1.30033
Hbb-bt	1.44128	0.422613	0.132141	0	0	0
Ndufa5	1.44077	2.50254	4.08968	5.61047	4.53815	1.81978
Ndufs7	1.4397	1.57823	2.17826	2.31802	2.49406	2.68783
Uqcr11	1.43813	2.80002	4.28825	7.26816	5.5103	2.47805
Commd8	1.43794	0.843336	0.810783	0.827988	0.734306	0.344789
Ube2j2	1.43749	1.70752	1.41929	1.31508	1.08243	0.638051
Dusp8	1.43635	1.02311	1.14939	1.54591	1.10305	0.788183
Pxylp1	1.43554	0.590196	0.539206	0	0.184645	0.3008
Idnk	1.43482	0.537848	0.522895	0.649856	0.509457	0.397645
Gm16286	1.43445	1.38993	1.29097	1.18038	1.2189	1.13745
Usp5	1.43245	0.839635	0.88458	0.369417	0.699906	0.718332
Atp1b3	1.43149	0.965267	0.732034	0.450638	0.616336	0.872111
Papola	1.43102	1.33874	1.13938	1.43834	0.952936	0.925294
Ntng1	1.43074	2.83894	1.24196	1.97509	2.85579	2.67831
Bnip3	1.43056	0.51518	0.401281	0.737055	0.647826	0.397026
Glo1	1.42973	0.489797	0.576554	0.740105	1.04988	0.870949
Atp6v1b2	1.42963	1.86182	1.56292	1.38191	1.8544	2.63197
Lsm4	1.42875	1.72461	1.99435	1.42639	1.52195	0.681516
Dda1	1.42824	2.15735	2.09802	1.55806	2.75709	1.2875
Suv420h2	1.42755	0.670072	0.327035	0.119205	0	0
Psmd12	1.42317	1.05401	0.822525	0.346752	0.745894	0.856002
Arl1	1.4215	1.523	1.28708	1.05441	1.45057	1.42845
Psenen	1.41901	1.65228	1.57074	1.51764	1.21393	1.32333
Mthfd2l	1.41867	1.20005	1.14895	1.17813	0.809377	0.445487
Cdc42se2	1.41785	1.03827	1.00243	0.726842	0.983985	0.883954
Atf4	1.41771	1.34687	1.0483	1.18858	1.49818	1.54519
Ssu72	1.41763	1.70221	1.67983	1.54617	1.44482	0.67385
Ptprs	1.41612	1.69295	2.351	2.17893	3.97379	5.45285
Ap1m1	1.41384	1.51862	1.21831	0.646973	0.663761	0.994305
Clstn1	1.4134	1.30902	1.56381	2.19077	2.94828	2.50568
Rrp7a	1.41291	0.57426	0.610594	0.580701	0.548052	0.695908
Nipsnap1	1.41019	1.57773	1.40281	1.38159	0.762307	0.613873
Capns1	1.40995	1.69775	1.66413	1.56592	1.09799	0.897492
Dhx9	1.40971	0.711786	0.623133	0.173836	0.532672	1.35369
Vta1	1.40966	1.12353	1.00639	0.463509	0.762382	0.449946
Tm2d2	1.40758	1.59431	1.65157	1.13122	1.26367	1.38375
Pum1	1.40654	1.36604	0.894593	1.35293	0.899209	1.17308
Lamtor1	1.4053	1.18723	1.15189	1.27649	1.06573	0.522915
Cxxc5	1.40412	1.92563	0.73801	0.609239	0.628718	0.484555
Hypk	1.40289	1.0576	1.16259	1.68724	1.64638	0.705208
Nop56	1.40172	1.15756	1.33049	1.30835	1.38663	2.66851
Tmbim6	1.39983	1.36824	1.23283	1.13578	1.77879	2.6319
Gtf2a2	1.39718	1.961	2.15916	2.59757	2.31781	1.0228
Prrc2b	1.39703	1.56058	1.48745	1.48077	1.90084	2.16796
Ddx3x	1.39657	0.853505	1.4796	1.34748	1.14416	1.62772
Fam220a	1.39649	1.63723	1.8087	1.1557	1.29669	0.708504
Nasp	1.39593	0.955481	0.944396	0.343025	0.891694	0.977027
Add1	1.39532	0.661746	0.756112	0.24231	0.54427	0.704795
Cisd2	1.39479	1.25271	1.09571	1.49351	0.961698	2.16445
Spsb4	1.39314	0.531283	0.266969	0.449153	0.224835	0.141842
Snx6	1.38941	0.891227	0.783017	0.497322	0.796751	0.322797
Mrps15	1.38817	1.0954	0.965572	1.48656	1.26877	0.860918
Fnbp1l	1.38799	3.50457	3.68841	3.9612	3.07495	3.47565
Maz	1.38735	1.09046	1.12416	0.923049	1.71623	1.6319
H1f0	1.38429	1.13512	0.72044	0.716146	0.210394	0.249082
Haghl	1.38333	0.940812	1.26353	0.687996	1.53364	2.53759
B3glct	1.38314	0.382035	0.183445	0.28394	0.443249	0.164048
Fundc2	1.38104	0.799015	0.740263	0.752019	0.732593	0.339699
Esd	1.37834	1.99885	1.48473	0.81157	1.19374	0.538527
Psme1	1.37738	1.21226	1.36635	1.0036	1.97552	1.14551
Dennd6b	1.37664	0.765833	0.691567	0.944529	0.811119	1.32461
Klhdc8b	1.37445	0.881434	0.439735	0.665575	0.728053	1.7868
Eif3l	1.37322	1.29205	1.42044	0.81352	0.83325	0.537029
Mrpl30	1.3732	1.57449	1.80406	2.64966	1.66169	0.726661
Eif3c	1.37288	1.89255	1.50686	1.45494	1.27831	0.755145
Tmem258	1.37275	1.6712	2.21048	3.36887	1.57659	0.778723
Rnf2	1.37165	1.13987	0.962097	1.27262	0.303281	0.256926
Capza1	1.36875	0.819747	0.58162	1.05454	0.488076	0.416625
Cdc26	1.36598	0.891392	1.10355	2.36127	0.666973	0.564021
Arid1a	1.36568	1.46394	1.01694	0.558742	0.745991	1.60476
Ube2ql1	1.36488	0.754275	0.576421	0.604634	1.47266	0.687309
Nt5c2	1.3644	0.72413	0.570757	0.490627	0.436375	0.368602
Pex19	1.36411	0.610968	0.71406	0.490719	0.582422	0.478288
1810022K09Rik	1.36387	1.00721	0.853245	0.725858	1.08219	0.780553
Trappc1	1.36352	2.00693	1.50181	1.26196	0.686518	0.389937
1500011B03Rik	1.36302	1.40195	2.0764	2.74943	1.97778	1.51654
Gtf2i	1.36265	0.825884	0.836229	0.453207	0.776768	1.44029
Selt	1.36145	0.838527	1.28116	1.54237	0	0
Rgma	1.36059	1.08927	0.865951	0.724115	1.24765	0.278481
Hras	1.35955	2.23253	1.7097	3.21581	4.65358	2.30598
Mrps36	1.35889	0.848445	0.908823	1.60373	1.31716	0.629607
Chd7	1.3583	0.887126	0.71227	0.940168	0.268018	0.512245
Zmynd11	1.35742	0.964476	1.09651	0.675976	1.38632	2.51379
Txndc17	1.35732	1.6412	1.59579	1.10064	1.4998	0.802864
Dnpep	1.35659	1.04033	0.712393	0.268173	0.352781	0.560971
Hmgn2	1.35593	3.19574	3.35058	5.757	2.4584	1.15078
Arl2	1.3491	1.21075	1.02538	0.940857	1.10107	0.878314
Guk1	1.3486	1.68411	2.07207	2.23021	2.68042	1.26136
Fibp	1.3482	0.927752	0.928388	0.925599	0.730541	0.796436
Polr2i	1.3479	1.22417	1.5915	2.24614	1.47053	0.55079
Commd1	1.34761	1.11947	1.33651	0.42067	0.86939	0.404935
Neurog2	1.34637	0.0374289	0.137587	0.0506139	0.0247706	0.0136334
Traf7	1.34311	0.695371	0.637172	0.298943	0.397946	0.374964
Wdr6	1.34132	2.35053	1.43377	1.23386	2.40619	2.42399
Lrrn1	1.34095	0.535322	0.437852	0.134693	0.511061	0.755233
Polr2f	1.33972	1.76121	2.17242	2.374	1.96081	0.705947
Mapk8ip2	1.33948	0.914207	0.89701	0.694035	0.700689	1.30344
Ap1ar	1.33922	1.13904	1.12468	2.03719	1.00512	0.608244
Cxadr	1.3378	1.13249	2.06796	1.61639	3.62405	2.07798
Pde6d	1.33775	1.00443	1.10899	1.57514	1.23795	0.619229
Ppp1r14a	1.33736	0.13487	0.00519267	0	0.00126616	0
Txndc9	1.33681	1.21643	1.36429	1.08174	0.898193	0.643555
PISD	1.3366	1.22063	1.88625	3.23325	0	0
Srsf10	1.33605	1.53594	1.23015	1.00587	0.910614	2.05758
Stk25	1.33559	1.18189	1.14942	1.64491	2.05746	1.68802
Igsf8	1.33508	2.74381	0.586561	0.582833	1.1597	1.53832
Mapk10	1.3349	1.03532	1.01755	0.730097	1.39264	1.89223
Zfp821	1.33146	0.978846	0.928897	0.60286	0.626684	0.636857
Anapc4	1.33108	0.606021	0.554922	0.185906	0.319621	0.55319
Prkra	1.33074	1.26358	1.15515	1.05836	1.34714	0.446124
Pantr1	1.32912	0.644426	0.267168	0	0.147523	0.0840734
Bcl7a	1.32767	0.739708	0.861895	0.749098	0.532241	0.427419
U2surp	1.32656	1.04955	0.867402	0.878706	0.941647	1.54674
Cyb5r4	1.32584	0.805924	0.584835	0.685973	0.143775	0.0671965
Slc3a2	1.32501	0.464592	0.768267	0.301323	0.444359	1.02354
Prkar2b	1.32495	1.029	1.23957	1.20167	0.973227	0.688442
Mrps12	1.32418	0.681446	1.03116	1.15627	1.06704	1.17207
Klhdc8a	1.32131	0.49646	0.464946	0.399331	0.711924	0.290833
Aimp1	1.32016	1.19051	1.46689	1.64145	0.94125	0.755145
Drg1	1.32011	1.06875	1.25455	0.697837	0.600511	0.594623
Lingo1	1.31933	1.67322	1.70731	2.18279	2.47767	1.57508
Ccdc12	1.3171	1.38317	0.961283	1.1494	0.426179	0.70668
Nudc	1.31699	1.54572	1.98625	1.91182	1.71869	1.06843
Clptm1	1.31568	0.789445	0.815523	1.09942	0.870217	2.10223
Tle1	1.31456	0.551289	0.174513	0.269717	0.115704	0.274962
Rnf44	1.3144	0.437033	0.396364	0.280835	0.241294	0.238489
Cacfd1	1.3143	1.36049	1.18956	1.11661	0.724081	0.628986
Crip2	1.31286	3.53949	3.84158	4.79503	2.96573	1.12449
Nova2	1.31251	1.18336	0.739682	1.11733	1.28552	1.24577
Anapc11	1.30888	1.89893	2.39601	4.3485	1.43906	0.762054
Scamp3	1.30784	0.695272	0.795982	1.00042	0.69649	0.786586
Actr2	1.3071	1.22937	1.22985	1.72635	1.76812	1.43106
Serinc1	1.30606	3.1177	3.42173	2.01331	4.31504	7.48132
Phf5a	1.3056	1.73508	1.6821	1.65257	1.3723	0.547418
Psmd13	1.3056	1.42699	1.53328	1.45617	1.22229	0.996319
Mzt1	1.30424	1.26433	1.48856	2.04851	1.25559	0.593637
Pcsk2	1.30363	1.92875	0.698351	1.32581	0.698907	1.31055
Btbd1	1.3035	1.48642	1.31418	1.68847	0.988539	0.653444
Ctsd	1.30208	0.852516	1.05961	0.23151	0.906271	2.68831
Brd2	1.30118	1.48514	1.36716	1.4078	0.875836	1.29809
Bcl2l1	1.29657	1.4283	0.866306	1.05656	0.530915	0.306747
Mrps26	1.29439	1.06036	1.09014	2.06778	1.42787	1.25848
Kansl2	1.29358	1.52511	1.16182	1.05817	0.791847	0.828191
Rnps1	1.29308	2.1379	1.66735	1.60742	1.17165	0.868492
Bop1	1.29308	0.310842	0.414986	0.102938	0.306483	0.221925
Rnf146	1.2927	1.0899	0.850439	1.10391	0.452547	0.200832
Abi2	1.29225	0.974292	0.991711	1.41961	1.58378	2.08567
Pid1	1.29135	1.37358	1.57177	0.955865	0.540721	0.710639
Stox2	1.28975	0.841374	0.919238	0.798733	1.0849	1.62647
Supt16	1.28961	0.417286	0.488842	0.149707	0.780538	0.450834
Vangl2	1.28855	0.92191	0.869768	0.370436	0.617206	0.767786
Srsf1	1.28548	1.77627	1.72285	2.26982	1.05409	1.60957
Stard3nl	1.28527	1.81677	2.00606	2.01041	1.57783	1.32147
Dek	1.28444	0.617885	0.798652	1.37784	0.626987	0.31736
Taf10	1.28284	0.686001	0.593472	1.6293	1.523	0.718478
Gm10076	1.28258	1.93892	2.31236	4.5771	1.0784	0.417371
Pja1	1.28215	2.16143	2.08894	1.89131	1.77596	2.02589
Samm50	1.28183	0.611773	0.716941	0.669917	0.76065	0.810591
Csnk2a1	1.28164	0.978776	0.878017	1.03505	0.743638	0.502342
Gtf3a	1.28042	0.894	1.00108	0.69381	0.633839	0.23311
Usp34	1.28015	1.13578	1.05416	1.03078	1.86311	2.1762
2210016L21Rik	1.28007	1.14316	1.46751	1.2783	1.83795	1.34951
Lsm6	1.27992	1.26648	1.47229	1.57187	1.36469	0.835054
Robo2	1.27884	1.21749	0.802802	0.559025	0.991976	1.01558
Acot7	1.27544	1.96553	3.30477	2.34061	2.65767	2.14462
Hsdl1	1.27093	0.820018	1.35493	0.799396	1.01755	0.699726
Fam171a1	1.27069	0.822948	0.369933	0.452743	0.333126	0.299124
Dynlt1f	1.26877	1.13553	1.00215	1.53405	0.595933	0.131623
Sec11a	1.26784	1.44717	1.25986	0.779072	1.1012	1.46386
Pin4	1.26717	0.944314	0.984023	0.98325	0.846025	0.480083
Smim7	1.26669	1.43896	1.46013	1.39691	1.52173	0.994502
Lamtor4	1.26192	1.12799	1.22304	1.37956	1.63303	1.52868
Rimklb	1.26128	0.89615	1.08976	1.28291	1.33983	0.843215
Aig1	1.26067	0.410018	0.61108	1.19275	1.16244	1.77835
Numbl	1.26	0.939798	0.537741	0.364315	0.606206	0.675188
Snrnp70	1.25981	1.41988	1.45546	1.45086	2.07509	4.7332
Sh3glb1	1.25928	1.73124	1.63197	1.63512	1.41099	0.884479
Eif5b	1.25806	1.94026	1.67037	2.03344	1.13226	1.14864
Pbx3	1.25752	2.94733	2.6564	1.42877	1.43129	0.736658
Dpm2	1.2572	0.912384	0.918803	1.02929	0.974572	0.996411
Spag9	1.25633	1.0941	0.71599	0.859076	1.11047	1.93301
Rbm7	1.25528	0.633925	0.639649	0.586387	0.250731	0.314276
Tra2a	1.25499	1.58402	1.45278	1.34521	0.944012	1.97705
AK010878	1.25441	0.690317	0.70279	0.790954	0	0
Midn	1.25369	1.42988	1.17169	0.445444	0.383894	0.596653
Elovl6	1.25255	0.667586	0.503816	0.582079	0.802143	1.20237
Tfg	1.2494	1.02606	1.07862	0.452548	0.996171	0.686598
Zfp326	1.24886	0.700055	0.794074	0.861165	0.656035	0.459776
Ptp4a2	1.24766	1.16587	1.27602	1.89942	1.48479	0.893736
Hp1bp3	1.24616	1.25084	1.20233	1.36504	0.836575	0.719875
Tulp4	1.24593	1.56411	1.39673	2.10111	1.81784	2.61502
Ik	1.24438	1.06946	0.95908	0.32589	0.558128	0.526558
Sf3b5	1.24401	1.14306	1.10579	1.70843	1.2523	0.787793
Sccpdh	1.24401	0.841983	0.812854	0.473873	0.999	1.12249
Pfkl	1.24359	0.558953	0.380329	0.313701	0.670266	0.669587
Gm15800	1.23775	0.71345	0.786055	0.950131	0	0
Magoh	1.23495	1.1687	1.04036	1.25986	0.676268	0.343834
Asna1	1.23463	0.969404	1.12479	0.29249	0.591239	0.595639
Slmo2	1.23425	0.994372	0.991429	1.10061	0	0
Fnta	1.23391	1.26753	1.03094	1.17217	0.757882	0.736017
Bod1l	1.23306	0.875815	0.526886	0.15101	0.834174	1.06972
Mrpl14	1.23287	0.984624	1.25842	2.42016	1.41546	0.651953
Abracl	1.23218	0.44032	0.421821	0.37641	0.174715	0.147038
Mospd1	1.23194	0.468929	0.409481	0.278212	0.101087	0.0672171
Egln2	1.2317	1.34611	1.07468	1.20712	0.910658	0.66776
l7Rn6	1.2306	0.594823	0.843656	0.860854	0	0
Pdzrn3	1.23021	0.709553	1.06554	0.708092	0.433653	0.151575
Mrpl41	1.22926	0.92551	1.20984	1.41087	1.86576	1.38738
Maged2	1.22665	1.61124	1.75469	0.904297	3.37774	3.66027
Las1l	1.22665	0.482117	0.343419	0.504717	0.402228	0.616923
Slc39a6	1.22562	1.10119	1.11406	0.733128	0.803995	0.833301
Cacng4	1.2249	1.41116	1.32291	1.63133	1.28776	0.843113
Rbbp7	1.2242	0.873695	0.899456	0.813361	0.969342	1.16472
Cfap36	1.22333	0.89724	0.880196	0.771981	1.48499	0.706413
Zmiz1	1.22285	0.869011	0.714557	0.960034	1.14168	0.92286
Drap1	1.22199	2.0777	1.80058	2.38683	2.50841	1.16597
Idi1	1.22186	0.943475	1.03056	1.16918	1.06885	0.498385
Anp32b	1.22058	0.864651	1.00183	0.947672	0.700087	0.730964
Cacnb3	1.22055	1.94869	1.41662	1.58962	1.69529	0.760451
Sez6l2	1.21607	1.0861	0.90713	1.32576	1.72595	2.45796
Hacd3	1.21482	0.922296	0.826374	0.754095	0.621452	0.955804
Ndufv1	1.21471	1.37205	1.52097	0.777004	1.28949	0.907028
Txndc15	1.2145	1.15028	1.3781	0.679682	0.943172	1.66834
Scamp1	1.21384	1.68343	1.96743	2.24714	1.95808	2.2841
Atp2b1	1.21293	1.35132	1.43893	1.64429	3.17988	5.71885
Palm	1.21216	2.46194	2.18025	2.02995	1.81536	0.855708
Smc3	1.21202	1.11482	0.839677	0.897746	0.728993	0.562186
Tprgl	1.21168	1.02295	1.62226	1.96865	2.11402	1.31392
Scp2	1.20962	0.84057	1.18057	0.970103	0.576066	0.479961
Eif3b	1.20923	0.790351	0.79435	0.407322	0.780511	0.545306
Rab24	1.20549	1.03004	1.20579	1.30889	0.979992	1.64095
Tomm40	1.20272	1.15298	1.46559	1.01915	1.23775	1.21363
Tnik	1.20216	0.773923	0.822465	1.0884	1.54518	3.34052
Prpf38a	1.20182	0.79767	0.784365	0.355322	0.394593	0.251985
Yaf2	1.20147	0.876955	1.00389	1.86173	1.48634	0.905122
Isyna1	1.20131	0.622083	0.606809	0.312663	0.37469	0.592166
Atp6v1c1	1.20115	1.0563	1.08819	1.19718	1.20439	0.697589
Ppp1r35	1.19974	0.615696	0.622891	0.517825	0.611618	0.452881
Bcl9	1.19891	0.750228	0.691727	0.444652	0.455495	0.384384
Ntmt1	1.19851	0.925429	0.948502	1.04381	0.681	0.340708
Riok3	1.19696	0.731795	0.596424	0.680664	0.589863	0.494815
Dcun1d5	1.19659	1.48372	1.58716	1.72335	1.63445	1.21264
Samd10	1.19569	2.29267	1.84637	1.549	1.46626	0.644857
R3hdm4	1.19523	1.61492	2.2614	2.12939	1.67946	1.26715
Cops8	1.19267	1.35635	1.65046	0.9571	0.887828	0.841108
Acat1	1.19246	1.38863	1.9862	1.37074	2.42543	1.1188
Bola2	1.1911	1.05676	1.53335	1.79194	1.67768	0.666124
Ndufa9	1.1911	0.619377	1.02486	0.588482	0.590674	0.89544
Zfp664	1.19022	0.638531	0.425735	0.605816	0.392361	0.429043
Cox20	1.19001	0.987312	1.02661	0.917444	0.42163	0.320237
Cldnd1	1.18958	0.759611	0.985751	1.30407	1.36331	1.37946
Rab18	1.1895	2.23442	2.76055	2.67242	2.09433	1.04093
Tmx1	1.18881	1.06809	1.20552	0.984827	0.971878	2.22756
Pcdh17	1.18806	0.631355	1.37363	2.44973	5.63164	5.6155
Cops3	1.18793	1.16438	1.082	0.915235	0.722607	0.627056
Gtf3c6	1.18766	0.493617	0.457142	0.309068	0.305519	0.103548
Camsap2	1.18724	0.510686	0.664502	0.895158	0.856789	0.997942
Tsen34	1.18654	1.92547	2.15735	2.13592	1.82016	1.15075
Ddx42	1.18553	0.552294	0.529929	0.170475	0.615299	0.609943
Csmd3	1.1847	0.271163	0.254769	0.267668	0.674544	1.84322
Pgd	1.18454	0.574885	0.341037	0	0.42035	0.512026
D430019H16Rik	1.1822	1.21321	1.41	1.47594	1.11006	0.849252
Pigx	1.18081	1.07643	1.06853	1.07111	0.3929	0.472718
Lin7a	1.18081	0.439354	0.98598	1.01068	0.855713	0.757547
Cbarp	1.17948	2.08707	2.12196	2.50595	3.00406	5.52212
Rwdd1	1.17857	1.29771	1.75265	1.92818	1.39694	0.855728
BC004004	1.17786	1.06921	1.04201	0.625301	0.70753	0.701311
Rbm8a	1.1778	1.45709	1.83149	1.40729	0.697045	0.420637
Ktn1	1.17764	0.803966	0.834326	1.17522	1.08834	2.17392
Zfp444	1.17687	0.825493	0.767635	0.666426	0.408083	0.293716
Scn3b	1.17647	1.9485	1.73788	1.90905	1.41045	1.50406
Rbm17	1.17567	1.77698	1.41513	1.61993	0.921293	0.578157
Parp1	1.17567	0.503612	0.288122	0.566661	0.239586	0.301152
Rnf138	1.17476	0.840108	0.832147	0.698372	0.3179	0.23754
Tax1bp1	1.17463	1.02613	0.971434	0.390413	0.920936	0.825595
Mapk1	1.1701	1.17366	1.29802	1.37863	1.34108	1.80515
Fam168b	1.16983	1.21121	1.06644	0.767323	0.977017	0.904238
Ctnnb1	1.16815	1.60803	1.21116	0.698235	1.19386	1.04948
Sncg	1.16789	0.554773	0.0851902	0	0.104011	0.114401
Ppme1	1.16754	0.917358	0.616274	0.655678	0.705039	1.16886
Fopnl	1.1673	1.07611	1.20287	1.32863	1.0256	0.69339
Spcs2	1.16695	2.07736	2.23027	1.97324	1.79975	2.75882
Fto	1.16666	0.699899	0.829539	1.00822	0.758388	1.11875
Zfp292	1.16658	1.11199	0.637827	0.772063	0.715617	0.973963
Ttll1	1.16626	1.35611	1.06728	1.0813	0.997928	0.472482
Nsmce4a	1.16626	0.615761	0.607162	0.452548	0.499403	0.210476
Limd2	1.16596	1.51043	1.14752	1.71393	0.504309	0.289044
Cyb5a	1.16559	1.79475	1.77618	2.70677	1.96131	1.04136
Taf13	1.16559	0.760995	0.582402	0.839786	0.374739	0.216917
Celf6	1.16538	1.41969	0.652582	0.852607	1.33723	1.31608
Celf1	1.16522	1.02051	1.07122	1.48161	0.871366	1.44579
Ube2k	1.16506	1.56906	1.76481	2.10099	1.65945	1.80838
Atp6v1a	1.16487	1.05864	1.15811	1.88076	2.8544	2.55332
Yipf3	1.16485	0.786451	0.793665	0.281487	0.40496	0.557106
Sys1	1.16477	1.03621	1.33135	1.44602	1.45985	0.686215
Tmem147	1.16426	1.3142	1.86646	1.85559	1.60885	1.60049
Alcam	1.1637	0.617619	1.03805	1.94806	3.72381	5.31099
Eif4h	1.16232	1.78502	1.71721	1.2826	1.34417	1.05183
Cadm4	1.16034	0.665931	0.921591	0.560158	0.805832	0.907257
Pdcd6	1.15957	0.840928	0.985913	0.778729	0.799881	0.731669
Nck1	1.15866	0.438772	0.474699	0.810534	0.314648	0.446991
Shc2	1.15783	0.551742	0.325499	0.173488	0.326293	0.521443
Gipc1	1.15637	1.02248	0.624281	0.360985	0.412123	0.129925
Mrps18c	1.15637	0.817055	1.07328	0.779719	0.860738	0.39745
Gm10116	1.15621	0.748222	0.676341	2.30358	0	0
Ndufs1	1.1548	0.72348	0.539268	0.304517	0.653211	0.830502
Nap1l2	1.15469	0.611055	0.642782	0.428652	1.11195	1.0233
Ssr4	1.1541	1.11912	1.28219	1.18249	2.42598	3.47176
Mgst3	1.15262	1.61569	2.49157	3.45758	3.81701	1.48104
Ccdc115	1.15088	0.6323	0.717205	0.460446	0.369479	0.242125
Prr13	1.14773	1.08826	0.92009	0.782368	0.452532	0.383964
Cab39	1.14686	0.993829	0.888857	0.884947	1.06292	1.14166
Pmpca	1.14675	0.395314	0.474827	0.276915	0.470067	0.661842
Zmat2	1.14485	1.39394	1.30313	0.816715	0.68502	0.485689
Nudcd3	1.14456	1.19141	1.09163	0.826839	0.97993	1.27123
Fads1	1.14433	0.730162	0.522635	0.631943	0.699361	0.722329
Rnf115	1.14427	0.942989	0.714338	1.02874	0.748432	0.498099
Gdpd1	1.14425	1.65812	1.6984	1.19257	1.3767	1.08228
Coq7	1.14352	0.664746	0.61215	0.659804	0.719971	0.373969
Psmc3	1.14302	0.922568	1.08874	1.0711	0.872868	0.625669
Timm50	1.14291	0.915976	0.678888	0.36911	0.534624	0.704703
Nfasc	1.14291	0.380706	0.595158	0.726652	0.935058	2.01387
Klhl35	1.14275	0.0807292	0.0225546	0	0.0105908	0.00648723
Bloc1s6	1.14241	0.846344	0.557704	0.715399	0.64747	0.263841
Ddit4	1.14238	0.341671	0.397752	0.818123	0.135782	0.103157
Cir1	1.14153	0.782084	0.757367	1.55879	0.434856	0.306894
Mtdh	1.14131	1.26283	1.35142	0.794814	1.18831	2.07734
Rpn2	1.14131	0.831245	1.25726	0.352227	1.08018	1.72687
Csnk1d	1.14121	1.16942	1.00465	1.15527	0.601601	0.661198
Faap20	1.14116	0.741983	0.571409	0.456914	0.267102	0.232606
Fsd1	1.14062	0.969308	1.22834	1.44037	1.47401	1.0624
Spin1	1.14006	1.30117	1.42632	2.40707	1.55416	0.9266
Iqcb1	1.13924	0.490056	0.436485	0.251741	0.373654	0.65369
mt-Nd4l	1.13921	1.2603	1.28596	1.73209	7.15078	6.3309
Ip6k1	1.13905	0.858526	0.962966	0.390906	0.967513	1.39703
B4galt3	1.13488	0.725909	0.775893	0.497579	0.31168	0.366783
Zc3h14	1.13401	0.797608	0.788409	0.72981	0.678931	0.67001
Rnf208	1.13297	0.749185	1.05905	1.18473	1.56457	1.07012
Nsdhl	1.13265	0.620553	0.554237	0.655349	0.464803	0.306717
Mrpl51	1.13193	0.906186	1.0824	1.32484	1.12053	0.629356
Adgrg1	1.13177	0.884456	0.689229	0.830752	0.466701	1.27583
Mrpl36	1.13161	0.529158	0.556678	0.563029	0.356076	0.372435
1810058I24Rik	1.13143	0.909867	0.77601	0.841936	0.608426	0.397187
Dbi	1.13113	0.6349	0.90719	1.27427	1.33455	0.961792
H2afj	1.13076	1.33074	1.4187	1.50157	0.805002	0.738658
Dctn5	1.1306	0.622721	0.656612	0.681519	0.501696	0.33464
Pdcl3	1.13038	0.758793	0.926264	1.06968	0.879532	0.630689
Ogfr	1.13036	1.16815	0.822016	0.338916	0.538748	0.520223
Ndfip2	1.12967	1.58776	1.76739	2.04913	2.55496	2.2003
Tbpl1	1.12951	1.83983	0.997895	0.536523	0.664811	0.347696
Syt7	1.12918	0.451026	0.552413	0.650591	0.924202	0.672949
Naa35	1.12892	0.855148	0.802227	0.274786	0.460675	0.835595
Mbtd1	1.12889	0.854137	0.531068	0.669868	0.290609	1.42631
Uba52	1.12852	1.77297	1.78068	4.13217	0.953238	0.454597
Jun	1.12777	1.11955	1.99791	1.75657	1.02904	1.77209
Chic2	1.12759	1.02184	1.16177	1.33749	0.891862	0.802188
Uqcc3	1.12759	0.863424	0.756703	0.559898	0.540943	0.503866
Ehd1	1.12724	1.25727	1.05703	0.961346	0.703626	0.27178
Mrpl55	1.12671	0.730844	0.799169	0.958328	0.768455	0.602615
Ppm1l	1.12647	0.586676	0.439665	0.281185	0.3499	0.682691
Clptm1l	1.12294	1.11911	0.980982	0.663743	0.948572	1.16106
Epb41	1.12242	0.504077	0.3666	0.297993	0.295927	0.582328
Armc1	1.12191	0.791362	1.21565	1.05074	1.1807	0.750407
Coro1b	1.12191	0.323099	0.29632	0.443029	0.138986	0.266028
Smarcc2	1.11996	1.79069	1.52727	1.20438	1.30993	1.57199
Sbno1	1.1193	1.21683	1.08734	0.799197	0.778166	1.52021
Actr1a	1.11837	2.02176	2.0239	0.805865	1.20575	0.789329
Prdx3	1.11724	0.695224	0.884845	1.21219	0.989617	0.291351
Usf2	1.11679	0.967011	0.998776	0.488704	0.565952	0.659312
Srp54b	1.11631	1.33687	1.43774	1.1075	0	0.0253601
Asic4	1.11629	0.242808	0.0563552	0	0.0297644	0.00708686
4833439L19Rik	1.11615	1.46956	1.14292	1.05213	0.732151	0.658677
Abhd17a	1.11591	1.03136	1.11157	1.74691	2.03784	0.884604
Ruvbl2	1.11578	0.74035	0.693003	0.433869	0.242696	0.225693
Sobp	1.11567	0.950245	1.26059	1.35238	1.67176	1.32507
Sdf4	1.11335	0.62863	0.806657	0.37899	0.630604	1.3008
Ola1	1.11186	0.902739	1.09992	0.937107	1.38836	0.733714
Praf2	1.11114	1.21998	1.06953	0.867994	0.872479	0.733578
Ap2a2	1.11077	0.914454	1.1976	1.32507	1.56645	1.4999
Ap3b2	1.11061	0.757968	0.871092	0.454243	0.950431	1.47774
Bcl7c	1.10975	0.516782	0.530894	0.689625	0.713537	0.497907
Aen	1.10903	0.21824	0.335043	0.148601	0.317341	0.150846
Mapk6	1.10885	1.16648	0.821027	0.506983	0.575852	0.383192
Sarnp	1.10877	1.18897	1.61941	2.01487	1.44517	0.625754
Slc30a9	1.10818	0.98838	0.855311	0.607629	0.979741	1.27962
Chmp4b	1.1073	1.1913	1.11822	1.31159	1.31636	0.759564
Zfp57	1.1073	0.928425	0.900761	0.856021	0.639226	0.651267
Mrps34	1.10693	0.743046	0.909088	0.749369	0.984462	0.795151
Rnf20	1.106	0.564021	0.40157	0.840522	0.359876	0.574585
Tcea1	1.10485	0.718912	0.824517	0.704397	0.677906	0.397022
Zranb2	1.10264	1.26624	1.12333	1.42895	1.60935	2.9248
Tmem9b	1.10176	0.965356	1.07589	0.665845	0.524827	0.628024
Emg1	1.10059	1.12854	0.94195	0.910252	0.561617	0.634029
Sv2a	1.10037	1.26571	1.56743	1.70291	2.91064	4.45849
Akt1	1.09917	1.27402	0.91606	0.984708	1.26166	0.761298
Sox12	1.09901	0.811186	0.753709	0.421398	0.551399	0.34816
Mcl1	1.09896	0.668887	0.537248	0.126157	0.480309	1.13412
1810037I17Rik	1.09867	0.690517	0.757615	0.903483	0.696986	0.432976
Taok3	1.09742	0.901438	0.838781	1.94258	1.3441	0.996897
Birc6	1.09704	0.267241	0.433635	0.617422	1.52238	3.13863
Dmrtb1	1.09659	2.01829	0.468218	0.065539	0.0138539	0.0256531
Itfg1	1.09659	2.01049	1.4157	0.880521	1.83789	2.52643
Smchd1	1.096	0.62815	0.505048	0.403321	0.5509	0.695849
Sod2	1.09483	0.822071	1.18291	1.89083	1.37577	0.942353
Tomm70a	1.09411	0.850119	0.940122	1.08614	1.21013	1.24634
Hax1	1.09395	0.453082	0.527711	0.819455	0.263584	0.228852
Shank1	1.09379	1.71239	1.64106	2.19722	1.48318	2.3715
Ypel1	1.09304	1.05817	1.03103	0.781098	0.303863	0.178999
Tcf12	1.09281	0.880974	1.16221	0.862614	0.547931	1.02691
F2r	1.09065	0.924011	0.549662	0.310176	0.275059	0.186253
Trib2	1.08824	0.905473	0.924057	0.737081	0.588028	0.510324
Alg2	1.08819	2.39659	2.34601	1.56842	2.04636	2.25049
St8sia2	1.08784	1.16486	1.46258	1.62854	1.89912	0.599722
Apba2	1.08701	1.25297	1.58002	1.22568	1.71723	1.03089
Blmh	1.08649	1.23541	1.03853	0.543471	0.682508	0.932989
Nsun2	1.0864	0.571248	0.406305	0.336556	0.294522	0.207224
Lin7c	1.08531	1.70214	2.06324	1.16818	1.51054	0.695444
Pkig	1.08494	1.03223	1.06519	1.34682	1.4394	0.560364
Ilk	1.08473	0.55006	0.567045	0.436738	0.430638	0.293693
Bloc1s2	1.08468	1.26644	1.30117	0.884634	1.12516	0.527971
Pomc	1.08457	1.71337	1.70488	2.52424	5.38264	37.072
Actr10	1.08435	1.15015	1.35808	0.660954	1.18532	1.42511
Klhdc3	1.08435	0.685382	1.01359	0.306261	0.52537	0.487288
Cnpy2	1.08406	1.74902	1.41289	1.80215	0.955625	1.4599
Pigt	1.08406	1.03173	1.21952	0.650009	1.16526	1.36087
Micu1	1.08348	0.491683	0.310648	0.17948	0.442756	0.689938
Rnf145	1.08286	1.04791	0.880828	0.66138	0.626364	0.815846
Ankrd17	1.08286	0.690842	0.66274	1.37209	1.27637	3.27488
Zmynd8	1.08153	0.752437	0.610011	0.51956	0.69409	1.29829
Alg9	1.08142	0.558356	0.308002	0.321731	0.294377	0.319001
Pou6f2	1.08051	1.09449	0.159496	0.189761	0.108842	0.204635
Pgm2l1	1.07838	1.15309	1.14207	1.05157	3.42042	2.71587
Rem2	1.07838	0.54126	0.405267	0.427231	0.475998	0.450589
Atp6ap2	1.07801	1.67986	1.87074	1.08342	2.6412	4.02398
Emc4	1.07676	0.993418	1.27196	1.09801	1.19503	1.55241
Cbx5	1.07593	1.7292	1.91698	1.97776	1.75972	1.4723
Rpf2	1.07593	0.492922	0.547236	0.250629	0.326952	0.165781
Ggt7	1.07521	0.604288	0.564131	0.295283	0.448874	1.26477
Aplp2	1.07489	1.12423	1.39865	1.46122	2.87181	3.51458
Lypla2	1.07452	0.734196	0.765334	0.261087	0.422091	0.325049
Tpm3	1.07414	1.85611	1.7351	0.91069	1.23333	1.27898
Prkar1b	1.07345	1.09983	1.50386	1.69353	2.40158	2.19169
Nelfb	1.07276	0.542585	0.570297	0.344385	0.481266	0.336513
Gfod2	1.07257	1.18936	1.17184	0.744864	0.757151	0.820481
Kif5a	1.07257	1.01539	0.701926	0.699243	1.82557	1.91165
Sucla2	1.07202	0.67498	1.01854	1.03151	0.812334	0.643911
Mycn	1.07068	0.625197	0.437105	0.362427	0.141151	0.0597102
Cux2	1.07068	0.29758	0.29052	0.0609678	0.304434	0.265907
Ppp1r1a	1.06828	0.848083	1.1212	2.03015	1.98851	0.789626
Sra1	1.06583	1.05632	0.772259	0.77982	0.785162	1.23954
Hecw1	1.06514	0.772889	0.893411	0.548382	1.24817	1.52031
Eif2s3x	1.06495	1.06099	1.1313	0.751752	0.819896	0.494589
Krit1	1.06465	1.38238	1.17062	1.14833	0.6881	2.21489
Etfb	1.06428	0.430914	0.595535	0.561487	0.267539	0.393685
Map6	1.06407	1.6328	1.3616	1.41078	1.67252	1.82812
Ssbp1	1.06303	0.919251	0.744282	0.755024	0.499069	0.437733
Myo1b	1.06258	0.439228	0.248065	0.281573	0.313781	0.675475
Ubtf	1.06226	0.759025	0.68178	0.412735	0.823887	0.562742
Sar1a	1.0622	0.94551	0.898512	0.931227	0.87872	1.19819
Ppil1	1.06183	0.793528	0.913201	0.499718	0.377126	0.305286
Bub3	1.06146	1.52545	1.26362	0.959282	0.745698	0.603621
Sdhaf4	1.06076	1.07134	1.32013	1.07279	0.879629	0.477131
Tgfbr1	1.06072	0.738723	0.782812	0.740729	0.464296	0.415242
Pak3	1.06058	3.44493	3.27975	3.93999	3.95075	3.30955
2810001G20Rik	1.06052	0.24124	0.352634	0.492022	0.49159	0.231743
Commd3	1.06031	1.4016	1.26731	1.64088	1.39447	0.849582
Ilf3	1.06023	1.10454	0.854018	0.604557	0.691534	1.04
Echs1	1.05994	1.0476	0.863115	0.888094	0.772985	0.467776
Ufm1	1.05994	0.780738	0.568371	0.689294	0.955592	0.413411
Zfp422	1.05906	1.41655	1.04934	0.701516	0.269673	0.211229
Usp11	1.05893	0.3727	0.467739	0.260211	0.428611	1.36521
1110008P14Rik	1.05455	0.914944	1.16959	1.27039	2.24234	0.855602
Cdc16	1.05335	0.817681	0.896303	0.315062	0.437611	0.559547
Mtus2	1.05178	0.319464	0.424594	0.370384	0.258568	0.210891
Cyb5r3	1.05114	1.01115	0.724616	0.646946	0.544577	0.497994
Tmem208	1.05034	0.910489	0.950884	1.26017	1.09712	1.18341
Hyal2	1.04989	0.801655	0.438536	0.135118	0.15725	0.145345
Ubxn1	1.04933	1.59559	1.60094	1.44298	1.21801	0.759242
Svop	1.04933	1.11554	0.838686	0.643102	0.923277	1.13827
Daam1	1.04933	0.86477	0.509713	0.769398	1.07955	1.50086
Ubl7	1.0493	0.666475	0.826832	0.56872	0.37221	0.17227
Dnajc19	1.04923	0.859426	0.823326	1.12639	1.2194	0.71593
Rpl7l1	1.0489	0.647041	0.58786	0.321981	0.352253	0.282607
Ap1s2	1.04885	0.920165	1.2765	2.40473	2.096	1.38188
Cnrip1	1.04863	1.60173	2.03116	1.84079	2.48857	1.70872
St7	1.04848	0.828003	0.587794	0.658659	0.563342	1.15273
Actl6a	1.04835	0.529449	0.440188	0.244637	0.126504	0.303643
Cdk2ap1	1.04787	0.602715	0.454985	0.648338	0.273669	0.361803
Ccdc34	1.04776	0.798715	0.845971	1.00117	0.5447	0.339232
Syn1	1.04738	0.992764	1.32249	0.875715	1.78058	1.5122
Vash2	1.04651	0.882261	0.728322	0.801862	0.170992	0.0501937
Tpd52l2	1.04349	0.551742	0.492694	0.306149	0.562028	0.575027
Saraf	1.04312	2.35683	1.89634	2.33448	2.37781	4.24705
Zfp358	1.04312	1.26363	0.68676	0.61398	0.30844	0.316534
Zcchc11	1.04312	0.874581	0.750821	0.800103	0.794521	1.39887
Ap4s1	1.0424	0.990641	0.853598	1.21805	1.19279	0.498984
Sptbn2	1.0417	0.588818	0.426812	0.530371	0.478871	0.385599
Cox19	1.04157	1.42282	1.48553	1.27031	0.781539	0.545131
Cuta	1.04043	0.8168	1.00211	1.11443	0.76712	1.09304
Scn3a	1.04032	1.07396	1.1603	1.60904	2.18997	2.32377
Map7d1	1.04022	1.94102	1.34987	0.748822	1.05992	1.3805
Trafd1	1.03864	1.34164	0.776791	0.501446	0.579404	0.65194
Agpat4	1.03824	1.0343	0.953585	0.460302	0.741333	1.5082
Eif4e3	1.03816	0.226394	0.0878404	0.435723	0.142412	0.44999
Pdcd10	1.03794	0.611098	0.810656	0.964125	1.22859	0.781143
Clvs1	1.03779	0.488206	0.541292	0.469765	0.507121	0.628673
Nans	1.03768	0.741302	0.814826	0.852972	0.435568	0.134765
Slc27a4	1.03768	0.59488	0.459411	0.504533	0.530894	1.26036
Atf2	1.0372	1.00028	1.03427	1.62194	0.98191	0.977233
B230219D22Rik	1.03685	1.74884	1.63069	1.70637	1.64989	0.926603
Ralbp1	1.03595	0.823672	0.571804	0.631094	0.596019	0.523949
BC005537	1.03427	1.19033	1.29275	1.51875	1.05164	1.61369
Suclg1	1.0327	1.24318	1.12527	0.58373	1.17992	0.998798
Atp6v0e2	1.02798	1.58527	2.64097	3.11676	4.1612	3.33756
Dpf1	1.02795	1.3029	0.606791	0.198304	0.656419	0.615562
Mdk	1.02758	0.281172	0.176706	0.115803	0.017188	0.11141
2410004B18Rik	1.02753	0.910801	0.976099	1.41664	1.56179	0.595762
Ppp1r2	1.02747	0.986496	1.26869	1.4898	1.43899	0.90678
Ncor1	1.02659	2.04961	1.64191	1.71469	1.65202	1.82159
Sec13	1.02649	0.968255	0.952792	0.524837	0.298224	0.304222
Rtf1	1.02622	2.11038	1.93418	2.00856	1.10512	0.881087
B3gnt5	1.02558	0.575565	0.36598	0.334709	0.120375	0.0531365
Bcat1	1.02492	0.825533	0.767404	0.82524	0.465631	0.464709
Ehmt1	1.02465	1.07819	0.559195	0.728688	0.408655	0.842591
Diablo	1.02457	0.988041	0.79835	0.456009	0.517895	0.796728
Peli1	1.02404	1.33802	1.14155	0.912776	0.582857	0.844203
Eif4g1	1.02372	1.09092	1.00456	0.687885	1.50934	2.82097
Fam104a	1.02212	0.941519	1.06984	1.32607	1.18312	0.869196
Pja2	1.02091	1.24218	1.69931	1.21203	2.57122	2.74501
Kctd13	1.02054	1.02812	1.48361	1.96063	1.63007	0.623333
Pop5	1.01785	0.756917	0.784011	0.683776	0.498646	0.870834
Apc	1.01748	0.935219	1.05056	2.41492	1.43335	1.55108
Sar1b	1.0174	1.20845	1.82965	1.11299	1.80083	1.70249
Gpr19	1.01607	0.571415	0.231532	0.11796	0.187123	0.343075
Wdr26	1.01604	0.709085	0.663566	0.718716	0.936697	1.35235
Sc5d	1.01543	0.308541	0.376726	0.509619	0.648112	0.9224
Rbm18	1.01519	1.67916	1.23051	0.976376	0.813307	0.420933
Deb1	1.01495	0.851112	0.864651	1.45153	0	0
Tmem126a	1.01434	0.687028	0.990728	0.852783	1.26053	0.706612
Zfp644	1.01431	0.577069	0.49663	0.349557	0.818789	1.75938
Aurkaip1	1.0138	1.42406	1.36995	2.03762	1.44319	1.08709
Exosc9	1.01359	0.515174	0.611836	0.0399538	0.295009	0.0903693
Gdf11	1.01359	0.048589	0.0831723	0.204878	0.084785	0.129562
Peg3	1.01314	1.26423	1.46618	2.37318	5.31623	7.53394
Hnrnpl	1.01226	1.60569	1.23096	0.961173	0.976471	1.65866
Fzr1	1.01202	1.00441	0.916005	1.09955	1.19057	0.821345
Ndufb4	1.01092	1.51877	2.37249	3.11292	2.49467	1.03366
Srpk2	1.00756	1.46615	1.36226	1.10906	1.71392	2.35118
Atcay	1.00706	1.19982	0.89864	1.2995	1.12144	1.35257
Hagh	1.00668	0.286484	0.431046	0.546505	0.719324	0.490046
Tmem60	1.00533	0.754694	0.724866	0.577867	0.505575	0.647077
Ensa	1.00461	0.664766	0.936043	0.843864	1.47719	1.20379
Dlat	1.00423	0.327193	0.270356	0.350667	0.743309	0.593139
Phb	1.00349	1.10858	0.870305	1.36362	1.08111	1.0541
Ncan	1.00341	1.6056	1.86344	1.37512	1.31893	1.21792
Tmem11	1.00341	0.637885	0.801399	0.330843	0.481613	0.368352
Tmem9	1.00341	0.580751	0.985071	0.45466	0.800523	1.01443
Map4k4	1.00234	1.03611	1.15215	1.32501	0.866471	1.34462
Jarid2	1.0021	0.741803	0.325892	0.232819	0.363481	1.05782
Upf3b	1.00093	1.01628	0.92901	0.525424	0.612875	0.973235
Polb	1.00077	1.51287	1.22262	0.825206	1.26976	1.23659
Pspc1	0.998551	1.22217	1.054	0.61633	0.809685	0.654226
Hsf2	0.996319	0.30469	0.365672	0.317477	0.765283	0.984034
Atp2a2	0.995064	0.723261	0.807988	1.29231	3.03538	5.0541
1110065P20Rik	0.994661	1.17303	1.11517	2.04607	1.68429	0.989462
Uap1	0.994425	0.680161	0.614502	0.359853	0.61307	0.256915
Nap1l3	0.994186	0.545849	0.865246	0.795167	1.15717	0.666525
Mrpl24	0.99315	0.695045	0.806001	0.373758	0.600321	0.612379
Mrpl57	0.992851	0.765231	0.955833	1.26967	1.0982	0.484672
Wdr37	0.992715	0.502277	0.466541	0.240718	0.604216	0.750317
Tubg1	0.992346	0.65819	0.69303	0.695579	0.477079	0.381158
Cald1	0.992083	0.129275	0.127321	0.337568	0.0936451	0.150643
Mrpl43	0.991973	1.47696	1.3478	1.3095	1.55179	0.681828
Tceal8	0.991601	1.76151	1.36816	1.92742	0.654882	0.787565
2510009E07Rik	0.991601	0.287087	0.231227	0.196267	0.338511	0.434021
Dcaf11	0.991436	0.622645	0.657806	0.635946	0.527756	0.740927
Kdm7a	0.991277	0.327877	0.219032	0.0506139	0.180618	0.228744
Erc1	0.991223	0.701504	0.68719	0.283126	1.23124	1.10956
Rnf41	0.991145	0.712233	0.72988	1.23871	0.599343	0.611823
Tmem63b	0.990932	1.20206	0.862684	0.618059	1.39841	2.30544
Srebf2	0.990772	0.701616	0.684557	1.00437	0.969786	1.15107
Snrnp40	0.990559	0.774945	0.887715	0.733831	0.441784	0.291036
Vapb	0.9904	1.11001	1.16282	0.465543	1.16588	0.782648
Hdgfrp2	0.9904	0.892791	0.625706	0.524401	0	0
Strn3	0.9904	0.759733	0.564881	0.704003	0.62142	1.61323
Ptpn1	0.990131	0.999776	0.633569	0.751747	0.460374	0.752398
Cntfr	0.990027	0.285074	0.45711	0.614486	0.482285	0.543753
Clpp	0.989681	1.2831	1.20951	1.0084	0.964128	0.808397
Sybu	0.98957	1.20732	1.65198	1.20945	2.64012	1.96129
Zfr	0.989468	1.34598	0.909477	0.738601	1.87792	2.77352
Enc1	0.989309	0.553935	1.98927	1.91462	2.97642	1.17877
Dach2	0.986055	0.132038	0.315266	0.511982	0.407649	0.247706
Ppp2r2a	0.984319	0.937223	1.13261	0.781557	1.02039	0.847673
Znhit1	0.984001	1.74763	1.97396	1.57169	1.66002	0.549115
Zfp219	0.984001	0.534977	0.326987	0.232	0.217867	0.375863
Mrps23	0.983124	0.946865	0.804775	0.451482	0.75477	0.496295
Pcif1	0.982965	0.701711	0.780886	1.61539	0.528233	0.463935
Pgm2	0.982587	0.322589	0.394811	0.315818	0.485845	0.345062
Vimp	0.98155	0.74395	0.582117	0.629088	0	0
Arl6	0.98155	0.320328	0.491679	0.821157	0.926906	0.295058
Anapc16	0.981045	0.835302	0.959821	0.422924	0.712358	0.344564
Ssr2	0.980856	1.29969	1.08706	0.96742	0.79684	1.72481
Pqbp1	0.980832	1.16195	1.15429	0.502614	0.703372	0.517051
Trove2	0.979795	0.639179	0.603153	0.506949	0.382363	0.559915
Ccni	0.979606	1.49937	1.05135	1.5024	0.666337	0.893555
Ttc28	0.979582	1.16774	0.68311	0.438273	0.677444	0.981319
Rusc2	0.979582	0.745527	0.798159	0.43346	0.668643	0.496518
Kif5b	0.979337	1.12515	1.41405	1.58879	1.23001	1.61773
Mtfr1l	0.979228	1.10181	1.11375	0.926283	1.04726	1.05015
Mapk7	0.978753	0.554575	0.328766	0.0673464	0.174298	0.369751
Smarcc1	0.978405	1.41302	0.773168	1.31209	0.595648	0.806311
Slc16a3	0.978355	0	0.0366127	0.0555281	0.00975709	0.039626
Homer2	0.977339	0.899815	0.804732	0.639801	0.826948	0.567876
Eif4b	0.977314	1.4032	0.954622	0.718807	0.862731	1.03245
Copg1	0.975316	0.850404	0.933878	1.19795	1.56931	1.54609
Gpat4	0.973901	0.586506	0.626408	0.332868	0.380803	0.490395
Cdkn2aipnl	0.972061	0.309912	0.413462	0.487269	0.488121	0.176156
Tppp3	0.970945	0.4725	0.318046	0.739724	1.14056	1.20362
Rpl23a-ps3	0.970597	0.986264	1.23682	2.9015	0	0
Mrpl27	0.970597	0.888296	0.853971	0.841964	1.01006	0.466913
Ppm1b	0.970274	0.78841	0.918765	1.18088	0.457387	0.406481
Ubxn2b	0.969901	0.424014	0.374124	0.475554	0.299715	0.142763
Arfrp1	0.969396	0.653468	0.942993	0.949723	0.629838	0.573577
Snrnp27	0.969237	1.26446	1.10508	2.10496	0.903835	0.536299
Gstm5	0.969183	1.26109	1.6076	1.6445	1.82629	1.58938
Ttyh3	0.969024	1.04039	0.823011	1.11409	1.20769	1.01496
Ccnt2	0.967982	0.980935	0.972863	0.76487	0.62674	1.81628
Idh3b	0.961589	0.954939	1.37911	1.72116	1.38566	1.17882
Ctsa	0.959694	0.307173	0.297668	0.191346	0.233248	0.560248
Zfos1	0.95951	2.24943	2.46066	2.88203	0	0
Amer2	0.959346	1.01574	0.78918	0.780312	0.963588	0.92641
Trim8	0.959321	0.759555	0.58237	0.569775	0.410512	0.37897
Afg3l1	0.958096	0.546444	0.388658	0.249933	0.263643	0.653237
Ube2j1	0.957748	0.524059	0.511684	0.382061	0.549105	0.608346
Deaf1	0.957402	1.35231	1.43583	1.55032	1.72275	0.881113
Vps4a	0.956919	0.629156	0.915486	0.913785	0.665176	0.273197
Hsph1	0.956864	0.761997	0.644449	1.01004	0.969829	1.29201
Nrd1	0.956864	0.718888	0.565414	0.256442	0.681399	1.39606
Pfdn4	0.956547	2.38674	2.47674	2.91694	1.85076	0.774284
Thrap3	0.956547	0.806384	0.692979	0.54057	0.522888	0.86138
Phf21b	0.956174	0.352762	0.142654	0	0.00147186	0
Lrp8	0.956152	0.589977	0.415725	0.919629	0.632717	1.24886
Becn1	0.956042	0.657097	0.553321	0.352031	0.564129	0.716858
Dohh	0.955669	0.575023	0.707948	0.963456	0.981881	0.685066
Jkamp	0.955164	0.877016	0.957941	0.914407	0.854261	1.20917
Isca2	0.955164	0.615855	0.46759	0.301416	0.565347	0.58973
Eid2	0.955164	0.610077	0.602602	0.807801	2.20958	1.1566
Cttnbp2nl	0.954951	0.465341	0.379523	0.31906	0.257398	0.267403
Cenpt	0.953617	0.508017	0.546421	0.302054	0.188678	0.350178
Usp4	0.951538	0.703311	0.591401	0.29941	0.447269	0.890021
Gnaz	0.951165	1.51953	1.52379	1.61549	2.27101	1.46375
Sestd1	0.951165	0.360973	0.461783	0.453242	0.436238	0.453816
Smc1a	0.950288	0.703868	0.68422	0.663608	0.304453	0.566528
Lrrc8a	0.94941	0.674701	0.756063	0.501082	0.744944	0.474721
Rps19bp1	0.949271	1.05486	1.3624	1.54838	1.08928	0.360951
Ssna1	0.948393	1.307	1.14424	1.40074	1.08172	0.721681
Map2k1	0.948234	0.265276	0.490947	0.531762	0.833894	0.950456
Cdh22	0.94807	0.642344	0.169184	0.290133	0.537256	0.556918
Cdc34	0.94802	0.63033	0.418448	0.597432	0.255692	0.250639
Tango2	0.94802	0.38261	0.243668	0.396495	0.598138	1.0427
Vopp1	0.94791	1.09618	1.19911	1.13395	0.519995	0.371861
Chfr	0.94791	0.664005	0.278292	0.181342	0.382359	0.944226
Atg4b	0.94791	0.558745	0.538757	0.197779	0.288266	0.250839
Ddx17	0.947192	1.07258	1.11617	1.75996	0.990271	1.96854
Lrpap1	0.947033	0.703163	0.970058	0.882445	1.47947	3.17989
Lnp	0.947033	0.612477	0.844281	1.22055	0	0
B3galt2	0.946869	0.155755	0.191934	0.065189	0.388928	0.430388
Pdpk1	0.94666	0.673446	0.437518	0.361699	0.692008	0.720824
Npepps	0.946314	1.51052	1.24984	1.15354	1.38697	1.58772
Tln1	0.946314	0.727623	1.21514	1.88063	1.0622	0.663076
Ube4b	0.946155	0.612019	0.641379	0.810091	0.856966	0.957945
Kcnq2	0.946155	0.502506	0.805837	0.385821	0.70782	1.30935
Pcmt1	0.945783	1.2089	1.57482	1.18451	1.97843	3.03803
Max	0.945569	0.882751	0.959658	0.96326	0.63773	0.584707
Sema6a	0.945437	0.637103	0.370857	0.632117	0.498383	1.00948
Lsm5	0.945248	0.945386	1.20472	1.97902	1.17982	0.562214
Znrf1	0.944875	1.80568	1.73898	1.56013	1.60902	1.48682
Sde2	0.944873	0.490596	0.367332	0.316017	0.260977	0.282817
Fam192a	0.944741	1.02885	0.705326	0.537301	0.478037	0.337058
Trpc4ap	0.944179	0.713656	0.567202	0.381408	0.732991	0.843866
Commd10	0.941676	0.352624	0.277666	0.293391	0.158587	0.122963
Fbxl15	0.941463	0.739656	0.567393	0.322946	0.561823	0.456588
Dpysl5	0.939889	1.99972	2.05604	0.910152	2.10859	0.869985
Atp1a3	0.939889	1.59125	1.84542	2.47026	5.56418	6.33748
Gdpd5	0.939598	0.299361	0.42023	0.243415	0.120894	0.16338
Rbm10	0.937811	0.643145	0.401369	0.366344	0.207493	0.406013
Nol7	0.937117	1.01083	1.28569	1.32764	1.6406	0.942611
Rbck1	0.936958	0.657865	0.854045	0.501414	0.557609	0.709502
Rsbn1l	0.936958	0.301021	0.290366	0.181342	0.233624	0.409202
Cdk11b	0.936343	0.537775	0.527208	0.342578	0.523826	0.86282
Ntan1	0.936239	1.12926	1.2433	1.09437	1.3973	0.796391
Apopt1	0.935683	0.533725	0.679002	0.709935	0.768502	0.411942
Dusp1	0.935543	0.542906	0.600959	0.442841	0.585484	0.945292
Arf2	0.935384	1.25124	1.17079	1.02668	0.927899	0.396074
Aktip	0.935384	0.519904	0.899074	1.08972	1.05015	1.1631
Zfp637	0.935038	1.10465	1.12484	1.2224	0.64589	0.429933
Sirt2	0.935038	0.855064	0.967664	0.414758	0.667781	0.852234
Sugt1	0.935012	0.6714	0.642095	0.627426	0.840836	0.616405
Setd5	0.935012	0.624661	0.614243	0.881802	0.803488	1.75887
Kcnq1ot1	0.934988	1.07542	0.824423	1.7629	3.26833	12.9472
Dll3	0.934988	0.244398	0.196842	0.563811	0.570686	0.221879
Glrx5	0.934666	1.34829	1.52346	2.48	2.15066	1.44626
Igsf9	0.934342	1.24728	0.523805	0.541311	0.321057	0.599216
Tmem29	0.934293	0.679527	0.856882	1.74237	1.41172	0.744944
Miat	0.933897	0.739193	0.783578	0.438734	1.13607	2.74421
Azin1	0.93296	1.35483	1.12418	2.17619	1.1221	0.974987
Top2b	0.932719	1.55927	1.51633	1.62645	1.36092	1.22699
Tdrkh	0.932719	0.225438	0.32407	0.153552	0.304091	0.250081
Ptpra	0.932668	0.578366	0.801774	1.29932	1.12939	1.64748
Epn1	0.932612	1.88023	2.41176	1.62144	1.60261	1.024
Alkbh8	0.932587	0.271979	0.233257	0.411235	0.46626	0.529632
Dtnbp1	0.931521	1.34873	1.60752	1.07601	1.25179	0.371056
Gpr85	0.931337	1.84626	1.64858	1.62054	1.11778	0.716362
Fip1l1	0.931337	0.87386	0.52928	0.75566	0.504601	1.02956
Slc39a7	0.928108	0.7809	0.750817	0.248716	0.607921	1.14561
Os9	0.926907	0.800153	0.75725	0.298408	0.470945	0.684963
Sec23a	0.926534	1.07839	1.06328	0.591517	0.80972	0.667386
Fhl1	0.926534	0.919458	0.85307	0.62938	1.01722	1.78709
Gm20604	0.926534	0.542944	0.501438	0.280966	0.626107	0.389083
Tnks2	0.926243	0.818601	0.632161	0.319584	0.671731	0.852404
Apoo	0.92603	0.798732	0.7294	0.816294	0.715017	0.399721
Kin	0.92603	0.270068	0.303571	0.108647	0.300369	0.3335
Oard1	0.926003	0.680184	0.413153	0.28299	0.1999	0.10709
Map9	0.925657	0.863871	1.23741	1.70429	1.89437	0.852672
Polr2g	0.925498	1.1783	1.23104	1.42815	1.03235	0.754966
Raph1	0.924889	1.0264	0.814935	1.06987	2.03309	2.22614
Mgat2	0.924779	0.605407	0.649708	0.871183	0.540448	0.560047
Dpp3	0.924456	1.0793	0.577028	0.31302	0.364036	0.427697
Mettl16	0.924083	0.407118	0.406444	0.16711	0.325068	0.469683
Ezh2	0.923976	1.04303	0.446108	0.308866	0.0716898	0.0505623
Tmem108	0.923951	1.62466	0.621279	0.473342	0.504928	0.997492
Coro1a	0.923578	0.675029	0.65341	0.452573	0.667332	0.411084
Faf1	0.923206	1.08622	0.786329	0.540215	0.707328	0.391922
Notch4	0.922988	0.153291	0.120083	0.137134	0.0604878	0.0933209
Farsb	0.922833	0.676602	0.775744	0.424103	0.754293	0.540857
Dtd1	0.921816	1.10301	1.504	1.30561	1.78141	1.20632
Poldip2	0.921816	1.02733	1.18379	1.03669	0.846148	0.575034
Dync1h1	0.921524	1.07377	1.24132	0.657223	1.95509	2.89403
[truncated: 17,103 more rows]

## Sheet: Cluster-4
Figure 2 - Source Data 1 (corresponding to Figures 2 and 3 and Figure2-figure supplement 1 and Figure3-figure supplement 1).
Average gene expression [exp(logNormalized counts)-1)] obtained from the Seurat
analysis of six developmental stages of each cluster.
Gene expression data are sorted based on highest to lowest for E11.5 starting with Malat1.
			Developmental Age
Gene	E11.5	E13.5	E15.5	E17.5	P5	P12
Malat1	209.483	236.287	246.074	263.813	106.654	69.3475
Tuba1a	127.561	106.61	66.0704	51.7171	48.657	12.6043
Meg3	87.5367	66.7223	55.6501	40.0906	49.4798	28.2226
mt-Atp6	86.1569	91.3019	93.2707	95.7524	139.63	152.37
Eef1a1	84.5999	63.6035	60.7028	39.0246	41.9062	42.0422
Ftl1	67.9119	65.2846	49.7329	39.3135	16.8212	9.21429
mt-Co3	67.3187	78.3603	74.186	65.8565	87.3605	93.8245
Actg1	58.9547	45.0717	33.7607	21.5424	29.6265	15.7693
Tmsb10	57.9866	74.7748	72.7293	125.515	61.6161	24.3753
Tmsb4x	56.9657	65.6783	63.6475	63.6459	62.6254	55.6985
Nnat	53.3034	65.1882	57.1283	34.8164	24.5698	11.6324
Tubb5	50.3228	45.8248	37.538	29.0623	22.7519	7.79363
mt-Co1	46.4274	47.7813	47.8954	47.5475	71.929	89.8802
Dlk1	45.2312	27.1399	23.2823	15.5007	6.34622	6.30593
Ubb	44.4098	52.7426	59.0226	49.3439	53.0919	31.3065
Stmn1	44.2068	60.5966	49.0933	40.8402	43.7334	16.4544
Ptma	42.7156	47.7818	46.1173	31.5563	20.2916	8.62085
mt-Nd1	40.8672	45.7335	48.3111	46.6872	18.8217	23.6488
Tubb2b	40.6637	53.2737	40.0205	27.5393	31.0133	7.60072
Actb	40.5519	46.5727	46.4365	44.4307	46.8687	27.0588
H3f3a	40.2624	44.5595	37.3614	22.9378	22.0554	9.01177
mt-Cytb	38.0996	44.5873	47.6252	44.5922	70.7283	81.6363
mt-Co2	37.5454	35.8252	34.1878	29.2698	80.6943	99.9643
Rps14	36.6523	28.6209	32.0585	32.8166	9.94406	8.44003
Rpl13a	36.1312	24.3859	26.7628	27.4901	0.744626	0.820336
Hspa8	35.3816	33.9315	35.4699	28.9209	26.6667	22.7444
H3f3b	35.2762	50.8008	45.9916	28.5117	24.2034	15.2866
Hsp90ab1	35.049	28.2405	27.4687	23.3901	25.0048	20.0841
Tpt1	34.2344	27.8715	29.1809	17.9339	18.9863	17.9081
Rpl41	32.947	29.8311	44.419	60.205	32.4408	26.622
Hbb-y	32.8703	7.94458	0.602655	0	0	0
Rps4x	30.2486	19.6243	19.7793	18.4554	15.0932	14.7711
Marcksl1	29.7383	33.2135	28.7297	21.1657	11.8517	8.42613
Rps19	29.5469	19.1099	23.581	28.604	15.4989	13.1406
Tubb3	29.0035	25.9076	20.9736	15.7149	17.4385	6.52701
Rpl32	28.644	21.3805	25.2899	29.9103	15.6454	13.5068
Rps15a	27.2241	17.1662	19.9155	21.2937	12.7313	11.2027
Rps27a	26.6234	18.1163	22.6725	26.7421	18.2935	21.9484
Rps29	26.1928	19.131	25.3538	32.3398	18.9114	15.0315
Rpl18a	25.8428	20.2391	22.2792	23.8389	11.4153	10.0289
Rps7	25.7311	19.2688	21.96	25.7268	16.4026	15.1272
Rps5	25.5042	20.428	22.7746	27.5585	16.1616	13.5245
Stmn2	24.8927	18.7331	12.8777	15.3454	23.5936	9.97344
Rps23	24.7967	19.0197	20.6867	22.9751	10.356	10.3773
Rpl13	24.4594	20.5648	25.1993	31.5867	22.5422	22.667
Rps8	24.3642	19.4818	21.4701	22.8091	15.7226	11.6274
Rpl23	24.1149	16.4947	19.0033	19.3375	19.37	17.8459
Rps27	24.1047	21.2047	27.4086	38.0559	16.2367	13.4862
Rps11	23.9808	16.2024	18.4272	18.8069	11.8542	12.578
Rps24	23.5694	16.8827	21.1862	24.6698	23.8126	20.3875
Eef2	23.5189	20.4514	19.2735	13.6036	7.88836	7.43193
mt-Nd4	23.3397	25.8007	26.4093	23.7717	27.2563	34.2073
Rplp0	23.2649	14.6325	16.9396	20.5867	16.6731	11.7455
Rps3a1	23.08	16.2707	17.2414	17.3147	16.8227	18.2211
Eif1	23.0515	20.1325	21.849	15.5571	18.0626	17.194
Rpl17	23.0248	16.6334	19.4172	21.6733	7.70914	6.91701
Rpl9	22.9717	19.2503	22.451	21.6785	19.7025	21.3811
Rps3	22.9371	16.329	18.9962	19.048	13.9665	12.6535
Rpl37a	22.8967	20.6846	29.0809	39.8996	20.3252	15.9855
Rps6	22.5867	15.8171	16.7581	18.2846	6.14639	6.15381
Rpl11	22.4112	18.1643	21.5757	23.0592	15.3297	16.6727
Rpl8	22.2958	16.2701	18.6912	20.4056	13.7543	12.9243
Rps9	22.1884	18.9209	18.3676	16.9642	9.93763	10.7207
Sox11	21.9665	23.4315	14.976	10.9754	1.93982	0.524131
Rps18	21.7948	17.7468	20.4805	25.6533	12.6295	10.0949
Sox4	21.3651	19.4175	8.49132	5.51418	1.9061	0.558202
Ppia	21.2178	19.4452	24.1214	22.8894	28.0666	24.3541
Rpl26	20.8499	17.41	19.863	21.7978	11.3732	10.5369
Cfl1	20.8227	22.5404	18.475	13.5765	11.1407	8.81535
Rtn1	20.7911	30.864	34.1155	57.5488	35.0338	21.5195
Rpl21	20.5918	16.3862	18.203	18.3576	16.5299	18.8815
Rpl14	20.3769	15.6657	17.7036	21.7891	9.27015	9.55391
Rpl10	20.2513	17.741	22.1496	29.9971	10.309	9.65951
Cd24a	19.695	21.3537	12.3542	4.84685	0.65213	0.117172
Map1b	19.6826	16.3364	11.8683	9.67173	9.49899	6.90708
Rpl37	19.6593	15.6764	21.6795	31.8479	18.6294	17.2405
Fau	19.2662	16.6441	20.1496	22.1345	15.7396	14.5478
Rplp2	19.2589	13.7893	19.5138	21.6925	9.90056	8.61082
Hnrnpa1	19.08	13.2825	11.2923	6.90733	5.19049	3.51987
Rpl24	18.8005	15.6588	17.8179	21.651	13.0247	12.2337
Rpl7	18.7422	14.5229	14.8832	13.3932	8.96624	7.6471
Rps10	18.6631	11.8893	13.5778	11.5975	12.5347	11.4925
Otp	18.6063	19.4216	13.5992	7.63157	4.44228	5.79976
Rpl19	18.4661	15.2049	19.2888	21.2085	17.7501	18.3735
Rpl39	18.3799	14.2592	18.4406	23.577	17.4355	11.7627
Rpl35a	18.3378	15.55	20.9894	25.7387	17.6264	17.7622
Rps16	18.2272	14.8119	18.4051	20.1763	11.7007	11.3547
Rpl6	18.2028	16.2001	20.0395	27.9535	16.8603	15.2683
Sst	18.0691	38.8285	8.46343	3.75368	20.3305	35.8918
Rps2	17.9983	14.8313	18.8404	20.4962	21.0983	17.9494
Eef1g	17.8939	13.0265	12.6717	12.5138	4.02746	3.78584
Gnas	17.8827	20.0919	22.3987	21.2418	29.2478	31.449
Rps17	17.6717	13.5374	16.3895	17.5535	6.09624	3.9205
Rpl31	17.4408	13.6795	16.2127	17.8916	4.21904	4.04428
Rpl29	17.4303	13.9784	16.0919	16.1593	10.2004	8.13881
Rps13	16.9102	13.5349	17.6265	19.1358	13.5641	11.3028
Rps15	16.8961	13.6681	16.8388	17.74	3.45796	2.92786
Rpl4	16.8299	14.5193	17.2313	17.9592	7.04469	6.49913
Prdx2	16.6882	15.2941	14.517	9.24309	9.84272	4.54542
Rpl3	16.6228	15.4621	17.7968	21.7799	20.2279	23.6418
Rpl34	16.548	14.3407	17.5826	19.5229	12.0905	10.7472
Hn1	15.5845	17.4371	14.4543	11.2798	0	0
Ndn	15.4887	17.5752	24.8048	16.7887	17.653	16.7371
Ybx1	15.4775	15.7852	13.9272	13.8932	11.1364	5.25547
Rpl27a	15.4081	12.3305	16.8111	18.7835	16.0053	16.6914
Rpsa	15.254	12.0102	13.0386	11.8409	22.0205	18.4266
Gapdh	15.1749	12.1172	11.465	8.71171	13.4768	14.062
Cdkn1c	15.0254	4.48463	2.51856	0.640204	0.300836	0.0426425
Rps28	14.2308	12.8866	19.2905	28.9364	13.9063	9.2921
Calm2	14.1717	18.9461	18.4835	19.1286	22.5835	17.9107
Ywhae	14.1637	12.6706	12.7205	10.4908	12.9603	10.4225
Pkm	14.011	8.8213	5.76738	3.33685	3.72666	4.05015
Rps20	13.9288	9.36344	10.4905	10.0019	11.0735	12.3731
Slc25a5	13.8755	7.95953	7.48706	3.80831	1.74056	1.51821
Rpl38	13.6811	13.6353	18.8889	24.6173	17.5811	11.7072
Rpl28	13.556	10.3336	12.2662	11.5341	7.79997	7.87092
Hnrnpk	13.334	16.6685	14.7533	8.21294	6.85304	5.12155
Sepw1	13.2517	13.3389	12.7878	16.4567	0	0
Rpl18	13.0476	11.5132	13.2564	12.8887	11.7305	9.58767
Naca	12.9783	10.4983	11.427	10.8695	9.94805	8.30682
Sumo2	12.955	14.7473	15.9973	13.7124	12.0098	7.80355
Ddx5	12.9464	10.6094	9.13402	6.38724	7.64059	6.8008
Ina	12.8397	10.9233	4.61704	2.64856	2.2223	1.57893
Oaz1	12.7367	11.2065	10.6688	10.0621	10.6325	11.968
Chchd2	12.6618	15.6441	16.2566	15.0481	15.1429	18.9898
Rpl36	12.6551	12.9977	16.6949	21.7021	14.3233	10.8756
Eif4a1	12.6221	10.6402	9.52464	5.883	5.68401	3.175
Rps25	12.6199	10.1962	12.9367	15.3033	5.37984	4.89816
Dynll1	12.6163	12.7841	9.83398	7.835	6.54584	7.17893
Rps26	12.5304	11.3521	12.8808	18.6752	7.91029	5.66761
Cox4i1	12.4762	11.4601	12.581	13.0151	6.89044	7.44678
Rps12	12.4679	8.14545	9.78606	8.17727	6.76063	6.45835
H2afz	12.316	11.1999	10.0033	8.35202	9.18936	4.75773
Rplp1	12.0236	9.79293	13.7447	16.5842	11.1078	8.61797
Hmgn1	11.9581	12.6464	12.6286	10.2748	3.61975	3.10803
Ngfrap1	11.8818	13.4321	14.3575	13.6758	0	0
Eif4g2	11.6574	11.9088	10.0342	7.40234	4.7703	5.63369
Ptov1	11.6434	12.7759	10.9336	8.30625	6.86959	5.705
Rpl23a	11.6239	10.3131	12.8815	18.5663	2.47834	2.30624
mt-Nd2	11.6211	10.7302	12.0684	9.32963	22.2291	26.6974
Cdk4	11.5387	6.70712	5.32534	2.57512	1.07851	0.974681
Xist	11.446	5.9	14.4628	6.86576	9.85285	5.61602
Rpl10a	11.0266	9.728	11.2095	12.1928	7.86945	7.95067
Fth1	10.9899	11.4254	12.067	14.1434	14.3201	22.7433
Npm1	10.9451	8.41907	9.77893	7.47377	7.20306	7.1006
Eif3f	10.8369	8.02522	7.48589	6.89617	3.95286	3.33509
Rpl7a	10.7615	10.908	10.9543	8.88392	6.64042	6.37088
Gnb2	10.4717	12.4959	11.1527	9.35281	8.01836	6.83492
Rpl35	10.4111	9.95859	13.3855	22.279	9.84409	6.15139
Ptms	10.3617	13.12	10.0108	7.95124	9.57657	6.43134
Tbca	10.3372	14.6469	14.4571	12.4567	7.86938	6.62011
Wbp5	10.159	9.82819	9.48145	6.73119	0	0
Stmn3	10.0872	14.4903	13.2814	14.3932	21.1168	17.3413
Ttc3	9.90331	12.6413	9.89572	9.05415	14.595	15.8363
Hmgb3	9.87268	9.06635	6.39485	4.70155	3.4889	1.57491
Btf3	9.77355	9.15774	9.80252	7.72661	8.41836	6.15665
Marcks	9.7214	7.94719	6.98707	6.84935	8.89775	5.02431
Bex2	9.59817	14.5461	21.7238	20.1219	24.0697	23.7396
Pebp1	9.55847	9.72487	9.07222	8.22088	9.82979	7.1476
Ywhaq	9.52164	10.4815	8.74785	7.20796	9.12135	7.19753
Slc25a4	9.37452	9.71347	10.0102	11.2516	13.7715	13.3488
Pfn2	9.27953	9.48051	7.25749	6.52724	7.96667	5.93734
Isl1	8.93417	11.3572	7.54327	4.9363	3.56002	2.41083
Rpl30	8.85698	7.90276	10.5834	10.5772	13.7104	13.7024
Hsp90aa1	8.8365	9.70436	10.3849	6.68523	8.91723	8.65452
Calm1	8.79684	8.09065	8.72051	8.32658	16.8	14.9411
Tagln3	8.69834	7.5056	5.98849	5.05364	2.98823	4.08157
Dnaja1	8.68088	8.43877	7.78393	5.64532	6.42279	5.39454
Hmgb1	8.65479	10.074	10.0214	10.8447	7.36381	4.56648
Atpif1	8.5708	10.5445	13.1264	16.3141	12.5599	9.43335
Pfn1	8.53315	7.24702	6.08859	5.17215	3.24586	3.78276
Atp5b	8.5151	7.28419	8.07501	5.75986	6.3558	4.49876
Fscn1	8.51354	6.61768	4.09756	1.98465	3.02131	1.0207
Hist3h2ba	8.46225	9.33925	8.41561	4.68286	1.68882	1.02243
Basp1	8.35331	9.81458	10.0945	11.2564	30.6542	16.1051
6330403K07Rik	8.28649	11.7152	10.7842	10.6918	13.0212	15.5751
Srsf3	8.27778	7.79213	7.6001	5.10295	4.92615	3.25431
Mllt11	8.23206	11.617	10.6977	11.8031	10.1953	7.58961
Elavl3	8.18891	7.79044	4.80638	4.43306	4.3617	2.76781
Atp6v1g1	8.06337	7.37645	6.05224	5.32238	4.92659	4.47239
Erh	7.98203	9.48421	9.26965	8.45007	2.8578	1.77355
Rpl36a	7.90233	5.03358	6.25724	8.53886	5.18446	4.75527
Sub1	7.87275	9.91782	11.08	12.3109	8.97086	10.8053
Gng5	7.83374	3.76751	3.16869	1.96129	0.802947	0.990871
Rps21	7.76998	7.94174	11.4873	13.1245	13.4581	12.7333
Serf2	7.76153	4.98852	4.31009	3.80134	1.88359	2.95226
Rpl5	7.69859	5.69562	5.85063	4.69449	3.35417	3.06773
Gnb2l1	7.55732	6.99882	7.05244	5.45304	0	0
Rpl12	7.46675	5.30683	7.01864	6.02337	6.39469	4.9457
Cox7c	7.46029	9.221	13.1135	16.4373	11.7363	10.2333
Rbm39	7.42729	5.90922	6.53444	4.91636	3.20379	2.90384
Eif5a	7.41255	7.18438	6.5494	5.16118	6.73603	6.74173
Maged1	7.32261	9.95309	9.59995	6.30202	9.62765	10.0471
Hnrnpa2b1	7.29533	7.38412	7.44977	5.06399	3.18067	3.50105
Morf4l1	7.28381	6.87975	7.88799	8.89792	7.62995	5.92125
Eef1b2	7.23758	6.28653	6.60457	5.70436	7.35462	6.36028
Cox8a	7.19914	8.07323	10.5124	13.1166	11.4462	14.2737
Gabarap	7.14585	5.75114	5.31	4.98024	4.50195	5.38369
Ube2d3	7.13442	6.12621	4.33015	3.89523	2.59327	3.04841
Ran	7.09162	6.16538	5.34957	4.38753	4.86364	4.56559
Rpl27	7.06008	6.85321	10.5801	14.0923	4.65943	3.47322
Hba-a1	6.91178	2.25709	0.328382	0.0963658	0	0.0107379
Tuba1b	6.72839	3.94963	4.45889	5.36414	5.88326	3.98285
Tceb2	6.72502	9.26851	10.9297	14.1662	0	0
Uqcrh	6.69493	5.97642	6.37927	7.40269	5.48754	6.39268
Pcbp2	6.67807	5.79435	5.27918	3.08168	2.02453	2.72687
Cox6b1	6.63035	8.02207	9.28804	12.1516	7.68301	7.01521
Vim	6.60529	1.70837	1.02149	1.0013	0.676588	0.668763
Peg3	6.58596	6.94065	6.25965	5.28521	6.69103	11.0214
Sec61g	6.57411	6.92422	7.82989	10.0557	6.22608	5.23858
Pgrmc1	6.55221	10.3179	11.1537	10.3758	11.569	10.6312
Cox6c	6.5128	6.02958	7.98045	9.30065	8.09845	8.37489
Rpl15	6.51213	7.69362	9.51036	14.4128	16.1065	12.7757
Pcbp1	6.49234	5.1899	3.52063	2.23297	2.67654	2.31925
Uchl1	6.42313	8.69555	11.3827	9.97739	17.552	10.2168
Cox7a2l	6.39789	5.11662	5.14347	5.42675	3.10969	3.01996
Six6	6.37971	4.48433	3.88801	2.44115	1.87748	0.894356
Psma7	6.36493	6.51061	6.77176	6.41508	4.73775	3.47772
Hba-x	6.36237	0.371922	0.0699513	0	0	0
Pfdn5	6.35915	7.54841	8.01536	8.99144	7.31011	7.04795
Pcsk1n	6.35193	18.9083	23.9423	40.362	49.6729	71.2226
Ctbp1	6.32315	6.85414	5.21164	3.95359	2.91319	2.71822
Gnb1	6.32225	9.57279	9.33001	11.1317	8.71445	6.69083
Calm3	6.2922	6.10034	5.21158	5.64228	7.4088	6.98211
Fabp5	6.29086	6.77296	5.49477	5.39069	8.84408	3.86563
Atp5e	6.28806	6.97723	10.1478	11.8065	9.94508	7.10906
Atp5f1	6.18581	6.12549	5.7042	5.15762	7.08067	5.40367
Gsk3b	6.07648	6.91765	5.4366	4.67867	5.95203	4.96851
Tma7	6.03821	6.74884	7.22781	8.47619	6.22732	5.1804
Rpl22	6.03812	4.08877	4.17441	3.41228	2.9498	2.50418
Selk	6.00944	6.06316	5.65698	6.68493	0	0
Bri3	5.99422	5.38311	4.36417	4.14416	2.60431	2.84253
Crmp1	5.91535	5.78221	4.43616	3.35308	3.98127	2.06382
Fkbp1a	5.91019	5.01328	4.84874	5.33307	3.90284	5.59202
Atxn7l3b	5.8779	7.44699	7.89364	6.85274	5.88964	4.63912
Hnrnpab	5.79063	4.24283	3.57757	2.33626	1.76887	1.2192
Hbb-bh1	5.77228	0.111345	0.0178459	0	0	0
H2afv	5.75963	4.62441	3.59079	2.52401	1.12951	0.735995
Rtn4	5.72112	3.04954	2.30509	2.17895	4.35971	3.052
Eif3h	5.71932	5.41179	5.49776	5.59116	4.1906	3.49217
Gnai2	5.6918	4.97748	3.20815	4.69704	4.40251	5.63542
Mest	5.68163	2.54763	1.72351	0.428244	0.477602	0.422027
Dpysl3	5.62083	4.65391	3.66124	3.06883	4.13151	0.735704
Gm1673	5.54138	8.7371	10.8536	14.0924	11.7426	7.91186
Atp5a1	5.52413	5.61369	5.87351	3.91892	5.24701	4.67256
Atp5g2	5.52354	5.88007	6.91199	6.6524	6.1214	5.91458
Dpysl2	5.4715	7.12121	7.16923	11.8243	6.69457	5.86573
Set	5.46954	5.65342	3.75647	5.52094	4.5438	4.11393
Nsg1	5.45862	6.68927	6.28975	5.69897	9.28643	7.3125
Ube2s	5.41707	5.23775	4.71533	4.33748	3.11816	2.65308
Ap2m1	5.33475	5.7103	5.25182	4.76206	3.91417	3.98473
Mrfap1	5.32929	5.27324	6.31008	5.51836	7.88659	9.80119
Ppp1ca	5.3135	4.4469	3.88441	3.64284	2.83109	2.27957
Hint1	5.30864	7.46313	8.77594	11.6437	12.287	10.0304
Sumo1	5.29053	5.68505	5.46289	5.47145	4.59012	4.19954
Eif4a2	5.27775	6.55992	7.14337	7.44768	4.14794	6.64071
Nono	5.25263	4.75869	4.1809	2.7976	1.90876	1.32028
Atp5h	5.24517	5.64845	6.63397	7.19735	6.77377	6.59156
Mif	5.24275	6.58236	7.01653	8.43537	5.3067	6.04134
Prmt1	5.18138	4.34924	5.3291	4.04543	3.51468	1.42423
Cox7a2	5.18054	6.39278	7.87125	9.43649	7.91375	6.85135
Mtch1	5.17505	6.76421	4.22195	5.66686	9.39806	9.98888
Cpe	5.12625	4.69656	3.95548	3.36398	4.45528	4.24099
Pafah1b3	5.11519	5.45919	4.60425	4.18945	4.27838	1.47732
Atp5j2	5.10052	6.33724	7.6592	9.56459	8.6119	6.98676
Cirbp	5.09118	7.10834	7.97883	7.75234	7.97966	5.26403
Gpx4	5.07817	4.89845	5.13648	4.84925	4.77914	4.72703
Serbp1	5.04929	3.72807	4.35303	4.23155	3.88195	3.06652
Rbm3	5.04571	3.92907	3.58651	2.05974	5.39905	3.05779
Atp5l	5.04245	6.39445	8.44661	9.59452	6.95993	6.95633
Jund	5.03867	8.76327	7.71163	9.38121	10.6915	10.8227
Morf4l2	5.01365	7.00346	7.18572	6.50665	5.27918	5.13108
Kif5c	4.99423	5.44022	3.82048	3.26991	3.40497	2.7746
Pcbp4	4.96812	4.30059	2.99631	2.33243	2.18532	1.3765
Gabarapl2	4.96615	5.69851	5.71974	5.42581	6.01316	6.46035
Nedd4	4.95671	3.61484	2.96654	2.28043	2.90204	3.62061
Dbn1	4.93937	4.78817	4.45012	2.65377	3.56663	2.35411
Akr1a1	4.93395	5.22389	4.92865	4.41516	4.5994	4.53371
Srsf2	4.93181	5.01352	4.91043	3.78636	3.55397	3.56996
Hdac2	4.90978	5.24837	4.1745	2.93945	1.73472	1.22167
Psip1	4.88877	3.21842	2.83349	2.82567	2.98174	2.18097
Ywhah	4.87511	7.1875	6.69162	6.10879	8.69644	11.4415
Gdi1	4.83047	4.74409	4.02223	3.0307	2.79207	2.97651
Arpc1a	4.82195	4.42311	3.92411	3.59817	3.64005	3.10285
Clta	4.81872	4.67687	6.40415	5.82494	7.02255	5.34387
Rnf187	4.79748	7.14027	6.54346	4.59695	5.57507	5.42645
2700060E02Rik	4.74342	4.10914	3.79999	3.27563	0	0
Rsrp1	4.72237	6.35507	5.20765	3.97599	4.13046	3.97594
Anapc5	4.68904	3.12094	2.87017	2.83148	2.92123	1.94062
Snrpe	4.68797	4.44046	4.85878	4.07695	3.16037	2.30874
Ckb	4.68532	3.82961	2.72984	1.98885	5.2838	5.57464
Ppdpf	4.68532	4.52987	4.67136	4.27505	1.74373	1.84509
Rpl36al	4.6836	3.87257	5.39589	6.36485	2.45906	2.67092
Hnrnpdl	4.67957	4.33125	3.53216	2.39842	2.6478	2.41332
Ube2e3	4.67485	5.18378	3.58493	2.5458	2.03747	1.56521
Shfm1	4.66228	4.46004	5.54905	6.01354	0	0
Rbx1	4.65524	6.24889	5.85067	5.30206	4.96946	4.84455
Tsc22d1	4.65139	8.63679	7.00455	5.58154	4.55118	4.41568
Cdc42	4.6497	5.60751	6.42883	5.42643	6.18876	4.92151
Rtn3	4.6359	4.72199	4.366	3.48209	4.05586	4.55272
Dynlrb1	4.60805	6.43691	6.8143	6.45301	3.94931	3.58845
Tspan3	4.60738	3.84339	4.36024	2.91012	3.73217	4.42026
Paip2	4.59713	4.46774	4.39528	4.46106	3.93205	3.63351
Ppp1r14b	4.57113	2.93177	1.75133	1.44692	1.86236	0.975344
Raly	4.56567	3.63556	2.47254	1.50204	1.18606	1.09005
Slc25a3	4.56483	4.56064	5.15209	4.06263	6.58564	6.17223
Nme1	4.55854	8.02536	9.0536	9.00204	7.65755	6.1051
Ndufa4	4.54676	5.64287	6.82695	9.59698	13.0792	13.1612
Ranbp1	4.52051	4.20339	3.86236	4.025	3.62646	2.32215
Pabpc1	4.513	3.59699	3.56304	2.9546	1.83337	1.58263
Arf5	4.51013	5.74136	5.33138	5.32896	4.9443	4.60469
Psma3	4.50602	3.9712	4.00348	3.49044	4.51004	3.86322
Rpl22l1	4.5004	5.52986	7.76188	11.1939	11.8878	14.4093
Ube2d2a	4.4533	5.28201	3.9692	3.46747	2.6822	2.70915
Caprin1	4.43474	3.20027	2.74313	2.55456	1.35934	1.64791
Rab14	4.42646	3.99353	3.37465	3.83436	3.15381	2.63256
Btg1	4.41543	3.00957	2.3361	1.77265	0.788854	0.842048
Nedd8	4.41224	3.97935	4.12077	4.43242	4.21232	4.42222
Cox5a	4.39806	4.10876	4.6581	4.19268	6.54952	6.92746
Ube2b	4.37985	5.23496	5.1675	4.54961	4.08596	4.06961
Swi5	4.37928	4.88919	5.04455	4.65198	4.60079	4.37568
Fkbp4	4.3331	4.30698	4.54213	3.56089	2.65721	2.2026
Arf4	4.33144	3.98603	3.40748	2.62552	2.68584	1.93856
H2afy	4.32168	4.33435	2.43588	2.59851	3.43393	3.51944
Phip	4.31242	3.07767	2.6347	2.51866	0.867574	0.766389
Tcp1	4.2869	3.43405	3.22383	1.99506	2.19029	2.00939
Magel2	4.28331	4.59825	3.57986	1.90765	1.05233	0.983942
Gdi2	4.28163	3.70163	3.32821	2.57315	2.61196	2.42206
Tecr	4.25792	5.2954	5.61085	6.70971	9.44132	7.054
Eif5	4.24127	3.8919	3.53563	2.69276	2.74728	3.33158
Arf1	4.22149	3.91676	4.00107	2.85877	4.1014	4.3437
H2afy2	4.18191	3.78001	3.23106	2.42139	2.07788	0.719655
Atp5j	4.17894	5.57381	6.83408	7.45943	6.56238	6.42652
Ppp1cc	4.17099	3.21711	2.13423	1.50754	1.07377	1.31814
Hsbp1	4.15899	4.8803	5.78492	5.82509	6.90001	5.90816
Aplp1	4.15642	5.79818	5.05335	4.97206	5.47106	5.63695
Ndufa7	4.15426	4.37696	5.22982	6.18428	4.82339	5.08901
Rab11b	4.15367	4.57128	4.17746	3.24982	2.32507	2.34714
Arpc2	4.14906	3.86397	3.43404	3.62496	3.39866	3.27032
Six3	4.13767	3.33011	2.75793	1.70207	2.47648	2.24791
Sf3b6	4.13315	4.17223	4.10589	3.4632	3.02697	2.65325
Srrm2	4.13174	3.23422	3.60739	3.16884	3.2923	2.83695
Crabp2	4.11035	0.790089	0.200889	0.0943058	0.0360159	0.0827914
Map2k2	4.10859	3.15705	2.54329	1.98677	2.03312	1.43685
Ddah2	4.10224	4.43647	2.9975	1.90333	1.59024	0.444483
Tsg101	4.06423	3.86759	2.92071	2.43806	2.23131	1.51559
Cox6a1	4.05851	4.9436	6.13475	7.20731	2.71401	2.7661
Cct5	4.05723	3.55783	3.6529	2.79145	3.23876	1.78899
Eif3e	4.03023	3.1344	3.44859	3.59252	2.42514	2.00095
Polr2m	4.02468	3.26873	3.22644	2.61312	3.18689	3.58502
Serf1	4.02215	4.87841	3.96336	4.42174	2.49372	0.869251
Ywhab	4.01562	4.23265	4.1869	4.36123	5.55074	5.6452
Npc2	4.01405	2.01876	1.6375	1.11594	1.1973	1.37611
Cct7	4.00396	3.63761	4.29196	3.16615	3.66305	2.15353
Rnf5	4.00099	3.74977	2.38985	1.63408	1.27297	1.31534
Hnrnpc	3.99932	3.85618	3.86585	2.64044	1.71846	1.72309
Arpc5	3.99116	3.80296	2.83216	2.59818	2.28115	1.90321
H1f0	3.98749	3.10029	1.77981	0.947119	0.290622	0.344119
Hnrnpa3	3.97245	4.33276	4.10108	4.27294	2.63041	2.69454
Nap1l1	3.96247	2.96498	2.88389	2.91544	2.81838	3.00819
Map1lc3b	3.96174	3.59347	3.34357	2.33882	3.05375	2.71603
Csnk1e	3.93821	3.41445	2.68609	2.14284	2.50222	1.41308
Pou2f2	3.93758	4.47805	3.68723	2.98562	2.12416	1.28817
Ubc	3.93699	5.44149	6.04161	3.14595	8.74316	6.57835
Rnf7	3.93291	3.31649	3.49274	2.98016	2.8101	3.20366
Eif3k	3.93288	3.26185	3.32284	3.68737	2.35406	1.80487
Psmb1	3.93157	2.98978	3.49099	4.18531	4.46574	3.80998
Hnrnpf	3.91881	2.53824	2.20916	1.34018	1.52401	1.02324
Pomc	3.87294	3.61036	2.93509	2.20342	3.09743	2.04163
Smarce1	3.86982	3.67656	2.41876	1.57496	1.05965	0.552073
Snrpn	3.86744	6.24492	6.64851	7.80508	8.58692	9.80799
Atp5c1	3.85974	4.22925	4.66995	4.63677	5.96013	4.84264
Aldoa	3.85059	2.93398	2.8763	3.03443	4.27048	6.47886
Eif1b	3.84623	4.76635	4.95602	4.81837	5.03253	4.25849
Celf2	3.83139	4.03268	2.58031	2.1185	1.83471	1.32082
Top1	3.82734	3.44848	3.21461	2.42546	1.68455	1.27181
Usmg5	3.81497	5.2747	8.25719	11.4455	7.36201	5.83203
Ly6h	3.81386	8.86986	13.6893	21.7318	34.6406	38.2964
Tomm20	3.80456	5.1944	5.76625	5.11214	4.94399	5.3472
Elavl4	3.80308	3.94918	3.98281	3.46647	2.2836	1.77444
Fis1	3.80276	3.72925	3.82567	4.00123	3.02411	3.42334
Ywhaz	3.80208	3.772	3.8954	3.51445	5.21703	5.0105
Snrpg	3.77979	4.95828	7.10988	7.92665	2.49676	1.47445
Snrpb	3.76286	3.0593	3.3657	2.22987	2.5648	1.66015
Rab2a	3.76233	4.13909	4.12813	4.16813	4.04247	3.78077
Mlf2	3.76114	4.64189	4.34567	3.39424	2.18472	2.76207
Ndufb5	3.7578	3.94292	4.46927	5.02651	5.06232	4.92745
Hnrnph1	3.75323	3.3732	3.1905	2.41845	2.1506	2.03506
Cnih2	3.74333	8.99379	8.28776	8.78558	6.32018	5.3956
Minos1	3.73199	4.23894	4.86008	4.91939	3.16939	3.20512
Dstn	3.72604	4.14871	4.0491	3.78386	2.98777	2.7862
Klhdc8b	3.72064	4.31849	3.71753	2.25201	1.78908	1.93666
Cox5b	3.7168	5.41108	6.72387	8.17241	8.05135	7.46983
Mapre1	3.71149	3.47309	3.1353	2.23573	2.5561	1.70516
Ube2n	3.70439	3.36518	2.92659	2.43651	2.82402	3.2759
Cfl2	3.68362	3.66177	3.55157	3.6215	2.73185	2.73926
Uqcrb	3.6593	4.78983	5.57852	6.11284	5.78891	4.70543
Zwint	3.65126	4.73596	5.75834	4.87944	9.27995	11.1197
Smdt1	3.65032	4.50171	4.40371	5.29111	3.70095	4.15036
Gap43	3.64135	8.65636	9.34556	12.4868	15.7447	10.2454
Cbx3	3.63796	5.10715	4.9587	5.27332	4.02254	2.89723
Rcn2	3.63661	3.12618	2.6984	1.8217	1.52783	1.68703
Btf3l4	3.57145	3.92697	2.92838	2.2701	0.346293	0.284339
Ndufb9	3.56688	3.40017	4.03823	4.62401	4.61328	4.28524
Psmb6	3.56129	4.80083	5.03749	4.53899	4.90232	3.359
Prdx1	3.56043	2.30386	2.6764	2.65414	4.31665	4.04425
2010107E04Rik	3.55471	4.02162	4.685	5.23785	4.35299	4.09792
Cct2	3.52942	3.2129	3.21824	2.30468	3.69355	3.0991
Bsg	3.52794	3.98566	4.1623	4.55389	8.10647	8.80309
Arl2bp	3.52558	3.35969	2.4001	1.87311	1.46185	2.04448
Klc1	3.52021	4.25697	3.57477	2.83865	3.73362	4.64822
Ubl5	3.5152	4.47483	5.31104	6.37159	5.42296	4.99677
Trim28	3.50989	2.80512	2.29886	1.39109	0.977627	0.980415
Cnbp	3.50921	3.89038	4.11589	2.66595	3.8195	3.52101
Srp14	3.50033	3.82252	4.07587	4.02363	4.52207	6.50077
Hba-a2	3.4927	1.41194	0.273363	0.0694855	0.00377634	0
Dlgap4	3.47766	3.02957	2.42399	1.72498	1.40228	0.823573
Ssbp2	3.4678	4.04213	3.24979	1.96716	2.04121	1.55419
Atxn10	3.4656	3.10657	3.49873	2.6511	4.22001	2.99268
Carhsp1	3.46177	3.13224	1.63473	0.996664	0.381399	0.160274
Srsf5	3.45967	3.39169	3.63729	2.35304	3.38175	2.85823
Celf3	3.45218	4.06625	3.29169	2.11916	1.33345	1.55849
Uqcrq	3.45209	3.9656	4.5429	5.61451	4.76594	6.0977
Txn1	3.4357	3.27183	3.61086	4.34461	3.2755	3.51758
Rufy3	3.43417	3.82813	3.09572	4.17618	3.96916	3.32945
Rab6a	3.42581	3.881	3.08245	3.55695	3.24743	4.48262
Sms	3.4218	2.30055	1.97171	2.59119	2.19223	1.53124
Myl6	3.42112	5.26645	5.95027	6.24928	6.45674	5.83299
Camk2n1	3.42009	4.58042	2.40835	2.15724	1.77038	2.0161
Cyth2	3.41891	3.3887	2.63171	1.66641	1.18213	0.642651
Dync1i2	3.41662	2.42399	2.55482	3.36526	2.4303	1.61175
Atp5d	3.39157	3.72055	4.33048	3.80938	3.55089	3.22747
Ywhag	3.37602	4.0692	3.86731	3.8305	4.74504	5.7398
Ctnnb1	3.37361	2.11148	1.75921	1.24181	1.55595	1.41848
Igfbpl1	3.37229	1.45917	0.340848	0.194409	0.0114201	0
Trp53i11	3.35949	3.5087	1.4437	0.539256	0.0904534	0.131193
Cct4	3.35618	2.41824	2.11247	1.72048	2.03154	1.5694
Ldhb	3.35587	2.75928	2.08412	1.50055	2.80929	1.97064
1110004F10Rik	3.35537	3.44175	4.08548	4.37846	4.52468	2.75388
Arhgdia	3.35526	2.44186	1.95255	1.46602	2.00584	2.69176
Sec61b	3.35129	3.11577	3.32552	4.79035	4.33127	4.80773
Mbd3	3.35036	2.7351	2.28694	2.10641	1.62565	1.58132
Srsf6	3.31979	3.56322	3.03592	1.87992	1.76839	1.50157
Atp5g3	3.31728	3.92143	4.70064	4.73385	6.38129	6.22578
Sbk1	3.30794	4.54911	3.71825	3.20456	0.696914	0.164712
Fez1	3.30558	5.26133	4.08813	3.18827	3.68732	2.60743
Atp5g1	3.29361	4.12353	4.91107	7.59069	8.5404	10.6753
Atp5k	3.29352	4.04745	5.60844	7.39409	5.21118	3.483
Klhdc2	3.29234	2.75002	2.17949	1.79716	2.24265	2.03584
Ndufa2	3.28638	3.88038	4.69085	6.15017	3.48163	4.19985
Psmd8	3.27127	3.37112	2.36843	1.69148	2.29021	1.53221
Srsf11	3.26752	2.5053	3.00589	2.22005	1.87237	1.75264
Vcp	3.2526	2.9315	2.73548	2.09663	3.62635	3.02563
Atp5o	3.21178	2.90206	3.09603	4.03256	0	0
Gng3	3.20882	6.05414	6.70287	8.46066	9.44641	9.60126
Hmgn2	3.20778	4.36743	5.27603	6.23482	3.6558	3.39023
Son	3.20138	2.91173	3.22908	2.82753	2.24238	1.98681
Csnk1a1	3.18979	3.1015	3.08166	2.84681	3.06256	3.14628
Tmeff1	3.1871	3.8474	1.8591	2.02642	1.1486	0.778678
Dnajb6	3.17216	5.06758	5.11718	4.92998	4.4841	2.94706
Snrpf	3.17132	3.19973	4.24324	4.48765	2.65558	2.48337
Ndufb7	3.15989	2.88673	3.44363	3.61144	2.70057	2.5934
Nudt21	3.14925	1.61123	1.3396	0.863516	0.875194	0.893711
Mdh2	3.14484	3.41949	3.60553	2.77898	3.63993	3.04526
Mfap2	3.14041	1.78066	2.05755	1.37889	0.319886	0.111044
Sfpq	3.1367	3.39767	2.97253	2.2544	2.83537	2.23084
Ddx39b	3.13259	3.17492	3.17032	2.15693	2.57795	1.80936
Prelid1	3.12321	2.12431	1.91423	1.75967	1.63889	1.66595
Nisch	3.1205	2.83439	3.07893	2.91055	3.04799	2.99071
Hdgf	3.11873	2.45004	2.29204	1.91457	2.29619	1.98903
Mpped2	3.11187	3.14359	1.90848	1.30206	1.30796	0.706488
Yeats4	3.11154	2.84532	2.38009	1.80107	1.69525	1.50708
Khdrbs1	3.10822	3.43582	2.58995	1.85298	1.33392	1.44024
Psma4	3.10177	2.30831	2.29507	2.10696	1.95185	1.22469
Cox7b	3.0957	3.34135	4.17631	5.29804	4.99044	4.5205
Traf4	3.0918	2.28311	1.64967	0.869681	0.422585	0.0817813
Trim35	3.08379	2.52038	2.19844	1.61891	1.96294	1.50689
Ube2i	3.0758	3.29331	2.81992	1.79425	1.68283	1.66293
Hnrnpr	3.07431	2.65035	2.60518	2.19985	2.02199	1.61357
Evl	3.07196	4.5866	3.62435	4.43037	3.28284	2.87349
Atp6v1f	3.06552	3.52411	4.56795	5.21612	4.45407	4.81575
Lamp1	3.0551	2.03035	1.91261	1.68145	2.03942	3.22977
Timm13	3.04956	2.99469	3.46332	3.56863	2.69833	2.81856
Vdac2	3.04926	3.06571	3.21149	2.94443	4.9034	3.83865
Ncam1	3.04819	6.6982	6.9607	7.79181	11.4426	6.31681
Rnf10	3.04457	2.88705	2.55148	2.3085	1.75156	1.74622
Dpysl4	3.04222	1.82114	1.04263	0.64053	0.775974	0.29543
Pfdn2	3.03558	4.34956	4.60516	4.89687	4.52744	4.37673
Hnrnpu	3.01719	2.80487	2.52078	2.24992	2.41944	2.79448
Phb2	3.00774	2.51215	2.6245	2.58554	2.27335	1.92382
Ube2e1	3.00538	3.02821	2.71049	2.08977	1.90491	1.80181
Ube2r2	2.99857	1.93545	1.52862	1.20249	2.10113	1.98811
Cxx1a	2.99511	3.77	4.71218	5.83036	0	0
Chmp5	2.99098	2.68869	2.39239	2.03984	2.02574	1.74062
Myeov2	2.99077	3.92384	4.7293	6.10273	0	0
Fus	2.98925	2.89699	3.38444	3.79471	2.4511	2.00643
Edf1	2.98709	3.59564	3.42354	3.84467	3.78138	4.65882
Dctn2	2.98021	2.70904	2.63823	2.12303	3.16271	1.92504
Dcx	2.96961	3.1331	2.62404	2.16182	1.04229	0.42001
Mff	2.96109	3.54384	2.88698	2.27316	2.53459	2.81462
Fkbp8	2.95399	2.7532	2.58341	2.0942	2.1284	2.86128
Tcf12	2.95125	1.16173	0.738179	0.535896	0.242649	0.430189
Psmb7	2.94476	3.25846	3.36623	3.00694	2.13943	1.70895
Pnrc1	2.94328	2.08846	1.33333	0.687728	1.12345	1.54093
Tomm22	2.93709	2.61682	2.66006	1.93804	2.17874	1.71493
Ap2s1	2.92467	3.83181	4.30528	3.98075	2.77169	2.74375
Calr	2.92256	1.64338	2.1784	2.16115	4.05262	3.78539
Bax	2.91474	3.11433	3.42913	3.36261	1.9548	1.40499
Rbm4b	2.91308	3.49487	3.14303	2.27547	1.36902	1.33863
Zfp706	2.90979	3.3985	3.48703	3.45979	3.23219	2.91095
Ndufa11	2.88962	2.54666	3.22551	3.65329	4.23087	3.77257
Cct3	2.88928	2.56834	2.79199	1.94876	2.72941	1.70273
Syt1	2.88551	2.4246	2.4445	2.35738	2.84808	1.90531
Erp29	2.87889	2.64349	2.83357	3.17407	4.10838	5.54626
Map2	2.87335	3.82119	3.78752	3.97439	2.86559	2.9106
Uqcrfs1	2.86958	3.54082	3.22123	2.70826	3.44619	2.96414
Ptp4a1	2.86427	3.58856	3.30609	2.96308	1.37942	1.38846
Strap	2.85708	2.81825	2.70305	2.114	2.1209	2.10299
Peg10	2.85143	4.30418	5.87304	8.00422	3.72863	4.9312
Mkrn1	2.84801	2.69878	2.2805	1.9457	1.7549	1.44564
Cycs	2.84411	2.74942	3.23881	3.70947	2.99122	3.55604
Psmb3	2.83904	3.33904	3.67981	3.43897	3.11208	2.34088
Glrx3	2.83541	2.17817	1.66819	1.70312	2.05936	1.51195
Uqcr11	2.82695	3.62149	4.55198	5.39148	4.42323	4.54263
Sep15	2.8198	2.83508	2.98975	2.71859	0	0
Tdg	2.8156	2.18736	1.51987	0.844772	0.529785	0.428421
Pbx1	2.80356	3.57753	2.52701	2.34909	1.84806	1.61378
Pomp	2.79282	3.08854	3.49469	3.40431	3.28767	3.43209
Dynll2	2.78832	3.61165	4.92655	4.66042	3.56045	4.16793
Limd2	2.7786	2.30397	1.79412	1.32617	0.573106	0.702007
D8Ertd738e	2.77756	2.78018	2.62382	3.19331	2.25398	2.44862
2310036O22Rik	2.76184	3.31242	3.50455	3.14525	0	0
Cct8	2.76154	2.41751	2.60329	1.84765	2.85378	2.15206
Fkbp3	2.75502	2.45221	2.84419	2.71922	5.20612	4.06648
Klf7	2.75227	2.52624	1.47894	1.55828	1.71297	1.1896
Cnn3	2.74792	1.58756	0.791956	0.299215	0.0782688	0.141637
Ndufab1	2.74225	2.71714	3.67952	4.20228	4.70125	5.21545
Id2	2.74201	0.542473	0.668271	0.156836	0.106234	0.195882
Vdac3	2.73891	2.86674	2.84504	2.89404	5.60438	3.78907
Ncl	2.73663	2.52773	2.77004	2.25851	2.98946	2.39357
Ndufs5	2.73516	3.09749	3.94992	5.23705	5.12546	4.8759
Brk1	2.73342	3.20826	2.91927	2.74758	2.32569	2.31015
Ppp2ca	2.72859	3.23368	2.70685	3.77579	4.01474	4.01339
Fxyd6	2.72288	5.93832	8.10802	10.3045	17.6982	11.5425
Ctxn1	2.72097	3.79342	4.48035	4.70023	3.01362	3.22902
Aes	2.71447	2.46529	2.84203	2.83475	5.03525	5.74206
Pafah1b2	2.71426	3.23708	3.14871	2.62097	1.77339	2.24848
Ubqln2	2.70978	3.01426	2.61542	2.19321	1.97744	2.58475
Rps27l	2.70812	2.31505	2.68667	2.98668	1.51479	1.66126
H1fx	2.70764	3.79272	2.24339	3.12544	2.28051	1.77326
Mrpl34	2.69426	2.60657	2.43084	2.2647	1.59744	1.31684
Capzb	2.68428	3.27613	2.44814	1.88429	1.64379	1.99929
Snrpd2	2.68327	3.14791	4.14279	5.01281	4.22106	2.72315
Snap25	2.68237	2.37681	2.32889	2.12534	2.7726	3.64015
Plppr3	2.68054	2.43427	1.93103	1.44743	1.76412	0.764179
Psmb2	2.67525	3.58044	3.84739	3.74493	4.13111	2.70061
Bnip3l	2.67081	2.01345	1.64408	1.23722	1.42961	1.26864
Gng2	2.66934	2.44749	2.37471	2.72039	2.61649	2.7608
Prkar1a	2.66618	3.21139	4.06443	3.42103	2.98352	5.16644
Trappc4	2.66501	2.71831	2.65644	2.70097	2.82901	2.28137
Rnf165	2.66045	2.23499	1.25533	0.710454	0.272526	0.418217
Sh3bgrl3	2.65963	1.98084	1.84639	2.15622	1.40287	2.23442
mt-Nd3	2.65774	3.19094	3.53895	2.64042	8.19033	6.01161
Vbp1	2.65599	2.54893	3.09459	2.90181	2.81838	1.77206
Arl6ip1	2.65414	2.35595	2.28508	2.24324	5.26023	3.75103
Arpc3	2.63359	2.36674	2.12117	1.69502	2.25599	1.57877
Sfr1	2.62819	1.7971	1.74407	1.45588	2.09164	2.29557
Smarca4	2.61555	2.11537	1.46941	0.920795	0.855228	0.586279
Ahsa2	2.60428	1.26231	0.615702	0.510369	0.341649	0.391095
Ubald2	2.60292	3.13609	2.18937	1.51402	0.823226	0.512619
S100a10	2.60222	1.07734	0.625176	0.502939	0.57978	0.438229
Npdc1	2.60059	3.1751	2.95105	3.20373	4.17876	4.42115
Maged2	2.59881	2.16284	2.18758	1.7488	3.97588	2.14921
Ccdc12	2.59203	1.7782	1.82441	1.63665	0.783323	0.886953
Zbtb20	2.58805	2.06832	3.10704	2.52228	3.16556	3.49942
Ssbp3	2.58684	2.71126	2.08964	1.64677	2.43348	2.02355
4833439L19Rik	2.58534	2.02084	1.38341	0.962454	0.609317	0.929925
Psmb4	2.57646	2.84212	3.59047	2.99261	3.58683	2.60139
Rala	2.57578	2.44423	2.12831	2.18844	1.59967	1.04481
Hmgb2	2.57408	0.408272	0.439896	0.315111	0.295345	0.186438
Ckap4	2.56597	1.10732	0.657463	0.548103	0.568152	0.583904
Pea15a	2.56532	3.67182	2.92534	2.42825	1.95175	3.4086
Ndufc2	2.56327	3.16597	4.43971	4.75315	6.83425	6.49795
Ankrd11	2.56124	1.66113	1.27467	1.05166	1.1869	1.45945
Fubp1	2.5438	2.60837	2.03488	1.97358	1.39333	1.10027
Timm8b	2.53996	2.88367	3.37876	4.10672	3.701	3.57789
Acin1	2.5386	2.13476	1.79463	1.4044	1.81865	1.46075
Oaz2	2.53048	2.85642	2.97529	2.78557	1.34684	2.29371
Psma2	2.52546	2.93954	3.29805	2.47822	3.7391	2.93839
Gramd1a	2.52101	2.13689	1.40328	1.06064	1.16702	0.927545
Ndufv3	2.51917	2.97966	4.38136	5.655	4.0489	4.17697
Apba2	2.51641	1.91572	1.25974	0.605502	1.05477	0.701988
Med28	2.50974	2.0962	2.21005	2.30099	1.00729	1.20033
Pdap1	2.50065	3.16737	2.8732	3.12089	2.04233	1.11032
Hes6	2.49265	1.50917	1.00113	0.787845	0.725943	0.566918
Tmem59	2.48413	2.70854	2.88231	2.19074	3.15249	3.50593
Brd3	2.48352	2.21026	2.09266	1.61758	1.29884	1.12
Gpx1	2.47804	1.55699	1.16982	1.01319	0.684662	0.939737
Rbfox2	2.47684	2.94973	2.19494	2.63656	2.12848	1.45774
March5	2.4704	1.7476	1.22296	0.788054	0.793444	0.835602
BC031181	2.46361	2.893	2.92862	2.89422	3.53147	3.59635
Tmem167	2.46204	1.56177	1.22292	1.1936	0.941147	1.25818
Gpi1	2.45897	1.87587	2.06524	2.00972	2.89234	3.12406
Vapa	2.45723	3.48984	3.92902	4.37073	5.15937	3.89708
Ndufa6	2.45609	3.07639	4.26422	5.30191	2.91751	4.11384
Parp6	2.45109	2.35846	1.80761	1.36844	0.789165	0.668437
1810058I24Rik	2.4504	1.23182	1.02753	0.900898	0.499261	0.71273
Txndc17	2.4433	1.70906	1.74801	2.31455	2.25671	2.09409
Ubxn1	2.43918	2.14513	2.3595	2.05309	2.34288	2.08587
Kmt2e	2.43841	3.00441	2.41691	2.54699	1.77415	1.32825
Ppp2r1a	2.42932	2.8687	2.58394	1.75419	1.83569	1.83545
Rsrc2	2.42569	2.5531	2.43389	2.27407	1.56393	1.02913
Meis3	2.42437	1.81379	1.33614	1.15129	0.748924	0.560506
Tceb1	2.42261	2.91005	2.60461	2.69217	0	0
Psmd4	2.42191	2.4391	2.43455	1.93632	2.09979	1.94041
Tox2	2.42111	3.05368	2.75507	2.47923	2.00478	1.52321
Vps72	2.41158	2.07631	1.67579	1.21491	0.960002	0.563805
Scand1	2.40669	2.77814	2.99088	2.88975	3.32361	3.07195
Nap1l5	2.40632	5.89346	9.2898	9.78728	18.9671	25.9466
Map1lc3a	2.39766	5.06341	5.79597	6.75072	8.03184	8.19636
Efna5	2.39632	3.42209	3.16333	3.61415	1.86797	2.01378
Ndufc1	2.39091	2.85717	3.63209	4.61178	3.87278	4.23334
Smap1	2.38532	1.9249	1.4755	1.26913	1.5064	1.28301
Rab7	2.38499	2.3609	2.36761	1.88989	2.21231	2.49481
Npy	2.38474	7.31382	6.65702	26.0467	28.837	62.1979
Polr2k	2.37572	2.11062	2.32273	2.63837	1.78454	1.4658
Rab5a	2.37495	1.82397	1.46492	1.32192	0.695655	0.99447
Myl12b	2.37005	2.76922	2.33672	2.18167	3.33847	2.71069
Tceal8	2.36817	1.95679	1.9895	1.15272	1.06645	0.810174
Ndufb8	2.36639	2.66884	3.48802	4.72283	5.43411	4.75919
Ewsr1	2.35576	3.04332	2.302	1.61279	1.50942	1.476
Ndufa3	2.35205	3.32671	5.04982	6.67704	3.68865	3.30928
Socs2	2.34417	0.843843	0.384423	0.404313	0.551474	0.944765
Mpnd	2.3396	2.04245	1.39071	0.730192	0.614995	0.98365
Tsn	2.33571	2.80191	2.90238	2.6325	3.02053	2.52372
Tbcb	2.3335	3.00779	2.8442	2.82291	2.92228	2.46879
Kif5b	2.33174	1.82673	1.88685	2.24161	2.19079	2.41094
Rheb	2.33068	2.38569	2.48698	2.77169	3.74677	3.62716
Hist3h2a	2.32906	2.79079	1.7865	0.685492	0.157057	0.105244
Laptm4a	2.32654	2.90522	3.02944	2.00437	2.30984	2.29751
Mettl9	2.32571	3.09658	2.50796	1.76812	1.93088	1.52715
Scd2	2.32199	2.16047	1.88516	1.61422	1.56976	2.76385
Park7	2.31729	2.7197	2.94514	3.16249	3.707	3.47177
Rab10	2.31693	2.67812	2.30707	2.15476	1.54606	1.48296
Arid1a	2.31685	1.66147	1.686	1.12332	0.980703	1.13209
Btbd1	2.31519	1.90103	1.32683	1.25569	0.97712	1.24723
Igfbp2	2.30891	2.38791	1.47415	0.397504	0.0791936	0.0688658
Nt5dc2	2.30838	2.61674	1.06073	1.1105	0.450082	0.387355
Rrp1	2.30831	2.54637	2.82664	2.49623	3.5038	3.0387
Rab11a	2.30634	1.96485	2.02647	1.95366	1.1499	1.33321
Srsf1	2.30546	1.84382	1.92599	1.78342	1.1035	1.21383
Akirin2	2.30339	3.00881	2.38804	2.07717	1.39038	1.19778
Stmn4	2.30067	6.37594	7.14008	6.70407	6.84419	3.15678
Prkaca	2.29821	2.3737	1.94835	1.64773	1.90303	3.0324
Por	2.28695	1.40824	1.04072	0.672613	0.537795	0.456733
Atp6v0b	2.28593	3.54072	4.2798	4.5445	8.57791	9.68234
Nhp2l1	2.2851	2.72781	3.39888	2.74629	0	0
Lsm4	2.28331	1.81514	1.99112	2.20549	1.59292	1.53377
Tia1	2.28295	3.1498	2.73273	2.99998	1.38949	0.96367
Tubb4a	2.27276	2.00197	2.12813	1.79865	1.20225	1.43633
Acp1	2.27148	1.76055	1.78285	1.86807	2.24353	2.39516
Tmed2	2.26854	2.61126	2.65327	2.51173	2.61482	2.82519
Matr3	2.26356	3.59771	3.88959	3.83426	4.19167	3.37766
Zfand5	2.26193	3.51682	2.87353	2.46319	2.10676	2.23059
Sdhb	2.25264	3.02634	3.4785	3.73796	3.00795	2.61507
Ndufb11	2.25089	2.61871	3.99333	4.05762	4.11873	4.08443
Mdk	2.24931	1.07897	0.953	0.314217	0.0284973	0.191983
Srsf7	2.24788	3.49206	3.01387	2.50137	1.80184	1.52465
Atat1	2.24624	2.66227	1.8505	1.07777	0.799436	0.495027
Wbp1	2.24523	2.26635	1.1334	0.473205	0.3265	0.35106
Gtf2h5	2.24374	2.3737	2.5772	2.68667	3.37113	2.47151
Idh1	2.24313	2.3585	2.02008	1.7031	1.12914	0.694684
Mrpl20	2.2418	2.36496	2.81004	2.75381	2.75697	2.87999
Sh3glb1	2.24126	1.57779	1.27149	1.09563	1.15182	0.858895
Svbp	2.24086	1.76365	1.59586	1.87814	1.22432	0.672897
Dnaja2	2.23978	1.84459	1.73718	1.3584	1.89525	2.0264
Tcf25	2.2365	2.76919	2.5558	2.5948	3.67188	4.32552
Bud31	2.23525	1.62803	1.57179	1.5724	0.901531	0.755972
Pak3	2.23145	1.79007	1.74173	1.96668	3.20439	2.8683
Actr3	2.22458	2.34628	1.90712	1.7757	1.72032	1.86895
Bag6	2.22326	2.2122	1.549	1.0649	1.21377	1.01052
Dtx3	2.22178	2.39773	2.18248	2.10098	1.47236	1.46896
Dctn3	2.21906	2.92694	3.55392	3.23615	4.12759	2.8187
Syt11	2.21619	2.65788	2.53485	2.0068	3.63332	5.55494
Hspe1	2.20287	3.23693	4.61966	5.38067	4.21652	5.30352
Bcas2	2.19908	3.42007	3.17599	2.86019	3.62065	2.77325
Rundc3a	2.19757	2.90495	2.63916	2.87737	2.03784	2.10426
Tax1bp3	2.19747	1.84043	1.07303	0.767149	0.253594	0.0818217
Pdia3	2.19572	1.81161	1.88649	1.55378	1.97643	2.23608
Sf3b2	2.18787	2.50631	2.14764	1.92261	2.31099	2.06244
Rbm25	2.18534	2.22097	2.23488	2.0288	1.66005	1.64023
Arl3	2.18119	2.73011	2.73751	2.36157	2.02073	2.02653
Ssb	2.17823	2.79876	3.23944	2.24736	2.93406	1.7436
Bzw1	2.17642	1.9011	1.80366	1.38624	1.80478	1.17537
Polr1d	2.17605	1.88303	2.11364	2.0595	1.76599	2.17815
Nsg2	2.17602	3.01003	3.22733	2.80503	4.16012	3.89758
Ndufa13	2.17327	3.01665	4.21968	5.29874	4.97754	4.51021
Lamtor5	2.16947	1.53444	1.15184	1.08049	1.30839	1.00986
Fam32a	2.16898	1.80713	1.99797	1.45313	1.81712	1.2598
Grina	2.1669	2.19179	1.64355	1.19337	2.02182	2.83241
Cox19	2.16297	1.41342	1.23199	1.30188	0.794216	0.603488
Uba1	2.15794	2.4274	1.75903	1.40441	1.34323	1.02892
Hap1	2.15783	5.07163	7.29933	6.64274	9.18442	8.86089
Nkx2-1	2.15704	3.1679	2.07186	1.20183	0.947908	0.526958
Metap2	2.1565	2.39756	2.2757	2.7348	2.53	2.11468
Mtch2	2.15423	2.18994	1.72063	1.15221	0.827133	0.753031
Cwc15	2.15349	1.87713	1.93375	1.749	1.66839	1.26231
Psmd7	2.14697	1.92548	2.04867	1.78251	2.32709	1.90252
Capns1	2.14576	1.89738	1.59896	1.77923	1.23489	2.23277
Ndufb10	2.14466	2.30611	3.19739	3.60127	3.44048	2.91462
Psma5	2.14383	2.504	2.80568	2.50398	2.9122	2.57981
H13	2.14291	1.56155	1.39263	1.30287	1.62959	1.66276
Rcor2	2.14271	1.05915	0.595138	0.33449	0.0658112	0.0770088
Hpcal1	2.14083	0.6427	0.336176	0.48802	0.567405	0.555627
Tmem258	2.13966	2.17691	2.60945	3.24285	1.94702	1.43404
Ppib	2.13937	1.33292	1.12876	1.04303	1.65037	1.37749
Rbbp4	2.13747	1.84655	1.58363	1.41635	1.18619	1.00846
Apbb1	2.13727	2.89818	2.45806	2.20589	2.72336	2.08884
Rac1	2.13658	2.20993	2.03243	1.44306	1.41908	2.06202
Prmt2	2.13558	3.1189	2.81478	3.26875	3.83662	2.92513
Tle4	2.13529	1.27864	0.908559	0.814493	0.923907	1.17974
Wdr6	2.13463	3.28735	2.7156	1.71783	3.41892	2.91363
Cd81	2.13448	2.09643	3.10868	3.10421	5.38038	6.32521
Arpp19	2.13377	2.13097	2.07016	2.04312	1.67192	1.3733
Zcrb1	2.13065	2.78943	2.62967	2.68159	2.31636	2.57829
Zfp422	2.12962	1.33481	1.01447	0.854649	0.240755	0.231281
Pdcd5	2.12512	2.62917	3.03372	3.55878	3.26285	2.71898
Taldo1	2.12488	1.63864	1.79803	1.27993	1.37675	1.14686
Psap	2.12477	1.6924	1.75255	1.57687	3.92645	5.62064
Mthfd2l	2.12468	1.68556	1.40333	1.11862	0.5792	0.296257
Ndufs2	2.12003	1.54963	1.79121	1.55518	2.19844	1.77624
Dcakd	2.11826	2.30869	2.1658	1.28809	0.710689	0.38411
Ntm	2.11774	2.89295	3.51133	2.56256	2.92671	1.83154
Papola	2.1173	1.74455	1.66105	1.49332	0.982907	1.459
Atp6v0e	2.11331	1.27019	0.960135	0.693067	0.0735987	0.30532
Rwdd1	2.11172	1.42297	1.37234	1.56979	1.40633	1.36854
Csde1	2.11061	2.24075	2.37807	2.26179	1.7455	2.06671
Cdh2	2.10841	2.06624	1.65554	1.9079	1.54159	1.17793
Chd7	2.10597	0.904009	0.530068	0.241743	0.15819	0.122854
Cdc37	2.10563	1.56812	1.52673	1.22632	1.20421	1.00226
Bag1	2.10515	1.40984	1.31085	1.4155	1.33873	2.38232
Ppp4c	2.10367	1.82235	1.61603	1.14802	0.64876	0.740098
Stub1	2.10294	2.46375	2.8976	3.06245	3.28083	4.30492
Hmgcs1	2.10229	1.97182	1.70081	1.49811	2.34644	2.8531
Ier3ip1	2.10105	2.15181	2.48459	2.876	1.61109	1.3737
Krit1	2.10036	1.6318	1.09906	1.23539	0.532949	0.575849
Npepps	2.09841	1.74455	1.20377	1.07407	1.25679	1.30677
Chd4	2.09805	2.19439	1.87125	1.5984	1.77278	1.70779
Tmem234	2.0903	1.66705	1.54601	1.61101	1.92354	1.44514
Eid1	2.08824	3.59638	3.27155	5.10069	8.5802	5.12408
Anp32b	2.07128	1.36143	2.00792	1.9012	1.95194	1.44563
Vdac1	2.0697	2.42343	2.61234	2.10081	4.05019	2.88733
Psmb5	2.069	2.76551	3.6309	2.79174	4.23634	2.69138
G3bp2	2.06223	1.83984	1.74279	1.24625	1.87569	2.81873
Kif1b	2.05666	2.15285	2.05093	2.66294	3.14682	2.81997
Mageh1	2.05599	2.41014	2.70965	2.5541	2.14521	1.23398
Bex1	2.05588	3.65119	5.47204	6.03496	7.29274	6.14275
Coro1c	2.05558	1.63192	1.30664	0.865615	0.609755	1.14049
Vapb	2.05546	1.92758	1.14174	0.77288	1.10513	1.46355
Mat2a	2.04999	2.18554	1.59799	1.6647	1.95712	1.73975
Atp6v1e1	2.04919	1.66224	1.46174	1.2213	1.85521	1.87556
Romo1	2.049	3.27496	4.611	5.94814	4.40966	4.25809
Acvr2b	2.04693	1.62187	0.711527	0.884308	0.249167	0.198928
Golga7	2.04685	1.65282	1.37065	0.925791	0.850688	0.834299
Pbrm1	2.04614	2.38884	1.78114	1.64615	1.58213	1.6544
Polr2f	2.04086	2.46585	2.98133	3.01318	2.28288	1.59988
Thra	2.03913	4.68968	4.38653	4.43796	6.05763	4.18324
U2af1	2.03668	2.35179	3.09505	3.34008	1.88183	1.34624
Cnot7	2.0358	2.07363	2.15802	1.84827	0.896289	1.43154
Tmeff2	2.03292	0.664052	0.694611	0.345173	0.648899	0.431677
Cmpk1	2.03159	2.84424	2.72719	2.60504	2.55783	2.03938
Midn	2.02901	2.05441	1.55447	0.661082	0.585771	0.321192
Drap1	2.02695	1.9693	1.61838	2.40324	2.56811	2.83518
Ndufa1	2.02	2.21509	3.14812	3.73486	3.31675	3.45033
Rad23b	2.01783	1.74541	1.9122	1.54892	1.09528	1.55766
Lamtor1	2.01538	1.53138	1.3399	1.40131	1.10522	1.28189
Psma6	2.0106	2.19145	2.65331	2.13778	2.46897	1.65876
0610012G03Rik	2.01034	1.87638	1.61135	2.04483	1.96157	1.70157
Pgam1	2.00921	3.03946	2.53071	1.9722	4.98485	5.6272
Cacybp	2.00754	3.24319	3.30131	3.08511	3.91186	3.67462
Serinc1	2.00619	1.73912	2.48256	2.21454	3.97062	5.58019
Hnrnpa0	2.00386	2.79736	1.90735	2.1002	3.45101	2.36404
Tra2b	2.0011	2.78392	3.33335	3.10603	1.27698	1.12941
Bcl11a	1.99394	0.995931	0.766944	0.452479	0.196639	0.0538983
Lsm8	1.99349	1.68894	1.53976	1.01683	0.533774	0.605251
Trmt112	1.99	1.80573	2.44706	2.42284	1.9864	2.71618
Eif4h	1.9882	2.22329	2.14957	1.42739	1.80894	1.79874
Snrpd1	1.98687	3.65187	4.21735	3.58931	3.57893	2.42805
Soga3	1.98565	1.38033	1.34246	1.49456	1.83551	1.23396
Samd14	1.98333	2.50858	2.2915	1.64464	1.35403	1.24419
Uba52	1.97634	1.77616	2.54885	5.0009	1.53271	1.19784
Pgls	1.97316	2.07034	2.297	2.62846	2.51542	1.78091
Smim14	1.96943	2.12576	2.06031	2.02978	1.98056	2.29363
Polr3k	1.96908	1.38841	1.03654	0.747674	0.645667	0.463715
Ube2l3	1.96867	1.69508	1.56564	1.33556	1.3107	1.62097
Cetn3	1.96683	2.16295	2.73398	2.664	3.37702	2.45114
Csrp2	1.9626	1.26749	0.852679	0.806878	0.665146	0.280337
Fam57b	1.96189	2.67378	1.97346	1.45034	0.768287	0.473347
Atox1	1.96134	1.6543	1.46901	1.55078	1.5062	1.86448
Ube2d1	1.95893	2.01927	1.69741	1.45583	0.626258	0.498009
Smarca5	1.95745	1.17384	1.0081	0.927874	0.939274	1.30714
Eno1	1.95574	1.47561	1.44063	1.51153	1.31749	1.07477
Snhg11	1.95574	1.6138	2.80404	6.21609	24.0124	26.4747
Cdk5r1	1.95456	3.61061	2.88796	2.83838	1.41633	1.55622
Tcaf1	1.9506	1.75719	1.49735	1.53372	2.0976	2.14589
Pafah1b1	1.94992	2.33714	1.88779	1.98618	3.06221	3.8229
Dazap1	1.94524	2.32774	1.62111	1.46399	1.18002	0.983368
Tpm3	1.94365	2.24291	1.96642	1.29296	1.98216	1.77546
Tubb2a	1.9436	6.63084	8.52685	8.74337	27.8522	11.9402
G3bp1	1.94055	1.8543	1.96942	1.38821	1.26742	1.31822
Zfp428	1.94038	3.08367	3.06841	3.07597	2.48575	1.26331
Hdgfrp3	1.93987	2.32169	2.12276	2.57121	0	0
Atp6v0d1	1.9389	2.54314	2.6801	2.37709	2.64226	2.32547
Podxl2	1.93754	3.55667	3.35869	3.24298	6.0323	5.12384
Peli1	1.93707	2.03925	1.48849	1.1725	0.695221	0.743826
Nop10	1.93431	1.57435	2.79286	4.59797	3.82457	4.07666
Luc7l2	1.92958	2.23182	2.06492	2.4293	2.11007	2.33899
Spcs1	1.92829	1.59212	2.25267	2.28052	2.79288	4.23123
Ap3s1	1.9273	1.59297	1.37308	1.61949	0.97661	1.28318
Rab3a	1.92624	3.50097	4.0484	4.3563	7.70443	7.53955
Capza2	1.92466	2.00718	1.77104	1.81728	2.30027	2.19177
Grb10	1.92383	0.339877	0.179727	0.273787	0.696169	1.72825
Cript	1.91867	2.07874	1.60005	1.44826	1.07928	0.975154
Camta1	1.91423	2.11789	2.09758	2.26476	3.16955	3.26594
Rtf1	1.91327	2.26417	1.9396	2.19234	1.32843	1.08956
Chtop	1.9131	2.25914	1.75181	1.41604	0.927626	1.03327
Tpi1	1.91294	2.83849	2.15363	2.59381	2.66105	3.04788
Cmas	1.90882	1.88618	1.72708	1.80602	1.65087	1.94651
Ndufs6	1.90767	2.51968	2.64952	3.38478	2.97364	3.11477
Kcnq1ot1	1.9074	1.3369	1.2176	1.07603	2.43062	3.19878
Anp32a	1.90652	1.57299	1.8537	1.4732	1.39582	0.923005
Hnrnpm	1.90449	1.41082	1.36309	0.919859	0.733729	0.715405
Snrpc	1.89881	1.98196	2.44405	1.63414	1.2802	0.985133
Pfdn1	1.89452	2.41141	2.6471	3.17409	2.76678	2.12862
Ubn2	1.89238	1.2522	1.34312	1.35344	1.30049	1.25024
Prr13	1.89041	1.23936	0.806953	0.914962	0.689695	0.889979
2700094K13Rik	1.88442	1.7209	1.87204	1.81102	0	0
Dcun1d5	1.88012	2.08996	1.55099	1.6137	1.5692	1.81617
Ndufv2	1.87868	2.163	2.71291	2.59881	3.53725	3.31835
Ptp4a2	1.87281	1.77298	1.17013	1.48965	1.13473	1.37424
Dpf2	1.87076	1.1247	0.884821	0.589202	0.333035	0.387539
Psma1	1.86938	2.04424	2.59402	1.98188	2.36449	1.85408
Apex1	1.86507	1.53635	1.26093	1.00767	0.914928	0.607205
Fam103a1	1.86463	1.88369	1.76521	1.68006	1.56649	1.76489
Rhoa	1.86187	1.67078	1.53564	1.52133	2.13591	2.07474
Ptn	1.85969	0.866824	0.98215	1.60675	3.58692	3.62567
Tomm7	1.8559	2.34431	3.49367	4.1827	3.79967	3.46168
Lgals1	1.85424	0.340316	0.0374443	0.00934385	0.00750382	0.0305241
Tprgl	1.85311	1.38523	1.02075	1.22373	1.51996	2.00227
Ilf2	1.85148	2.20702	2.20358	1.46958	1.16519	0.85211
Smarcb1	1.85056	2.26267	2.20098	1.59299	1.48343	0.676302
Tcf4	1.84567	0.870408	1.28633	1.05045	1.09117	1.55693
Wac	1.84506	1.56549	1.77879	1.55532	1.22507	1.30636
Med10	1.84309	1.46898	1.28849	1.1697	1.00839	0.852468
Brwd1	1.83464	2.59944	2.39453	2.16427	1.05425	0.962192
Mex3a	1.83381	1.87553	1.30863	0.734404	0.522995	0.125296
Spcs2	1.83311	2.15637	2.72923	3.07835	4.26518	4.26344
Zfand6	1.83255	1.68506	1.44523	1.20495	0.804486	0.83973
Hp1bp3	1.83104	2.12889	1.56535	1.60954	1.30943	1.40593
Sumo3	1.8294	2.32146	2.96042	2.52862	2.2614	2.30456
Mien1	1.82356	1.83697	1.47588	1.54246	1.73959	1.71613
Mdh1	1.82177	2.54403	3.47864	2.88096	5.18493	4.87957
Fam195b	1.81764	2.33073	2.14871	1.69656	0	0
Hspd1	1.81705	1.45035	1.83952	1.72613	2.27578	2.65419
Puf60	1.81653	2.30648	2.30798	1.58463	2.2161	1.33348
Skp1a	1.81643	2.052	1.85889	1.99902	1.75651	1.95062
Use1	1.81273	1.33911	1.60706	1.66705	0.884973	1.12772
Chn1	1.81167	1.17814	0.884313	1.01871	0.735386	2.11578
Cbx1	1.80725	1.6317	1.53334	1.40333	0.761094	0.528808
Gm10076	1.80586	2.15885	3.05662	5.90174	1.43914	1.12828
Ptpn1	1.80421	1.12434	0.865897	0.703722	1.09599	0.82659
Tm2d2	1.80295	1.80929	1.68458	1.49896	1.87821	1.59387
Rnps1	1.80035	1.88002	1.80773	1.63907	1.3576	1.15208
Pja1	1.79835	3.22643	3.30778	2.26439	3.33302	3.04743
Zfos1	1.79325	2.57668	3.16418	3.83651	0	0
1110008F13Rik	1.7907	0.922018	1.05345	0.733978	1.13977	0.783957
Tpm4	1.78913	0.988603	0.396619	0.296633	0.15109	0.107894
Psenen	1.78894	2.29187	2.00949	1.90331	1.7946	1.8975
Cst3	1.78815	2.16783	2.93829	3.65053	8.91878	15.9477
Epn1	1.7876	1.76356	1.53941	1.24378	1.10291	1.10402
Fam171b	1.7825	1.95852	1.30305	1.4912	2.15911	2.4779
Srsf4	1.78147	1.10156	0.913025	0.561651	0.449016	0.57587
Stard3nl	1.78024	2.33766	1.85635	2.33369	2.17351	2.36752
Dad1	1.777	3.19496	3.87599	3.83126	4.46037	4.90374
Ubxn4	1.77627	1.64985	1.4291	1.41537	1.61011	1.59198
Hnrnph3	1.77485	2.25145	2.04724	1.57403	1.15257	0.867064
Nipsnap3b	1.76984	1.24684	1.25559	1.12046	1.44086	0.53209
Egln2	1.76742	1.6148	1.26505	1.18726	1.03946	1.30393
Uqcrc1	1.7666	1.89606	2.14295	1.64697	2.29431	1.53976
Vezf1	1.76017	1.54436	1.21273	0.809775	0.647853	0.566995
Ncan	1.75994	2.12743	1.67781	1.66488	0.864114	0.332981
Thoc7	1.75837	1.36816	1.3868	1.29917	1.86812	1.7323
Bpgm	1.75646	1.22229	1.01666	0.77259	0.855911	0.6886
Dda1	1.75455	2.12783	2.02338	1.87523	1.80262	2.09688
Tnrc6c	1.75453	2.08242	2.04653	2.59457	1.56544	1.16286
Msi1	1.75247	1.51565	1.19667	0.646824	0.400607	0.249986
Eif5b	1.74937	1.54995	1.61196	1.44409	1.24413	0.82158
Nras	1.74899	1.39103	1.0397	1.08308	0.437651	0.33511
Snrpb2	1.74859	1.49611	1.8426	1.80544	0.87367	0.595363
Ldha	1.74434	1.16491	0.683856	0.956076	2.29414	2.09293
Tbpl1	1.74428	2.07035	1.70623	1.28769	0.776818	0.745761
Uqcr10	1.74414	2.63024	3.47223	4.5961	3.86649	4.33965
Mob4	1.74319	2.06215	1.85199	1.50153	1.54953	1.60301
Rpn2	1.74215	0.852547	0.936088	0.494014	1.09209	1.52018
Eif3d	1.74202	1.40098	1.53574	1.01635	1.35183	1.12951
Cmip	1.73988	2.28557	2.43433	3.14142	2.16909	2.24435
Tead2	1.73987	0.21123	0.11587	0.00823782	0	0
Mrpl52	1.73562	2.52484	3.26851	3.85319	3.19216	2.28733
Fam60a	1.73374	1.24856	0.675451	0.3035	0.0401347	0.0123922
Ciapin1	1.73357	1.35338	1.07903	0.771969	0.751565	0.69492
Gltscr2	1.73275	1.74783	1.67023	1.58692	0	0
Acly	1.73256	1.16547	1.13806	0.904267	0.909765	1.2382
Rbmxl1	1.73193	1.53798	1.57873	1.25152	1.91004	1.0626
Psmd2	1.73037	1.17539	1.14888	0.673734	1.34041	1.34976
Reep5	1.72912	1.83086	1.96447	2.23584	3.65389	4.09385
Ergic3	1.72788	2.18896	2.15421	2.23174	1.97407	1.78349
Dgcr6	1.72588	1.98991	1.55804	1.67452	1.06834	1.16592
Zfp207	1.72333	1.97899	1.83783	1.48557	1.10594	1.0448
Tmod2	1.72308	1.84551	1.70951	2.06287	2.11354	2.04217
Armcx2	1.72171	1.54803	1.04387	1.00439	0.958839	0.822849
Dpysl5	1.71787	1.23468	1.11791	0.908982	1.04846	0.432328
Mapk3	1.71755	1.21851	0.852792	0.921215	1.05217	1.33423
Zfhx3	1.71652	2.89207	2.19117	2.50684	1.91581	2.27093
Serpinh1	1.71561	0.518586	0.31947	0.26959	0.0296968	0.183052
Setd5	1.71549	1.06503	1.08961	1.06486	0.871667	0.933221
Cacnb3	1.70732	2.43961	1.52012	1.12184	0.867591	0.676283
Hras	1.70527	2.03261	1.62228	2.55011	3.38954	4.22663
Ppp1r11	1.70428	1.41897	1.61542	1.67992	1.55698	1.61098
Eif4b	1.70228	1.68816	1.38185	1.31779	1.54992	2.00149
Itm2b	1.70188	1.9727	2.94529	3.63243	6.70098	8.355
Mtpn	1.70107	1.27825	1.0845	1.09785	1.08907	1.48066
Srp9	1.70085	2.00474	1.94726	1.99507	2.4335	3.77829
Ppp1cb	1.69928	1.5542	1.42484	1.56346	1.32825	1.65625
Atf4	1.69915	2.03535	1.84091	1.1377	1.614	1.6622
Aurkaip1	1.69811	1.44345	1.71899	1.79134	1.58641	2.14102
Psmc4	1.69791	1.63137	1.89002	1.34277	1.84746	1.12975
Wsb1	1.69383	1.83796	2.18201	1.54698	1.50868	0.982758
Pnisr	1.69234	2.12529	2.16662	2.14686	1.63834	1.02104
Cotl1	1.69157	1.64853	1.98437	1.67253	1.86072	0.985983
Celf4	1.69005	5.09183	4.99334	5.94835	7.95619	8.4416
Strn4	1.68994	2.07976	1.65625	1.37149	1.1485	1.18944
Tmem50a	1.68602	1.37385	1.73834	1.32009	1.99472	1.70576
Pcnp	1.68282	1.37928	1.34379	1.48464	1.14026	1.58083
Bptf	1.68275	1.67752	1.30644	1.28429	1.43105	1.45528
Ip6k2	1.6769	1.63923	1.893	1.6051	1.089	1.19925
Tmpo	1.67664	1.36225	0.979518	0.790695	0.466075	0.304153
Atrx	1.67611	1.95093	1.46907	1.48289	2.03435	1.60672
Dync1li1	1.67574	1.26036	1.09422	1.0512	1.42441	0.976731
Sh3bgrl	1.67101	1.29598	1.34497	1.21134	1.05179	0.467989
Txnl1	1.66629	1.52917	1.68883	1.96017	2.9858	2.27161
2410015M20Rik	1.66613	1.65882	2.48162	2.95821	2.85702	3.72903
Nrep	1.66541	2.74988	2.6999	1.68734	0.411753	0.145948
Maz	1.66447	1.3483	1.2506	1.05197	1.7546	1.71202
Map7d1	1.66098	1.66111	1.15038	0.883224	0.84461	0.929314
Hnrnpl	1.66023	1.7223	1.34427	1.31765	1.10268	1.39209
Phf5a	1.65946	1.62721	1.56913	1.54379	1.2974	0.936874
Ssu72	1.658	1.67267	1.71441	1.52086	1.30547	1.28396
Foxp1	1.65781	2.33178	1.20403	1.18058	0.906738	0.647687
Psmc1	1.65235	1.17609	1.20258	0.985802	1.33912	1.45268
Ccni	1.64993	1.60569	1.25596	1.12121	0.602198	0.643688
Denr	1.64933	1.70436	1.75441	1.79202	1.73594	1.70544
St13	1.64755	2.48368	2.36689	3.13416	2.12896	2.33523
Mea1	1.64591	1.64957	1.62065	1.97848	1.03299	1.17271
Ndufs3	1.64389	1.95312	1.98754	1.75785	2.27598	1.85632
Adgrg1	1.64301	1.41353	1.08877	0.551725	0.720314	0.860584
Pfdn6	1.64264	1.74492	1.60945	1.78373	1.76844	1.30264
Eif3c	1.63777	1.57041	1.48183	1.16078	1.33127	1.03241
Mrpl54	1.63626	1.17546	1.76709	2.34151	1.53702	1.8731
Eif3a	1.6361	1.8818	1.79501	1.77628	2.1917	2.2177
Dbi	1.6351	1.0632	0.726027	1.08872	0.812536	2.23869
Chmp4b	1.635	1.7718	2.06608	2.67593	1.51124	2.03593
Ndufa10	1.63325	1.55082	1.60004	1.42936	1.91405	1.7186
Anapc13	1.6331	1.52449	1.89089	2.81888	1.10268	1.00451
Ppm1b	1.63222	0.969841	0.952968	0.904207	0.460172	0.681386
Trappc1	1.63196	1.52781	1.36194	1.32429	0.745187	0.500438
Esd	1.63047	1.47387	1.62494	1.62896	2.55899	1.97377
Pfdn4	1.62857	1.89085	2.47374	2.86195	2.28984	1.61653
Snrnp70	1.62501	1.45548	1.79829	1.73767	2.38831	2.34956
Eif2s2	1.62434	1.62679	2.18072	2.86541	2.16091	1.42619
Rps27rt	1.62049	1.5404	2.87801	5.02566	0.421357	0.522102
Tkt	1.61939	0.997	1.24158	1.58571	1.93671	1.44799
Brd2	1.61376	2.12461	1.58879	1.16234	1.04387	1.23859
Bub3	1.61039	1.04832	1.08497	0.750731	0.876198	0.797378
Psmd13	1.60906	1.33767	1.41813	1.04344	1.92074	1.09234
Celf5	1.6057	2.01074	2.18185	2.29809	1.83552	1.9256
Gm16286	1.60533	1.34994	1.57562	1.27293	1.80617	2.25814
Eif3g	1.59988	1.2764	1.70052	1.52811	1.23032	0.695329
Nxf1	1.59951	2.11034	2.22213	1.89425	1.71696	1.46744
Psmc6	1.59753	1.20404	1.29614	0.833504	1.65597	1.11603
Cux1	1.59741	1.16484	1.16589	0.943451	1.12043	0.818989
Cyb5a	1.59579	1.91911	1.56943	1.88836	2.34212	1.90082
Tmem176b	1.59533	1.99054	2.98124	2.17274	2.13966	2.41089
Strbp	1.59461	1.56721	1.16122	1.70361	1.05147	0.84517
Jam3	1.59435	1.27437	1.20765	0.552178	0.980922	0.882448
Elavl2	1.59286	1.2808	0.890617	0.70677	0.741487	0.593587
Adprh	1.59084	1.70927	1.27095	1.30505	1.56664	1.37449
Ctbp2	1.59021	1.0233	0.688054	0.446921	0.353369	0.389257
Jkamp	1.59021	1.43538	1.21203	0.787717	1.12208	1.38486
Enah	1.58987	1.81624	1.63959	1.71496	1.31888	1.54018
Txn2	1.58979	1.69123	1.48864	1.76672	1.34674	1.47584
Wtap	1.58913	1.87562	2.02652	1.93343	1.19152	0.99476
Mapk1	1.58889	1.14944	1.48197	1.36047	1.36376	1.82944
Clic1	1.5884	0.581817	0.460954	0.148637	0.0323668	0.34996
Fam104a	1.58465	1.55438	1.44001	1.48327	1.18894	1.23902
mt-Nd5	1.58409	1.61716	1.65165	1.60433	3.22546	4.75057
Ube2j2	1.58365	1.61912	1.40818	1.49416	1.27435	1.22606
Cxx1b	1.58347	2.14443	2.95224	3.03763	0	0
Tmem183a	1.58323	1.37511	1.12642	1.10714	0.706253	0.797116
Mrpl42	1.58271	1.10624	1.40714	1.68411	1.16987	0.982588
Echs1	1.58211	1.56739	1.27864	1.1324	1.25274	0.644213
Coa3	1.58198	1.68785	1.85275	2.5052	2.49357	2.77046
Ptprs	1.58192	2.09219	1.78761	1.58477	3.23299	2.3806
Rbm5	1.5819	1.63094	1.22972	1.34839	1.3908	1.05173
Ube3a	1.58147	3.01401	3.38757	4.56373	3.44682	3.12935
Sept7	1.58121	1.76612	1.81269	1.59538	2.39926	2.43335
Cdc26	1.5801	1.57998	1.68573	1.46684	0.828004	0.740962
Cks1b	1.57989	0.56654	0.510969	0.479066	0.452803	0.185381
Mzt1	1.57979	1.69198	1.75744	1.37939	1.32599	1.01044
Ppp1r2	1.57951	1.40007	1.58161	1.41852	1.31573	1.53736
Eif3i	1.57788	2.19094	2.53357	2.48556	2.90361	2.21272
Sars	1.57667	1.32691	1.51432	1.4441	2.12214	1.8502
Srrm1	1.57585	1.54691	1.3494	1.73798	1.76345	1.67095
Pdlim7	1.57577	1.80709	1.43911	1.001	1.00167	0.795678
Dazap2	1.57467	0.889895	0.683469	0.388747	0.214811	0.268791
Nabp2	1.57404	1.9737	2.15648	1.77015	1.49043	1.28075
Cnih1	1.57367	1.50955	1.37602	1.01044	0.955443	1.0621
Spag7	1.57323	1.55834	1.92182	1.65999	1.29552	0.953269
Eif3l	1.57187	1.19526	1.32255	1.25821	1.1367	0.696254
Tmem14c	1.56751	1.15159	1.37489	1.19778	1.50366	1.7521
Cfdp1	1.56683	1.78354	1.86819	2.27146	2.89136	2.15151
Clip3	1.56614	1.13415	1.18577	0.97113	1.09803	1.3846
Actr1a	1.56592	1.54479	1.35638	0.908364	1.07776	0.892885
Anapc11	1.56583	1.50791	1.71478	1.86245	1.53014	1.41508
C1qbp	1.56446	1.06879	1.63141	1.43319	1.9748	1.89561
Tmcc1	1.56421	0.76476	0.731885	0.739958	0.612336	0.556847
Smarcc1	1.56417	1.79577	1.60023	1.44893	0.904462	0.785806
Tmem256	1.56401	1.14054	1.3899	2.23937	1.68972	1.20497
4933434E20Rik	1.56342	1.50751	1.36886	1.43196	0.747454	0.773043
Bbip1	1.5634	1.30568	1.50268	1.92543	1.90493	1.59278
Cops5	1.56309	0.963151	1.11787	0.973086	0.935927	0.766058
Chd3	1.56293	1.68724	1.45517	0.924101	0.724035	1.1481
Rab1a	1.55897	2.01598	1.94352	1.45671	1.57604	1.89512
Akirin1	1.55791	1.39089	1.68707	1.33784	0.865536	1.05863
Pde6d	1.5579	1.17574	1.24148	1.2926	1.0929	0.90686
Apc2	1.5556	1.72205	1.08087	0.772647	0.821617	0.875229
Hbb-bt	1.55236	0.327294	0.138023	0.0387655	0	0
Nap1l4	1.55198	1.82935	1.78584	1.28081	1.26945	1.41074
Akap9	1.55134	2.24752	1.80883	1.79221	2.13538	1.46833
Brd4	1.55095	1.04792	1.29561	1.12479	1.44804	1.32955
Nasp	1.54953	0.836131	1.0979	0.842795	0.800441	0.417677
Amn1	1.54842	1.48342	1.32676	1.42959	0.909209	0.493398
Spg21	1.54817	1.32862	1.02498	0.847822	0.68368	0.463773
Blcap	1.548	2.43982	2.45343	2.37959	2.47566	1.90729
Fam96b	1.54742	2.21352	2.28515	2.54164	1.51725	1.20578
Ythdf2	1.54714	1.04281	1.02744	0.70225	0.531786	0.449387
Ssbp1	1.54685	1.13226	1.02668	0.860011	0.613451	0.795468
Crip2	1.54664	2.98846	2.67242	3.07647	2.32763	1.85077
Dnajc7	1.54551	1.82519	1.78378	1.4785	1.71642	1.44369
Mrps33	1.54354	1.67335	1.92132	1.99695	2.14611	1.9999
Mrps21	1.5423	1.90756	2.00877	2.52335	1.62664	1.42785
Aamp	1.54187	1.66234	1.75031	1.3557	2.27938	2.34735
Mapt	1.54175	5.08124	4.61125	5.34691	7.68735	4.01074
Igf2bp3	1.5381	0.565606	0.267786	0.50885	0.0754302	0.0576932
Rbm8a	1.5376	1.79828	1.90683	1.57943	1.01292	0.957308
Luc7l3	1.53709	2.27645	1.81091	2.10696	2.45942	1.73283
Ccdc88a	1.53562	1.94812	1.45404	1.32368	1.76448	1.37123
Pcmt1	1.53326	1.39853	1.53709	1.46185	2.19654	2.38824
Slc25a51	1.53289	1.10431	1.16298	1.03881	0.640299	0.772683
Zmat2	1.53105	1.187	1.28938	1.05801	0.934946	1.00587
Cox14	1.52959	1.45354	2.09916	2.31335	1.1125	1.69117
Higd2a	1.529	2.35111	2.59413	2.87906	2.40821	2.69458
Tmem147	1.52871	1.34574	1.69027	1.75706	1.61969	1.68444
Zfand3	1.52761	0.807514	0.76868	0.540043	0.335655	0.506969
Psmd11	1.5266	1.35878	1.17572	1.14262	1.28157	1.18108
Anp32e	1.52393	0.871008	0.810619	0.665934	0.40942	0.50241
Jarid2	1.52366	1.25053	0.625614	0.503056	0.497954	0.475133
Gpbp1	1.52243	1.2912	1.45181	1.34341	1.12204	1.16034
Sf3b1	1.52183	1.91834	1.78779	1.54828	2.00836	1.44247
Spag9	1.52172	1.48657	1.39934	1.26035	1.42494	1.58834
Tomm5	1.51994	0.795637	1.06381	1.26738	1.21815	1.27396
Sptssa	1.5157	1.78507	1.57631	1.89199	1.9943	1.49065
Cul1	1.51518	0.740719	0.834107	0.630294	1.03476	1.1628
Srsf10	1.50933	1.50088	1.52274	1.41138	1.38545	0.893871
Mcts1	1.50879	1.45433	1.48869	1.68352	1.47465	1.0357
Cops6	1.50848	1.75981	1.44205	1.36384	1.41223	1.22479
Sar1a	1.50774	0.942241	1.13936	0.79841	1.01801	1.47816
Eny2	1.5065	1.38335	1.36479	1.4004	1.32441	1.4016
Ogfr	1.50557	1.66873	1.18702	0.82236	0.837681	0.638914
Emg1	1.50548	0.868725	1.13772	1.10666	0.716866	0.669407
Bola2	1.50403	0.873061	1.48586	1.94731	1.58183	1.41564
Hnrnpd	1.50367	1.41862	1.50669	1.5619	2.19596	1.91736
Uqcrc2	1.5019	1.51273	1.535	1.2321	2.62221	1.88654
Scp2	1.50099	1.51898	1.1833	1.0876	1.28822	1.08284
Prrc2c	1.50089	1.40015	1.28035	1.5509	2.87013	2.51717
Gtf2a2	1.49903	2.19861	2.10741	2.14444	2.02378	1.60897
Map4k4	1.49776	1.16219	1.23536	1.24183	0.915047	0.605534
Maf1	1.49684	1.51301	1.47831	1.24751	0.622142	0.545957
Stip1	1.49555	1.08483	1.22615	1.00333	0.869302	1.46715
Ddx3x	1.49496	1.63854	1.66285	1.25896	0.975438	1.82149
Nsa2	1.49336	1.10522	1.12496	1.30746	1.46122	1.2348
Ssna1	1.49153	1.21106	1.20005	1.36969	1.02476	0.899451
Tra2a	1.48991	1.57472	1.62988	1.679	0.975086	1.01522
Kdm5b	1.48855	1.76711	1.29797	0.889987	0.763944	0.558226
Snn	1.48837	0.629979	0.662665	0.329975	0.431762	0.425934
Fdft1	1.48764	1.43027	1.38593	1.09008	1.23782	0.968878
Stx7	1.48537	2.06003	1.58841	2.0164	1.81997	1.39682
Arpc4	1.48136	1.29886	1.28104	1.2011	0.799365	0.622438
Polr2j	1.47751	2.42864	2.58235	2.39061	1.95223	1.24482
Srpk1	1.47697	0.825371	0.726502	0.755509	0.810407	0.584338
Tmem63b	1.47495	1.11338	0.825002	0.689931	1.33264	1.2101
R3hdm4	1.47489	1.47836	1.54912	1.28644	1.08833	0.634602
Ddx17	1.47481	1.47736	1.41281	1.39631	0.960444	0.926384
App	1.47121	1.64012	1.44217	2.06109	3.94121	4.21768
Ogt	1.47119	0.868959	0.940076	1.89856	0.785652	0.968224
Eif4g3	1.46961	1.14776	1.01014	0.864316	1.40221	1.48905
Nudc	1.46845	2.10318	2.23074	2.07336	2.53011	2.39111
Nrxn2	1.46682	2.83059	2.73448	3.32446	5.39204	4.22572
Dclk1	1.46671	2.59896	2.59962	2.58814	2.19567	2.35367
Cab39	1.46661	0.978499	0.728378	0.887572	0.800875	0.861846
Manf	1.46619	1.28372	1.6972	1.88307	2.06291	2.38328
Palm	1.46534	1.90817	1.49366	0.948085	1.12556	0.880958
Ap1s1	1.46512	1.94224	1.74002	1.47998	1.70712	1.64003
U2surp	1.46395	0.695787	0.915259	0.886426	1.02258	0.909407
Ube2v2	1.46283	2.25743	2.3397	2.44324	2.17113	1.87295
Vat1	1.45876	1.04322	1.28451	1.49092	3.32746	4.40105
Sdhd	1.45821	0.878929	1.1121	1.02906	1.57295	1.6009
Rnf11	1.45723	2.22958	2.12597	3.10749	1.92831	3.37371
Snrpd3	1.45676	2.30818	2.3349	2.24704	2.35241	1.54861
Rab18	1.45658	1.72796	1.91283	1.71318	1.83361	1.91414
Maea	1.45542	1.29479	1.10812	0.830825	1.08953	1.29511
Itm2c	1.45538	1.36418	1.82536	1.51874	2.959	4.74609
Clns1a	1.45401	1.44586	1.07855	0.744744	0.937924	0.813013
Gstm5	1.45396	1.5487	1.61579	1.7409	2.39383	2.01729
Ostc	1.45236	1.39162	1.58902	1.62937	1.61132	2.48183
Gnai3	1.45204	1.06528	1.11914	0.911323	0.685786	0.533285
Bzw2	1.45122	1.46948	1.76205	1.71381	1.55576	0.719936
Sgta	1.45022	1.69199	1.98471	1.19594	1.955	1.57122
Ypel3	1.44947	2.38573	2.53819	2.69866	2.90677	3.9112
Mmd	1.44872	1.68309	1.10576	1.16281	0.408554	0.545879
Suds3	1.44556	1.10409	0.963482	0.932601	0.920343	0.982078
Actl6a	1.44466	1.37109	1.08987	0.53555	0.221404	0.196424
Txndc9	1.44318	1.34175	1.53492	1.09638	1.24897	0.844369
Csnk1d	1.44234	1.80632	1.52037	1.18335	0.784065	1.02195
Znhit1	1.44219	1.35746	1.35852	1.47691	1.02937	1.1501
Ccdc34	1.44204	1.17509	1.15304	1.04266	0.690014	0.353607
Nktr	1.44095	1.23848	1.26763	1.33638	1.66177	1.77773
Kdm2b	1.43723	1.41829	0.95051	0.694203	0.494175	0.30184
Eci2	1.43713	1.12682	0.836073	0.580757	0.660601	0.682649
Lsm6	1.43466	1.3264	1.30981	1.51539	1.22464	1.46516
Ezh2	1.43382	1.21322	0.546711	0.293184	0.0739444	0.0233891
Suclg1	1.43213	1.22004	1.26119	1.15203	1.91013	1.70613
Rbbp6	1.4313	2.13062	2.19573	1.78528	1.45918	1.73058
Tspan13	1.42972	4.10113	2.87403	3.27531	3.24786	3.42215
Hmgn3	1.42957	1.72074	2.48938	3.35408	2.59475	2.88262
Emc10	1.42942	1.66858	2.24443	2.07269	1.84004	2.3029
Adrm1	1.42706	1.41801	1.62964	1.11238	1.44289	1.25759
Smc3	1.42679	1.33967	1.13618	0.815359	1.17486	0.962617
Sox21	1.42644	0.681114	0.858493	0.504667	0.19402	0.0612825
Sdcbp	1.42538	2.13374	1.96921	1.4663	1.05792	2.0321
Pnn	1.42403	1.30569	1.55964	1.54192	1.93559	1.05245
Sra1	1.42336	1.12103	1.13282	0.947175	0.946535	1.61574
Cops8	1.42266	1.62581	1.47831	1.12049	1.4661	1.19315
Mrpl30	1.42239	1.78716	1.92355	2.21766	1.80973	1.76721
Saraf	1.42227	1.66818	1.87399	3.12197	3.61559	4.72737
Uqcc2	1.42134	1.83268	2.13948	3.60616	3.13902	2.18483
Mcrs1	1.42062	1.49623	1.22985	0.994524	0.887259	0.595547
Krtcap2	1.42055	1.73105	1.73645	2.19219	1.77822	1.98848
Ehd1	1.4205	1.09498	0.779556	0.466843	0.470455	0.308052
Scg3	1.41855	1.07774	1.10237	0.944488	1.31612	1.16221
Trim2	1.41663	1.38534	1.3186	1.23683	1.2423	1.76284
Atp6v1b2	1.41622	1.12256	1.59428	1.58978	2.4587	4.05285
Dync1h1	1.41617	1.17731	1.11097	0.746608	1.2693	1.47567
Fyttd1	1.41608	1.05982	1.05526	1.2531	1.40089	1.55763
Lsm5	1.41535	1.14758	1.48175	1.76117	0.955	0.584168
Xpr1	1.412	2.0774	1.68304	1.83269	1.27463	1.23063
Tonsl	1.40748	2.28	2.49689	2.56875	0.0321466	0.0100421
Pin1	1.40578	1.91925	1.81968	1.81278	1.87333	1.84846
Tcf3	1.40548	1.00763	0.924209	0.464971	0.3563	0.207943
Ap1s2	1.40518	1.12991	0.70064	0.865843	1.25233	2.32905
Cpsf6	1.40425	1.52617	1.29214	1.18279	0.814644	0.874857
Drg1	1.40415	1.63141	1.14662	0.831211	0.784214	0.565641
Ndufa12	1.40355	2.19114	2.90347	3.10741	3.06791	2.34867
Psme2	1.40259	1.49207	1.37124	1.26984	1.37662	1.18793
Phc2	1.39949	0.713047	0.6544	0.346033	0.320545	0.472611
Ptges3	1.395	1.49047	1.83466	2.4234	2.54418	2.97394
Snx6	1.39356	0.855208	0.731231	0.82987	0.946876	0.736242
Ap3b1	1.39334	1.18725	1.21094	1.05371	0.689933	0.740946
Idh2	1.39206	1.60883	1.3855	0.92343	0.551998	0.520031
Kdm6b	1.39184	1.82431	1.87505	1.01109	0.679883	0.708404
Fam49b	1.3906	1.66601	1.47621	1.39013	1.43224	1.60091
Cnpy2	1.3903	1.76728	1.78617	2.01875	1.74045	2.05611
Mtf2	1.39021	1.23206	1.1598	0.861983	0.426023	0.354031
Slc32a1	1.38896	1.39164	0.960235	0.809501	1.83698	1.73588
Rer1	1.38887	1.25731	1.34023	1.35584	1.93098	2.02141
Ndufs4	1.38791	1.97106	2.41828	2.41424	3.43765	1.98785
Gipc1	1.38736	1.32041	1.13335	0.922017	0.684838	0.721885
Prdx5	1.38682	1.549	1.93341	2.40461	2.5649	3.26104
Lsm14a	1.38571	1.1531	1.13754	0.741992	0.384943	0.359678
Ufc1	1.38569	1.32214	1.29848	1.05038	1.35754	1.46687
Smim10l1	1.38501	1.37294	1.42248	1.62478	1.24128	1.39844
Ndufs7	1.38494	1.70018	2.21331	2.57299	2.76836	3.10697
Spsb4	1.38458	1.11464	0.65761	0.477011	0.173101	0.0737723
C1d	1.38435	2.0352	2.5006	3.23454	4.286	3.48897
Bnip2	1.38301	0.93787	0.678863	0.381471	0.319808	0.380028
Trappc6b	1.38274	2.14669	2.23856	2.09456	3.39285	3.33499
Pak1	1.38148	1.69637	1.22634	1.01294	0.961722	1.12212
Mocs2	1.38113	0.978062	1.03337	1.08106	1.50987	1.74586
Syncrip	1.38081	1.01115	1.12288	0.989865	0.554788	0.457398
Zfp68	1.37756	0.486996	0.502602	0.320353	0.356677	0.274892
Sept2	1.37649	0.63654	0.660433	0.758064	0.0220948	0.0967096
Mad2l2	1.37412	1.7658	2.14035	1.21865	0.371106	0.19101
Grb2	1.37372	1.22393	1.37355	1.77983	1.16439	1.3455
Srpk2	1.37314	1.23418	1.31154	1.25025	1.33658	1.25154
Tulp4	1.37267	1.6204	1.83749	1.81759	1.81635	1.90402
Stx12	1.37117	1.75321	1.84568	1.76444	2.03008	1.55082
Mrpl33	1.37106	1.27105	1.72344	2.50055	2.79539	1.9042
[truncated: 17,295 more rows]

## Sheet: Cluster-5
Figure 2 - Source Data 1 (corresponding to Figures 2 and 3 and Figure2-figure supplement 1 and Figure3-figure supplement 1).
[truncated: 20,225 more rows]

[truncated: 6 more sheets: Cluster-6, Cluster-7, Cluster-8, Cluster-9 Microglia,  Cluster-10 VLMC, Cluster-11 Astrocytes]
